# Supplementary material for: Genetic analysis of global faba bean diversity, agronomic traits and selection signatures
Source: Theor Appl Genet. 2023 Apr 19;136(5):114. doi: 10.1007/s00122-023-04360-8 (PMC10115707; doi:10.1007/s00122-023-04360-8)
Supplement: Supplementary file 15 — Supplementary File 2: Trait descriptions (XLSX 15 KB) [file 122_2023_4360_MOESM15_ESM.xlsx]

## Sheet: Trait description
Trait	Abbreviations used	Description
Susceptibility to chocolate spot	Susc. to cs / Susceptibility to cs	A visual estimation of the average percentage of the total plant leaf covered with chocolate spot lesions.
Susceptibility to rust character	Susceptibility to rust character	The degree of rust susceptibility is visually evaluated using a categorical scale ranging from 0-9. 0: Less than 0.01% of the plant leaf is covered by rust, 1: Less than 0.1% of the plant leaf is covered by rust, 2: Less than 0.5% of the plant leaf is covered by rust, 3: Less than 1% of the plant leaf is covered by rust, 4: Less than 5% of the plant leaf is covered by rust, 5: Less than10% of the…
Susceptibility to rust %	Susc. to rust cha. / Susceptibility to rust cha.	A visual estimation of the average percentage of the total plant leaf covered with rust.
Susceptibility to downy mildew cha.	Susc. to dm cha. / Susceptibility to dm cha.	The degree of downy mildew susceptibility is visually evaluated using a categorical scale ranging from 0-9. 0: Less than 0.01% of the plant leaf is covered by downy mildew, 1: Less than 0.1% of the plant leaf is covered by downy mildew, 2: Less than 0.5% of the plant leaf is covered by downy mildew, 3: Less than 1% of the plant leaf is covered by downy mildew, 4: Less than 5% of the plant leaf is…
Susceptibility to downy mildew %	Susc. to dm % / Susceptibility to dm %	6: Up to 10% of the plant leaf is covered by downy mildew
Herbicide damage	-	Damage caused by herbicide (Clomazon) application. Scored on a scale from 0 to 3. 0 = no harm done 1 = Few leaves are yellow at the border 2 = Almost all plants have leaves that are yellow at the border 3 = A few plants have almost entire yelllow leaves
Branching	-	The number of fertile lateral shoots (pod bearing) pr. plant. Averaged over 4-23 plant within a plot.
Plant height	-	The height of one representative plant from a middle row of the 3-rowed plot. Measured in centimeter. Scored right after a plot has flowered.
Number of ovules	-	Average number of ovules pr. pods. Average over 5 plants representative of a plot.
Sterile tillers	-	The number of sterile lateral shoots (no pods) pr. plant. Averaged over 4-23 plant within a plot.
Lodging	-	Scored from a scale from 0 to 9. Where 0 is given to plots that show no lodging i.e. are totally upright, and 9 is given to plots that is fully lodged.
Maturation	-	A plot is considered mature when 95% of the pod are black. Trait is scored as days since sowing.
Earliness of flowering	Ear. of flowering	Measured when 50% of a plants in a plot has flowered. Earliness of flowering is scored as the days since sowing.
End of flowering	-	Scored when 90% of plants in a plot has stopped flowering on the main stem, i.e. most plants have stopped flowering except outliers. Scored as the days since sowing
Duration of flowering	Dur. of flowering	Scored as end flowering minus earliness of flowering.
Thousand grain weight	TGW	Thousand grain weight as calculated *
Seed area	-	Average area of dried seeds used for measuring TGW. Measured in mm^2 *
Seed width	-	Average width of dried seeds used for measuring TGW. Measured in m *
Seed length	-	Average length of dried seeds used for measuring TGW. Measured in mm. *
* Seed traits were scored automatically using MARViN ProLine seed analyzer (MARViTECH GmbH, DE).
