# Supplementary material for: Genetic analysis of global faba bean diversity, agronomic traits and selection signatures
Source: Theor Appl Genet. 2023 Apr 19;136(5):114. doi: 10.1007/s00122-023-04360-8 (PMC10115707; doi:10.1007/s00122-023-04360-8)
Supplement: Supplementary file 16 — Supplementary File 3: SNP markers and their positions (XLSX 809 KB) [file 122_2023_4360_MOESM16_ESM.xlsx]

## Sheet: SNP markers
Marker	Chromosome	Physical position	Genetic position
AX-181162232	1S	167056	0
AX-416802823	1S	175094	0.00184071
AX-416802822	1S	175211	0.0018675
AX-416762732	1S	175400	0.00191078
AX-416797831	1S	177658	0.00242787
AX-416786543	1S	2207839	0.467342
AX-416775776	1S	2208010	0.467381
AX-416772182	1S	2765273	0.594996
AX-416738010	1S	2765395	0.595024
AX-416787498	1S	3288857	0.714898
AX-181200010	1S	4015432	0.881288
AX-181200015	1S	4015937	0.881404
AX-416742155	1S	6585520	1.46987
AX-416732316	1S	8542089	1.91797
AX-416732315	1S	8542207	1.91799
AX-416769871	1S	8551838	1.9202
AX-416730234	1S	9286368	2.08843
AX-181489166	1S	9748220	2.19421
AX-181487745	1S	9749239	2.19444
AX-181165092	1S	9985469	2.24855
AX-416814798	1S	9998719	2.25159
AX-181496994	1S	10137792	2.28344
AX-416817404	1S	10754488	2.42469
AX-181471866	1S	12273077	2.77253
AX-416751343	1S	13028280	2.94552
AX-181174601	1S	13261772	2.99901
AX-181174599	1S	13261952	2.99905
AX-416764927	1S	13735583	3.10755
AX-181488930	1S	13738699	3.10826
AX-181489261	1S	13740979	3.10878
AX-416824401	1S	17355793	3.93697
AX-416775268	1S	17356308	3.93709
AX-416766026	1S	17680707	4.01143
AX-416760427	1S	17684368	4.01227
AX-416791399	1S	18116022	4.11118
AX-181181364	1S	20611626	4.68317
AX-181181362	1S	20612674	4.68341
AX-181463644	1S	21931895	4.98586
AX-181451434	1S	21933620	4.98625
AX-416776546	1S	23517043	5.34935
AX-416796020	1S	23533826	5.3532
AX-416805573	1S	23535115	5.3535
AX-181489608	1S	26767124	6.09498
AX-416774179	1S	26767160	6.09498
AX-181195657	1S	27750625	6.32071
AX-181195656	1S	27750678	6.32072
AX-416803431	1S	28674230	6.53274
AX-416751278	1S	28674915	6.5329
AX-416760381	1S	28812277	6.56444
AX-416765645	1S	29027630	6.61388
AX-416739514	1S	29055243	6.62022
AX-416769574	1S	29689138	6.76579
AX-181202407	1S	29939516	6.82329
AX-416802157	1S	29939604	6.82331
AX-416800245	1S	30870581	7.03715
AX-181467725	1S	30871523	7.03737
AX-181466537	1S	30872887	7.03768
AX-181497615	1S	30874941	7.03816
AX-416814600	1S	31688398	7.22505
AX-416730832	1S	34281732	7.82117
AX-416804954	1S	34282821	7.82142
AX-416741008	1S	34287370	7.82246
AX-416766841	1S	34290831	7.82326
AX-416730067	1S	34291230	7.82335
AX-416775238	1S	35421560	8.08332
AX-416818900	1S	35421620	8.08334
AX-416815623	1S	35495753	8.10039
AX-416780441	1S	35513797	8.10454
AX-181484005	1S	37462406	8.55295
AX-416783799	1S	37464496	8.55343
AX-416792419	1S	38206850	8.72434
AX-416811196	1S	38243264	8.73272
AX-181452403	1S	38956641	8.897
AX-181485671	1S	39724403	9.07385
AX-416773629	1S	40103562	9.1612
AX-416779727	1S	40461585	9.24369
AX-181463385	1S	42869140	9.79869
AX-416786103	1S	43198899	9.87475
AX-416796988	1S	43200554	9.87513
AX-181499000	1S	43203169	9.87573
AX-416809772	1S	43544552	9.95448
AX-181161602	1S	44078324	10.0776
AX-181161606	1S	44079043	10.0778
AX-416825722	1S	44546365	10.1856
AX-416752780	1S	47071084	10.7685
AX-416722698	1S	47071702	10.7687
AX-416800825	1S	49594141	11.3516
AX-416775535	1S	52652603	12.0592
AX-416808007	1S	56633415	12.9815
AX-181153872	1S	56875022	13.0376
AX-181490758	1S	57201836	13.1134
AX-416748052	1S	57511720	13.1852
AX-416812478	1S	58249969	13.3565
AX-416812479	1S	58250361	13.3566
AX-416783485	1S	58402244	13.3919
AX-416765406	1S	58539022	13.4236
AX-181154783	1S	58539628	13.4238
AX-181154784	1S	58539927	13.4238
AX-181447997	1S	58542496	13.4244
AX-416762603	1S	59139774	13.5631
AX-416768344	1S	59140629	13.5633
AX-181170339	1S	59689719	13.6908
AX-416805077	1S	59923138	13.745
AX-416807061	1S	63364900	14.5449
AX-181488110	1S	64299969	14.7624
AX-416762496	1S	64533756	14.8168
AX-181484799	1S	64917323	14.9061
AX-181484321	1S	64917771	14.9062
AX-416764220	1S	64918209	14.9063
AX-416762480	1S	65146683	14.9594
AX-416763963	1S	65148096	14.9598
AX-416795379	1S	66526945	15.2808
AX-416743208	1S	66527891	15.281
AX-416737305	1S	67771136	15.5707
AX-416789479	1S	67772502	15.571
AX-181449757	1S	68385297	15.7138
AX-181469045	1S	68387791	15.7144
AX-181442302	1S	68753756	15.7997
AX-416777542	1S	69187914	15.9009
AX-416766746	1S	69188541	15.9011
AX-181153246	1S	69188829	15.9011
AX-416806502	1S	69217001	15.9077
AX-416754356	1S	69218176	15.908
AX-181472580	1S	70039277	16.0995
AX-181204808	1S	71084202	16.3433
AX-181204810	1S	71086579	16.3438
AX-181156197	1S	71143244	16.3571
AX-181471721	1S	71906458	16.5352
AX-416771632	1S	71906617	16.5352
AX-181152941	1S	72020378	16.5618
AX-181192567	1S	72022910	16.5624
AX-416729218	1S	72153188	16.5928
AX-181168753	1S	72623286	16.7026
AX-181486772	1S	74455001	17.1305
AX-416797066	1S	74455130	17.1305
AX-416789002	1S	74493042	17.1394
AX-416722098	1S	75402714	17.352
AX-181489409	1S	76824143	17.6844
AX-416724241	1S	76825284	17.6847
AX-416723086	1S	76836113	17.6872
AX-416761857	1S	76837943	17.6876
AX-181200177	1S	76865659	17.6941
AX-181200178	1S	76865698	17.6941
AX-416723168	1S	76866247	17.6942
AX-416811090	1S	77512521	17.8454
AX-416727185	1S	80990743	18.6598
AX-181180062	1S	82334240	18.9746
AX-181180064	1S	82335025	18.9748
AX-416763985	1S	83716565	19.2987
AX-416796333	1S	87351890	20.1515
AX-416747311	1S	87563613	20.2012
AX-416732651	1S	88660426	20.4587
AX-181471707	1S	88698169	20.4676
AX-416822840	1S	89564805	20.6711
AX-416777155	1S	90725226	20.9437
AX-416796237	1S	90727109	20.9441
AX-181154482	1S	90727180	20.9442
AX-416723838	1S	91614084	21.1525
AX-416776057	1S	91614270	21.1526
AX-416731008	1S	92484596	21.3571
AX-416724084	1S	95822227	22.1418
AX-416746387	1S	100665805	23.2812
AX-181191488	1S	100680097	23.2845
AX-416743529	1S	100681450	23.2848
AX-416802859	1S	100685008	23.2857
AX-181500747	1S	100739806	23.2986
AX-181185889	1S	100740557	23.2987
AX-416764488	1S	101448475	23.4653
AX-416738026	1S	101449781	23.4656
AX-181441089	1S	101462676	23.4686
AX-416721796	1S	101519334	23.482
AX-181200574	1S	101683910	23.5207
AX-181200577	1S	101684711	23.5209
AX-416794130	1S	101887127	23.5685
AX-181471442	1S	101888141	23.5688
AX-181485436	1S	102369611	23.682
AX-181488527	1S	102370748	23.6823
AX-416755516	1S	102806684	23.7849
AX-416732383	1S	103653025	23.984
AX-181439362	1S	103654470	23.9844
AX-416723233	1S	104302004	24.1367
AX-416775598	1S	104583232	24.2029
AX-181471849	1S	104583439	24.2029
AX-416757093	1S	105349552	24.3832
AX-181448984	1S	105805972	24.4906
AX-416732101	1S	106242502	24.5933
AX-416729719	1S	106244547	24.5937
AX-181183437	1S	108732171	25.1789
AX-416748556	1S	108734982	25.1796
AX-416770589	1S	109709569	25.4088
AX-416793421	1S	109875543	25.4478
AX-416793420	1S	109876209	25.448
AX-416818185	1S	109876606	25.4481
AX-181489422	1S	112221753	25.9995
AX-416804278	1S	117938415	27.3422
AX-416736257	1S	118842984	27.5545
AX-416741918	1S	120488502	27.9404
AX-416776056	1S	120490276	27.9408
AX-416763916	1S	120492033	27.9412
AX-416812874	1S	122642195	28.445
AX-416762424	1S	126669335	29.3872
AX-416725920	1S	126669698	29.3873
AX-416725919	1S	126670731	29.3875
AX-416796742	1S	126836371	29.4263
AX-416758799	1S	128092275	29.7196
AX-181482587	1S	139933992	32.4726
AX-181483851	1S	139934509	32.4727
AX-416794173	1S	140675331	32.6441
AX-416751883	1S	141170181	32.7584
AX-181151334	1S	141171878	32.7588
AX-416815681	1S	141173810	32.7593
AX-416789547	1S	143131933	33.2113
AX-416732387	1S	147552454	34.2282
AX-181163370	1S	147552739	34.2283
AX-416803350	1S	147553007	34.2283
AX-181465046	1S	147557775	34.2294
AX-416813142	1S	148257861	34.39
AX-416760920	1S	148257960	34.3901
AX-181446592	1S	148260676	34.3907
AX-181500748	1S	148263026	34.3912
AX-416753369	1S	148730977	34.4985
AX-416805520	1S	148731103	34.4985
AX-416788369	1S	149327452	34.6351
AX-181152357	1S	149327824	34.6352
AX-416752650	1S	149337724	34.6375
AX-181469601	1S	149339033	34.6378
AX-416739405	1S	152471754	35.3538
AX-416739404	1S	152472136	35.3539
AX-416744049	1S	154870475	35.9001
AX-416768784	1S	154880787	35.9025
AX-181498213	1S	155717111	36.0925
AX-416774525	1S	156766238	36.3306
AX-181496170	1S	156767828	36.3309
AX-181500784	1S	156767895	36.3309
AX-416820936	1S	157421021	36.479
AX-416778340	1S	159991717	37.0602
AX-416795296	1S	160513703	37.178
AX-416790137	1S	160759325	37.2333
AX-181186589	1S	160759619	37.2334
AX-181185554	1S	161643708	37.4325
AX-416768413	1S	161645102	37.4328
AX-181465276	1S	162674978	37.6644
AX-181489269	1S	162675139	37.6645
AX-416806726	1S	163809891	37.9192
AX-416805444	1S	164583615	38.0926
AX-416808534	1S	164909690	38.1656
AX-416808533	1S	164911447	38.166
AX-416755936	1S	165540165	38.3066
AX-416772579	1S	165540288	38.3066
AX-416787670	1S	165716915	38.3461
AX-416760832	1S	167396250	38.7209
AX-181199491	1S	167397752	38.7213
AX-181202709	1S	167977659	38.8504
AX-416810981	1S	168345095	38.9322
AX-416810982	1S	168345734	38.9323
AX-416819107	1S	169503188	39.1895
AX-181156460	1S	169503225	39.1895
AX-416769468	1S	170003110	39.3004
AX-181491657	1S	170003935	39.3006
AX-416763161	1S	170433104	39.3957
AX-181487795	1S	173135001	39.9928
AX-181187092	1S	176031717	40.6293
AX-416799789	1S	176037805	40.6306
AX-416765386	1S	176390669	40.7079
AX-181470101	1S	176390696	40.7079
AX-416806103	1S	176393388	40.7085
AX-416753962	1S	176393511	40.7085
AX-416755452	1S	178986569	41.2744
AX-181468253	1S	179360560	41.3557
AX-181498757	1S	179360839	41.3558
AX-416797781	1S	181042591	41.7207
AX-181461572	1S	181043545	41.7209
AX-416780491	1S	181043991	41.721
AX-416802279	1S	181047449	41.7218
AX-416802278	1S	181047513	41.7218
AX-181147568	1S	181048772	41.722
AX-416743671	1S	182456467	42.0264
AX-416808692	1S	182457773	42.0266
AX-181440266	1S	182605682	42.0586
AX-416732408	1S	182605835	42.0586
AX-416770732	1S	182607756	42.059
AX-181486423	1S	182609877	42.0595
AX-181482136	1S	182653704	42.0689
AX-181472730	1S	182856143	42.1126
AX-416796356	1S	183654655	42.2846
AX-181490536	1S	183660518	42.2858
AX-416722831	1S	183665598	42.2869
AX-181160054	1S	184423415	42.4498
AX-416808012	1S	185545910	42.6905
AX-181447032	1S	186489372	42.8923
AX-416762441	1S	187106445	43.024
AX-181151242	1S	187106836	43.0241
AX-416755665	1S	187110299	43.0249
AX-416724870	1S	187158423	43.0351
AX-181445062	1S	187275458	43.0601
AX-416776837	1S	187285482	43.0622
AX-416819247	1S	187315437	43.0686
AX-181182413	1S	188344862	43.2877
AX-416800445	1S	188345007	43.2877
AX-416766915	1S	188350713	43.289
AX-181156581	1S	188351149	43.289
AX-181465405	1S	189114241	43.4511
AX-416819870	1S	189117407	43.4517
AX-181147856	1S	189966350	43.6316
AX-416764137	1S	189966383	43.6316
AX-181482207	1S	189966542	43.6317
AX-416769200	1S	190047678	43.6488
AX-181199666	1S	190047735	43.6488
AX-181494581	1S	190470693	43.7383
AX-416799986	1S	190471580	43.7385
AX-416738961	1S	191010071	43.8522
AX-416784448	1S	191378120	43.9298
AX-416731828	1S	191381208	43.9304
AX-181460720	1S	191381400	43.9305
AX-416771560	1S	191743281	44.0067
AX-416779896	1S	192996095	44.27
AX-416754014	1S	192998284	44.2705
AX-416806153	1S	192998725	44.2706
AX-181461467	1S	193547364	44.3856
AX-416774757	1S	194629439	44.6119
AX-416801429	1S	194633332	44.6127
AX-416823213	1S	195397494	44.7721
AX-416807529	1S	195403252	44.7733
AX-416731798	1S	195979519	44.8932
AX-181500145	1S	196329806	44.966
AX-181491655	1S	196330366	44.9662
AX-416746214	1S	196330449	44.9662
AX-181168216	1S	197192752	45.1451
AX-181177649	1S	198197968	45.3531
AX-181177650	1S	198198231	45.3531
AX-181440193	1S	198295541	45.3732
AX-181461790	1S	198295586	45.3732
AX-181487924	1S	200896112	45.9081
AX-181483191	1S	200896355	45.9082
AX-416795495	1S	201723208	46.0773
AX-181148266	1S	201791515	46.0913
AX-416775185	1S	201792229	46.0914
AX-181159377	1S	203638294	46.4674
AX-181461782	1S	203640260	46.4678
AX-181482495	1S	203640858	46.4679
AX-416759396	1S	204410270	46.6239
AX-181500521	1S	204415361	46.625
AX-181500520	1S	204415395	46.625
AX-416757678	1S	204418970	46.6257
AX-181498802	1S	205485973	46.8414
AX-416776393	1S	205590463	46.8625
AX-416802275	1S	205590814	46.8626
AX-416778705	1S	205734766	46.8916
AX-416800590	1S	206214012	46.9882
AX-416747613	1S	206221826	46.9897
AX-416722499	1S	206231909	46.9918
AX-416734974	1S	207630379	47.2726
AX-416734975	1S	207631024	47.2728
AX-181439110	1S	208424806	47.4316
AX-416788672	1S	208425046	47.4317
AX-416815699	1S	208425082	47.4317
AX-416786689	1S	208940767	47.5346
AX-416734500	1S	208941141	47.5347
AX-181494723	1S	209488098	47.6437
AX-181451830	1S	209488255	47.6437
AX-416794726	1S	209504475	47.647
AX-416771580	1S	210195747	47.7844
AX-416821709	1S	211082222	47.9603
AX-181147563	1S	211863352	48.1147
AX-181170525	1S	211867270	48.1155
AX-416739088	1S	211906098	48.1232
AX-181468045	1S	212659660	48.2718
AX-181173681	1S	212829767	48.3053
AX-181173675	1S	212830002	48.3053
AX-181483449	1S	212835651	48.3064
AX-181165176	1S	213643167	48.4651
AX-416759662	1S	214175926	48.5696
AX-181491799	1S	214176213	48.5697
AX-416777108	1S	214838024	48.6991
AX-416740519	1S	216648870	49.0519
AX-416792689	1S	216649231	49.052
AX-416750837	1S	216655592	49.0532
AX-181487902	1S	217816865	49.2782
AX-416736256	1S	218513858	49.4128
AX-181200469	1S	218515591	49.4132
AX-181490091	1S	218516649	49.4134
AX-181440577	1S	218518137	49.4137
AX-416804750	1S	218520251	49.4141
AX-181495290	1S	218521024	49.4142
AX-181484612	1S	219164708	49.5382
AX-416824879	1S	219165044	49.5383
AX-416731674	1S	219860708	49.672
AX-416731673	1S	219861038	49.672
AX-416802957	1S	219861367	49.6721
AX-416809369	1S	219862250	49.6723
AX-416790966	1S	220115626	49.7209
AX-416784771	1S	221313320	49.9501
AX-416784774	1S	221321960	49.9517
AX-181178634	1S	221324772	49.9522
AX-416788682	1S	221325359	49.9524
AX-416820130	1S	221499711	49.9856
AX-416747245	1S	221502134	49.9861
AX-181446132	1S	221928226	50.0673
AX-181467113	1S	221928789	50.0674
AX-416759087	1S	222383724	50.154
AX-416817913	1S	222383975	50.1541
AX-416799493	1S	222695288	50.2132
AX-181184190	1S	222695391	50.2133
AX-416737860	1S	223437069	50.354
AX-416737861	1S	223437201	50.354
AX-181186731	1S	226006469	50.8384
AX-181186730	1S	226006629	50.8384
AX-181199332	1S	229033742	51.4033
AX-416772668	1S	231086793	51.7828
AX-416760961	1S	231086903	51.7829
AX-416723800	1S	231786699	51.9116
AX-181486792	1S	233302276	52.1892
AX-416772586	1S	233302825	52.1893
AX-181450020	1S	233302892	52.1893
AX-416793462	1S	233533564	52.2314
AX-181196022	1S	233542972	52.2331
AX-416801402	1S	233544533	52.2334
AX-416731450	1S	233965090	52.3101
AX-181442979	1S	234510936	52.4094
AX-416746706	1S	234933709	52.4862
AX-181191482	1S	236645150	52.7959
AX-416778158	1S	236646291	52.7961
AX-416740921	1S	237503997	52.9506
AX-416793095	1S	237504222	52.9507
AX-181185547	1S	237508825	52.9515
AX-181185546	1S	237510650	52.9518
AX-416767410	1S	238497738	53.129
AX-181166415	1S	238498286	53.1291
AX-416802594	1S	238504393	53.1302
AX-416760082	1S	239000866	53.219
AX-416742031	1S	239012203	53.221
AX-181167501	1S	240178781	53.4292
AX-416791949	1S	240181238	53.4296
AX-181154557	1S	240190180	53.4312
AX-416818994	1S	240192415	53.4316
AX-416821856	1S	241371554	53.641
AX-416815555	1S	241373970	53.6415
AX-181204575	1S	241901561	53.7349
AX-181204573	1S	241902273	53.735
AX-181151056	1S	242855528	53.9033
AX-181151057	1S	242855612	53.9033
AX-416789510	1S	242874245	53.9066
AX-181166766	1S	244266592	54.1514
AX-181166772	1S	244267807	54.1516
AX-416795151	1S	244269453	54.1519
AX-416723873	1S	244272085	54.1523
AX-416737096	1S	245221411	54.3185
AX-416786071	1S	245222055	54.3186
AX-416724078	1S	246138257	54.4784
AX-416747633	1S	246138579	54.4785
AX-416816586	1S	248096382	54.8182
AX-416800007	1S	248097923	54.8185
AX-181482437	1S	248098646	54.8186
AX-416792728	1S	248556882	54.8978
AX-416750711	1S	248561805	54.8986
AX-181196612	1S	248562810	54.8988
AX-416802291	1S	248564980	54.8992
AX-181461733	1S	248905494	54.9579
AX-416722083	1S	248906125	54.958
AX-416811437	1S	249254543	55.0181
AX-416817884	1S	249254817	55.0181
AX-416759251	1S	249255952	55.0183
AX-416755195	1S	254265957	55.8733
AX-416824175	1S	255673107	56.1107
AX-181461112	1S	257448112	56.4085
AX-181489146	1S	257449213	56.4087
AX-181449014	1S	257887940	56.482
AX-416803055	1S	259416145	56.7366
AX-416766133	1S	259866484	56.8113
AX-416807692	1S	259869476	56.8118
AX-181449812	1S	260469263	56.9112
AX-181483867	1S	260471074	56.9115
AX-416727845	1S	260472003	56.9116
AX-416780014	1S	260472020	56.9116
AX-416738309	1S	260779525	56.9625
AX-181463041	1S	261289618	57.0468
AX-416813523	1S	261289939	57.0468
AX-416750965	1S	262196444	57.1962
AX-416750964	1S	262196694	57.1963
AX-416817176	1S	262201891	57.1971
AX-181461252	1S	263298358	57.3772
AX-181491897	1S	263298523	57.3773
AX-416764931	1S	263299167	57.3774
AX-416779489	1S	263299842	57.3775
AX-416755603	1S	263302289	57.3779
AX-416768464	1S	264755199	57.6155
AX-181186464	1S	264759245	57.6162
AX-181148477	1S	266097425	57.834
AX-181194928	1S	266097463	57.834
AX-181194930	1S	266097780	57.8341
AX-181481374	1S	267143296	58.0036
AX-416784514	1S	267278369	58.0255
AX-416732341	1S	267278807	58.0256
AX-416723072	1S	267592886	58.0764
AX-416772221	1S	267593237	58.0764
AX-416815008	1S	267595672	58.0768
AX-416738936	1S	267597464	58.0771
AX-181465019	1S	267971877	58.1376
AX-416790523	1S	268673755	58.2508
AX-181462335	1S	270204776	58.4968
AX-416813783	1S	270205121	58.4969
AX-181465671	1S	270917213	58.6109
AX-416748863	1S	270917409	58.611
AX-416806440	1S	271915266	58.7703
AX-416754300	1S	271915622	58.7704
AX-416726111	1S	272864885	58.9216
AX-181152674	1S	273265052	58.9851
AX-416818896	1S	273265591	58.9852
AX-416729443	1S	273574164	59.0342
AX-416724765	1S	273574341	59.0342
AX-416725855	1S	273575555	59.0344
AX-416773792	1S	273576460	59.0346
AX-181166745	1S	273661237	59.048
AX-416723925	1S	273661414	59.0481
AX-181455953	1S	275547434	59.3464
AX-181496507	1S	275548005	59.3465
AX-416782533	1S	277419289	59.6409
AX-416785360	1S	277421549	59.6412
AX-416743382	1S	279680772	59.9946
AX-181163418	1S	279682104	59.9948
AX-181438887	1S	280836888	60.1746
AX-181473157	1S	280837025	60.1746
AX-181453992	1S	281271870	60.2422
AX-416722879	1S	281272236	60.2423
AX-416792522	1S	282829768	60.4836
AX-416807034	1S	283167321	60.5358
AX-181472677	1S	283169596	60.5361
AX-416803504	1S	283172266	60.5365
AX-181494841	1S	283765893	60.6282
AX-416779750	1S	283771095	60.629
AX-181151172	1S	284186523	60.6931
AX-181151173	1S	284187052	60.6931
AX-416735173	1S	285376049	60.8761
AX-416753874	1S	286050018	60.9796
AX-416753382	1S	286921559	61.1132
AX-181203097	1S	286932664	61.1149
AX-416762885	1S	287640516	61.2232
AX-416746693	1S	288298801	61.3237
AX-416778285	1S	289696374	61.5367
AX-416815075	1S	289696575	61.5367
AX-416726116	1S	289699585	61.5371
AX-181181305	1S	290474363	61.6549
AX-416789274	1S	290692838	61.6881
AX-416765649	1S	290724969	61.693
AX-181149002	1S	291530921	61.8152
AX-416747962	1S	291532739	61.8155
AX-181465677	1S	291532855	61.8155
AX-181148585	1S	291532974	61.8155
AX-181443416	1S	291609778	61.8272
AX-416775517	1S	291625512	61.8295
AX-181470559	1S	291625569	61.8296
AX-416772711	1S	292012132	61.8881
AX-416774362	1S	292014323	61.8884
AX-416751140	1S	293078449	62.0494
AX-181465912	1S	293540518	62.1191
AX-181481515	1S	293540832	62.1192
AX-416757450	1S	294381478	62.246
AX-416786731	1S	296426727	62.5536
AX-416819705	1S	296990074	62.6381
AX-416745815	1S	299322631	62.9873
AX-181487308	1S	300206931	63.1194
AX-181487060	1S	300206982	63.1194
AX-416752116	1S	300733555	63.1979
AX-181460602	1S	300736304	63.1983
AX-416732324	1S	300736522	63.1984
AX-416744118	1S	301195450	63.2668
AX-416742609	1S	301607882	63.3282
AX-181486071	1S	301608400	63.3283
AX-416776265	1S	304620874	63.7759
AX-416724046	1S	304621027	63.7759
AX-416745119	1S	304624631	63.7765
AX-181180663	1S	304696691	63.7871
AX-181180662	1S	304696962	63.7872
AX-416763063	1S	307265396	64.1675
AX-416780900	1S	307268981	64.168
AX-416781874	1S	307594573	64.2161
AX-416781875	1S	307594952	64.2162
AX-416816519	1S	307621262	64.2201
AX-181197438	1S	310044602	64.5777
AX-181152911	1S	310563252	64.6541
AX-416742415	1S	310566023	64.6545
AX-416762936	1S	313270828	65.0525
AX-181496282	1S	313271407	65.0526
AX-416808877	1S	313271651	65.0526
AX-181188385	1S	314074292	65.1706
AX-181188382	1S	314077079	65.171
AX-416759658	1S	314077754	65.1711
AX-416759657	1S	314078390	65.1712
AX-416724694	1S	314852622	65.2849
AX-181490981	1S	314852845	65.2849
AX-181492141	1S	314853015	65.2849
AX-416795181	1S	315443837	65.3716
AX-181449771	1S	315451793	65.3728
AX-416802721	1S	315462931	65.3744
AX-416781708	1S	317940003	65.7376
AX-181485042	1S	318071638	65.7569
AX-181168291	1S	318375415	65.8014
AX-181448341	1S	318416946	65.8075
AX-181166020	1S	318914136	65.8803
AX-181166018	1S	318914503	65.8803
AX-181166017	1S	318914540	65.8803
AX-416796057	1S	319139285	65.9132
AX-416775163	1S	319606275	65.9816
AX-416765466	1S	319606449	65.9816
AX-416795631	1S	320470742	66.1081
AX-181463061	1S	320471261	66.1082
AX-181460145	1S	320471549	66.1082
AX-181450381	1S	320472231	66.1083
AX-181168250	1S	324096867	66.6384
AX-416775448	1S	324243690	66.6598
AX-416725865	1S	324244232	66.6599
AX-416729016	1S	324245516	66.6601
AX-416780067	1S	324248821	66.6606
AX-416816801	1S	324483272	66.6949
AX-416774976	1S	325103214	66.7855
AX-181495307	1S	325103462	66.7855
AX-416806268	1S	325106228	66.7859
AX-416754132	1S	325107129	66.786
AX-416776871	1S	325109097	66.7863
AX-416804394	1S	325657475	66.8664
AX-416763528	1S	325977211	66.9132
AX-181496789	1S	325977329	66.9132
AX-416807404	1S	327989808	67.2072
AX-181155764	1S	328501586	67.2819
AX-181155766	1S	328501799	67.282
AX-416752347	1S	329591569	67.4412
AX-416804503	1S	329591626	67.4412
AX-181196439	1S	331350158	67.698
AX-181441671	1S	332274151	67.833
AX-181442201	1S	333377804	67.9943
AX-181485234	1S	333380055	67.9946
AX-181455126	1S	333380321	67.9946
AX-416801410	1S	335349175	68.2824
AX-181168706	1S	335350106	68.2825
AX-181166162	1S	335757599	68.3421
AX-416811605	1S	337366622	68.5773
AX-416811604	1S	337367681	68.5775
AX-416816683	1S	339242758	68.8518
AX-416739545	1S	340678669	69.062
AX-181487439	1S	341712270	69.2134
AX-181444277	1S	341712445	69.2134
AX-416813271	1S	344345213	69.5994
AX-416761042	1S	344345240	69.5994
AX-181488728	1S	344655416	69.645
AX-416772678	1S	344655764	69.645
AX-181147715	1S	344981021	69.6927
AX-416755891	1S	346968760	69.9847
AX-416743745	1S	351664596	70.676
AX-416775772	1S	355059858	71.1774
AX-416725040	1S	355284302	71.2106
AX-416725041	1S	355284474	71.2106
AX-416777626	1S	355872549	71.2976
AX-181162734	1S	356675018	71.4164
AX-416770396	1S	357702527	71.5687
AX-416772912	1S	359453302	71.8285
AX-416813651	1S	359457452	71.8291
AX-181465191	1S	359755307	71.8734
AX-181172227	1S	359846056	71.8869
AX-416794302	1S	361140686	72.0793
AX-416725187	1S	361143553	72.0798
AX-181154344	1S	363868417	72.4858
AX-181446445	1S	365444171	72.7211
AX-181451914	1S	366197362	72.8338
AX-416763608	1S	366198163	72.8339
AX-181487560	1S	367023349	72.9575
AX-181486446	1S	367023718	72.9575
AX-416776725	1S	367378531	73.0107
AX-416765845	1S	367379671	73.0108
AX-416724680	1S	367645819	73.0507
AX-181202787	1S	367647656	73.051
AX-416725046	1S	367648132	73.0511
AX-181172742	1S	367675641	73.0552
AX-416762308	1S	367681888	73.0561
AX-416807130	1S	368168329	73.1291
AX-181481411	1S	368168489	73.1291
AX-416825108	1S	369358332	73.3077
AX-181497566	1S	371828205	73.6793
AX-181488406	1S	371828822	73.6794
AX-416777184	1S	373650185	73.9542
AX-416742125	1S	373850922	73.9845
AX-416787394	1S	374638213	74.1035
AX-416763917	1S	374639996	74.1037
AX-416735220	1S	374640663	74.1038
AX-416759067	1S	376223979	74.3435
AX-416811252	1S	376226197	74.3439
AX-416747197	1S	376608670	74.4018
AX-181483997	1S	377262465	74.501
AX-416775866	1S	377535130	74.5424
AX-416759432	1S	378944378	74.7565
AX-416811616	1S	378945022	74.7566
AX-416815164	1S	378951135	74.7575
AX-181157983	1S	382298463	75.2676
AX-416742973	1S	382300415	75.2679
AX-181490987	1S	382872793	75.3554
AX-416740517	1S	383297095	75.4203
AX-181148748	1S	383297923	75.4204
AX-181148749	1S	383297953	75.4204
AX-416802485	1S	383692011	75.4807
AX-181165470	1S	383692436	75.4807
AX-416815225	1S	386495412	75.9105
AX-181472662	1S	386495550	75.9105
AX-416804421	1S	386497937	75.9108
AX-416746496	1S	387401177	76.0497
AX-416778855	1S	388534729	76.2241
AX-416765464	1S	389493217	76.3718
AX-181473593	1S	389521173	76.3762
AX-181497119	1S	389522390	76.3763
AX-181173259	1S	389628648	76.3927
AX-416740116	1S	389631172	76.3931
AX-416764455	1S	391221914	76.6387
AX-416797958	1S	393138921	76.9354
AX-181204351	1S	393139254	76.9355
AX-416770628	1S	394576157	77.1584
AX-181159718	1S	395682034	77.3302
AX-416810877	1S	395736428	77.3386
AX-416774605	1S	396566254	77.4677
AX-416742513	1S	396652271	77.4811
AX-416776076	1S	396652954	77.4812
AX-181469364	1S	397718036	77.6471
AX-416748640	1S	397891274	77.6741
AX-416770435	1S	398095768	77.706
AX-416773777	1S	398099430	77.7066
AX-416761088	1S	400120972	78.0222
AX-416813315	1S	400121256	78.0223
AX-416774289	1S	401579434	78.2505
AX-181149474	1S	401579960	78.2505
AX-416728826	1S	401582093	78.2509
AX-416757769	1S	401584801	78.2513
AX-416757770	1S	401585144	78.2514
AX-416781696	1S	401878410	78.2973
AX-181469535	1S	402286775	78.3613
AX-416766453	1S	402287346	78.3614
AX-416803499	1S	402288294	78.3615
AX-181486722	1S	402288751	78.3616
AX-416749301	1S	404105891	78.6468
AX-416789577	1S	405524365	78.8698
AX-416737405	1S	405524650	78.8699
AX-416778113	1S	405911185	78.9307
AX-416744469	1S	408253064	79.2999
AX-181202059	1S	409124034	79.4374
AX-416760338	1S	409129996	79.4384
AX-416793683	1S	409641892	79.5193
AX-181495657	1S	412067289	79.9032
AX-416823739	1S	412070309	79.9037
AX-181457887	1S	413047161	80.0586
AX-416724017	1S	413050741	80.0591
AX-181161967	1S	413443764	80.1215
AX-416811863	1S	417821566	80.8177
AX-416745831	1S	417885252	80.8279
AX-416745830	1S	417885495	80.8279
AX-416735746	1S	418181368	80.8751
AX-181191222	1S	418182288	80.8752
AX-416770833	1S	421396126	81.3882
AX-181157675	1S	422069171	81.4959
AX-416766975	1S	422069445	81.4959
AX-181187800	1S	425214460	81.9995
AX-416778732	1S	425214572	81.9996
AX-181176183	1S	425643209	82.0683
AX-181176180	1S	425644525	82.0685
AX-181447734	1S	426260989	82.1674
AX-181151872	1S	426884966	82.2675
AX-181168339	1S	427724197	82.4023
AX-181168340	1S	427724314	82.4023
AX-181495510	1S	427727761	82.4029
AX-181489175	1S	430912504	82.9149
AX-416790699	1S	430912765	82.915
AX-416747645	1S	431550095	83.0176
AX-416774942	1S	432000473	83.0901
AX-181463738	1S	432000796	83.0901
AX-416748416	1S	433426764	83.3199
AX-416750480	1S	435291742	83.6206
AX-181181100	1S	435292782	83.6208
AX-181181096	1S	435296096	83.6213
AX-181197442	1S	436146283	83.7585
AX-416736840	1S	436148443	83.7589
AX-181181724	1S	436153298	83.7597
AX-416722628	1S	436351795	83.7917
AX-181483769	1S	436352362	83.7918
AX-416789822	1S	437305815	83.9457
AX-416746183	1S	437817985	84.0284
AX-181443395	1S	438508877	84.14
AX-181483393	1S	438508987	84.14
AX-416809478	1S	438777404	84.1834
AX-416765059	1S	439298554	84.2676
AX-416723582	1S	439299130	84.2677
AX-416729904	1S	440872220	84.522
AX-181148427	1S	440873089	84.5222
AX-416730849	1S	441229010	84.5797
AX-181484976	1S	441644573	84.6469
AX-416816883	1S	441644611	84.6469
AX-416786790	1S	441645932	84.6471
AX-416770237	1S	443233840	84.904
AX-416724126	1S	444357491	85.0859
AX-416801151	1S	444357652	85.0859
AX-181473329	1S	444357901	85.086
AX-416763032	1S	444641037	85.1318
AX-416823194	1S	446156148	85.3771
AX-416732218	1S	448001703	85.676
AX-416763724	1S	448583340	85.7702
AX-416790750	1S	448586477	85.7707
AX-416770970	1S	449011461	85.8396
AX-181472307	1S	449013800	85.8399
AX-181148747	1S	449111050	85.8557
AX-416802664	1S	451740563	86.2817
AX-416726053	1S	452168091	86.351
AX-416726054	1S	452168383	86.351
AX-416814799	1S	452550178	86.4129
AX-416741062	1S	452551209	86.4131
AX-416774413	1S	452551599	86.4131
AX-416815727	1S	452554056	86.4135
AX-416723828	1S	454290345	86.6949
AX-416770665	1S	454291164	86.695
AX-416813956	1S	454988352	86.808
AX-416767657	1S	455312616	86.8605
AX-181466876	1S	455314364	86.8608
AX-416775708	1S	455314558	86.8608
AX-181485456	1S	455315843	86.861
AX-181482047	1S	455315991	86.8611
AX-181204064	1S	456661424	87.079
AX-181185419	1S	457104119	87.1508
AX-416781574	1S	457840926	87.2701
AX-181471278	1S	457844644	87.2707
AX-416775561	1S	458714758	87.4116
AX-181182608	1S	459213678	87.4924
AX-181147605	1S	459214911	87.4926
AX-181161018	1S	460363453	87.6786
AX-416814849	1S	460785602	87.747
AX-181449747	1S	460785793	87.747
AX-416737873	1S	460788600	87.7475
AX-416722021	1S	464290534	88.3141
AX-181440642	1S	464290615	88.3141
AX-416772908	1S	464395642	88.3311
AX-416787382	1S	464395844	88.3311
AX-416737650	1S	469951534	89.2287
AX-416810125	1S	469956055	89.2294
AX-416748049	1S	472055269	89.5679
AX-181471237	1S	472055991	89.568
AX-181499345	1S	472057706	89.5683
AX-181442683	1S	472479990	89.6364
AX-416822813	1S	472682413	89.669
AX-181466451	1S	472683573	89.6692
AX-416782117	1S	473120192	89.7395
AX-416817394	1S	473120375	89.7395
AX-181181462	1S	473120638	89.7396
AX-181158846	1S	473627514	89.8212
AX-181158847	1S	473628171	89.8213
AX-181491725	1S	473644287	89.8239
AX-181485131	1S	474356632	89.9386
AX-181191277	1S	475065921	90.0527
AX-416756829	1S	475086551	90.0561
AX-416773912	1S	475441464	90.1131
AX-181178018	1S	476171044	90.2305
AX-181178021	1S	476171225	90.2305
AX-181180419	1S	476786017	90.3293
AX-416768154	1S	476787532	90.3296
AX-181180400	1S	476787854	90.3296
AX-416755640	1S	478287331	90.5704
AX-416774136	1S	478288414	90.5706
AX-416734382	1S	478288588	90.5706
AX-416823895	1S	478477813	90.601
AX-181487755	1S	478478910	90.6012
AX-181441844	1S	478801310	90.6529
AX-416823873	1S	478802482	90.6531
AX-416747676	1S	478820848	90.6561
AX-416762534	1S	480260681	90.887
AX-416798116	1S	482202717	91.1981
AX-416724438	1S	483981312	91.4827
AX-181491865	1S	483982896	91.4829
AX-416776492	1S	484083211	91.499
AX-181485637	1S	487181510	91.9936
AX-416733491	1S	487185551	91.9943
AX-416823680	1S	487911695	92.1101
AX-181440809	1S	487912879	92.1102
AX-416734822	1S	487913498	92.1103
AX-416737646	1S	487924455	92.1121
AX-416762913	1S	488153197	92.1485
AX-181163828	1S	489875891	92.4228
AX-181163825	1S	489876814	92.423
AX-181182368	1S	490362974	92.5003
AX-416777009	1S	490916532	92.5884
AX-416774640	1S	491512800	92.6831
AX-416770209	1S	491513591	92.6832
AX-416742892	1S	493600319	93.0145
AX-416763598	1S	493600624	93.0146
AX-416795060	1S	493602721	93.0149
AX-181444311	1S	493679660	93.0271
AX-181461209	1S	493680061	93.0272
AX-416740437	1S	495826286	93.3672
AX-416775996	1S	495827498	93.3674
AX-416811747	1S	496968336	93.5479
AX-416823813	1S	496975116	93.549
AX-416723743	1S	497394955	93.6153
AX-416739626	1S	497396432	93.6156
AX-416752934	1S	498506298	93.7909
AX-416805083	1S	498506464	93.7909
AX-416768780	1S	498701220	93.8217
AX-416821049	1S	498701401	93.8217
AX-416780240	1S	498735369	93.827
AX-416723093	1S	498735620	93.8271
AX-181483411	1S	499276692	93.9125
AX-416765977	1S	499277586	93.9126
AX-416723864	1S	499280235	93.913
AX-416730279	1S	500889614	94.1668
AX-416745858	1S	501453548	94.2556
AX-416722394	1S	501454881	94.2558
AX-181443231	1S	501566155	94.2733
AX-416764620	1S	501567180	94.2735
AX-181497551	1S	501567654	94.2735
AX-181465132	1S	502349437	94.3966
AX-416789748	1S	502352595	94.3971
AX-416800715	1S	503122983	94.5182
AX-416772343	1S	505027292	94.8173
AX-181491103	1S	505306533	94.8612
AX-181459164	1S	505308737	94.8615
AX-416751808	1S	505311596	94.862
AX-416773620	1S	505311646	94.862
AX-181158874	1S	508137061	95.3047
AX-181158878	1S	508137685	95.3048
AX-416741524	1S	509270133	95.4819
AX-181175207	1S	510321270	95.6461
AX-181175210	1S	510322514	95.6463
AX-416803748	1S	513330026	96.1154
AX-181494767	1S	513348815	96.1183
AX-416767875	1S	513352241	96.1189
AX-416788988	1S	518519931	96.9219
AX-416732247	1S	518706149	96.9507
AX-416732246	1S	518707034	96.9509
AX-181490057	1S	518896109	96.9802
AX-416774494	1S	518896596	96.9803
AX-181460334	1S	518935352	96.9863
AX-416782399	1S	519192309	97.0261
AX-181169507	1S	519195865	97.0266
AX-416748508	1S	520328912	97.2021
AX-416748507	1S	520329377	97.2022
AX-181448875	1S	521018381	97.3088
AX-181442869	1S	521684825	97.4119
AX-416752563	1S	521685376	97.412
AX-181177083	1S	521691879	97.413
AX-181490810	1S	522186385	97.4894
AX-181490335	1S	522186637	97.4894
AX-181494194	1S	523320039	97.6645
AX-181448941	1S	524033400	97.7746
AX-181497714	1S	524033440	97.7747
AX-416805695	1S	524265312	97.8104
AX-416753550	1S	524267468	97.8108
AX-416761808	1S	525297017	97.9696
AX-416761809	1S	525297176	97.9696
AX-416770773	1S	525952222	98.0705
AX-416794650	1S	526358264	98.1331
AX-181494502	1S	526359040	98.1332
AX-416760159	1S	527641728	98.3307
AX-416760160	1S	527641908	98.3308
AX-181482638	1S	527666073	98.3345
AX-416818018	1S	527666109	98.3345
AX-416747459	1S	527666587	98.3345
AX-416793688	1S	531424174	98.9121
AX-181198301	1S	531456803	98.9171
AX-416723005	1S	532313768	99.0486
AX-416723004	1S	532314375	99.0487
AX-416796312	1S	532853244	99.1314
AX-416744143	1S	532853403	99.1314
AX-416746320	1S	532917366	99.1412
AX-416745699	1S	536021372	99.6169
AX-181160995	1S	536201159	99.6445
AX-416777336	1S	536204337	99.645
AX-416805173	1S	537155908	99.7906
AX-416780297	1S	538087813	99.9332
AX-416769429	1S	539035274	100.078
AX-181490582	1S	539549559	100.157
AX-416726103	1S	539711805	100.182
AX-416726102	1S	539712913	100.182
AX-416814692	1S	539713967	100.182
AX-181206719	1S	540471713	100.298
AX-181440230	1S	542419166	100.595
AX-181469616	1S	542419784	100.596
AX-181490252	1S	542419883	100.596
AX-416762066	1S	542427913	100.597
AX-181445717	1S	542429095	100.597
AX-416788805	1S	542447658	100.6
AX-416788262	1S	543307007	100.731
AX-416799816	1S	543307404	100.731
AX-416788263	1S	543936636	100.827
AX-416762215	1S	543944618	100.828
AX-181184481	1S	543944656	100.828
AX-181184476	1S	543945964	100.829
AX-181466349	1S	544834695	100.964
AX-416723460	1S	544835007	100.964
AX-416725069	1S	545244550	101.027
AX-181500143	1S	548605523	101.54
AX-416746502	1S	548605805	101.54
AX-416764087	1S	548605862	101.54
AX-181500638	1S	550990151	101.904
AX-416773850	1S	551645013	102.004
AX-416804732	1S	551650569	102.005
AX-181148039	1S	551788390	102.026
AX-181183601	1S	551788705	102.026
AX-181147593	1S	551895372	102.042
AX-416797026	1S	551901725	102.043
AX-181147901	1S	551903065	102.043
AX-416784975	1S	554920439	102.504
AX-416798905	1S	558480385	103.047
AX-416794290	1S	559040948	103.133
AX-416798044	1S	559232202	103.162
AX-416822053	1S	559233427	103.162
AX-181181671	1S	559788263	103.247
AX-181181663	1S	559789798	103.247
AX-416784354	1S	563032172	103.743
AX-181190164	1S	563033899	103.743
AX-416804947	1S	566689591	104.303
AX-181201469	1S	567103912	104.367
AX-416757431	1S	568177938	104.532
AX-181458898	1S	569276558	104.7
AX-181466189	1S	569279066	104.701
AX-181493596	1S	569711138	104.767
AX-181492415	1S	569711657	104.767
AX-416801667	1S	571672768	105.069
AX-416728540	1S	571674910	105.069
AX-416731207	1S	572268425	105.16
AX-416787685	1S	573166405	105.299
AX-416787687	1S	573167998	105.299
AX-416822322	1S	573234668	105.309
AX-416761762	1S	578064602	106.055
AX-181482671	1S	578371950	106.102
AX-416776419	1S	578374226	106.103
AX-181174845	1S	578886106	106.182
AX-416796324	1S	578886154	106.182
AX-416746305	1S	581130982	106.53
AX-416759533	1S	581813187	106.636
AX-416777603	1S	581956802	106.658
AX-416735634	1S	582687852	106.772
AX-416776102	1S	582894016	106.804
AX-416816857	1S	582992339	106.819
AX-416738240	1S	586791594	107.411
AX-416799775	1S	586806348	107.413
AX-416794003	1S	587080320	107.456
AX-181461793	1S	587080714	107.456
AX-181483474	1S	587538780	107.528
AX-416817468	1S	587539862	107.528
AX-181154644	1S	588411387	107.664
AX-416742710	1S	589083188	107.769
AX-416742709	1S	589086368	107.77
AX-416777972	1S	589105787	107.773
AX-416725804	1S	589106436	107.773
AX-416817675	1S	589369411	107.814
AX-416774615	1S	589370656	107.814
AX-416776921	1S	589373596	107.815
AX-416774616	1S	589374159	107.815
AX-181443691	1S	592205591	108.259
AX-416732933	1S	592228108	108.263
AX-181496048	1S	592229370	108.263
AX-181491098	1S	592231682	108.263
AX-416765949	1S	593760061	108.504
AX-416791655	1S	596560667	108.946
AX-181198308	1S	596603231	108.953
AX-181165808	1S	598932135	109.321
AX-416749309	1S	599173121	109.36
AX-416816183	1S	599173283	109.36
AX-416801453	1S	599173380	109.36
AX-181165612	1S	599999415	109.491
AX-416746960	1S	600002919	109.491
AX-416767488	1S	600199452	109.522
AX-181167621	1S	600200199	109.523
AX-181446185	1S	601962599	109.803
AX-416768308	1S	601966977	109.804
AX-416749966	1S	602939756	109.958
AX-181483607	1S	603699382	110.08
AX-416729166	1S	603699480	110.08
AX-416820374	1S	604605522	110.224
AX-181166151	1S	604611329	110.225
AX-181166152	1S	604611515	110.225
AX-181189005	1S	605375246	110.347
AX-416784361	1S	605375920	110.347
AX-416724144	1S	605888210	110.429
AX-181470407	1S	606884194	110.589
AX-416755158	1S	606889982	110.59
AX-416724391	1S	606890041	110.59
AX-416760651	1S	608196450	110.799
AX-416767599	1S	608416102	110.835
AX-181490851	1S	610620911	111.189
AX-181163476	1S	613838433	111.709
AX-416764172	1S	614520608	111.819
AX-181192046	1S	614520682	111.819
AX-416744459	1S	615594312	111.993
AX-416796623	1S	615594411	111.993
AX-181465829	1S	615641099	112.001
AX-416774307	1S	615641684	112.001
AX-181491578	1S	617261687	112.264
AX-181496593	1S	618464759	112.46
AX-181168155	1S	619543832	112.637
AX-416750386	1S	619547462	112.637
AX-181466643	1S	619560624	112.639
AX-416767294	1S	619589696	112.644
AX-181164143	1S	619590280	112.644
AX-416721558	1S	619620290	112.649
AX-181495602	1S	620801308	112.842
AX-416762220	1S	621731701	112.995
AX-416796980	1S	622283215	113.085
AX-416796979	1S	622291786	113.086
AX-416811067	1S	623418890	113.272
AX-416800266	1S	623485137	113.283
AX-181459099	1S	627290902	113.91
AX-181498590	1S	627968623	114.023
AX-416792766	1S	628865378	114.171
AX-416804273	1S	628868055	114.172
AX-181195824	1S	628869065	114.172
AX-416799144	1S	629993202	114.359
AX-181484374	1S	629993406	114.359
AX-416775259	1S	630556235	114.453
AX-181439715	1S	630557260	114.453
AX-181455524	1S	630558144	114.453
AX-416799947	1S	630561497	114.454
AX-181170754	1S	631147283	114.551
AX-416748247	1S	631897013	114.676
AX-416800399	1S	631897094	114.676
AX-181488814	1S	633484753	114.942
AX-181183580	1S	634029380	115.033
AX-416792691	1S	634412851	115.098
AX-416792692	1S	634414278	115.098
AX-181148579	1S	634538834	115.119
AX-416779522	1S	634539229	115.119
AX-416725004	1S	634575109	115.125
AX-416783031	1S	636376002	115.428
AX-416725547	1S	636380390	115.428
AX-416825751	1S	636750095	115.491
AX-181490948	1S	636750243	115.491
AX-416812305	1S	637356481	115.593
AX-416808671	1S	637357525	115.593
AX-181445710	1S	638285115	115.75
AX-416812049	1S	638865678	115.848
AX-181195506	1S	639512496	115.958
AX-416761882	1S	639513722	115.958
AX-181195499	1S	639515672	115.959
AX-416738424	1S	639515866	115.959
AX-416761861	1S	639525807	115.96
AX-181488325	1S	639530706	115.961
AX-181500742	1S	639694423	115.989
AX-181441674	1S	639694975	115.989
AX-181445793	1S	639695507	115.989
AX-416754227	1S	640069607	116.053
AX-181189975	1S	640073555	116.053
AX-181189978	1S	640074454	116.054
AX-181455124	1S	640846906	116.185
AX-181490093	1S	640847129	116.185
AX-181167596	1S	642374758	116.445
AX-181167595	1S	642374956	116.445
AX-416725068	1S	642382810	116.447
AX-416782172	1S	642389445	116.448
AX-416730014	1S	642391377	116.448
AX-416764520	1S	643825454	116.694
AX-416809629	1S	643826828	116.694
AX-416809628	1S	643827272	116.694
AX-181487775	1S	645111964	116.915
AX-181470409	1S	645217346	116.933
AX-181484663	1S	647369177	117.304
AX-181483514	1S	647468352	117.321
AX-416798071	1S	650574325	117.86
AX-181172890	1S	650574535	117.86
AX-181469047	1S	651155227	117.961
AX-181472988	1S	652057560	118.119
AX-416770787	1S	652058332	118.119
AX-181495174	1S	652213867	118.146
AX-416733450	1S	652598895	118.214
AX-416733451	1S	652599535	118.214
AX-416795808	1S	652836271	118.255
AX-416795809	1S	652837884	118.256
AX-181159755	1S	652903390	118.267
AX-181159758	1S	652904711	118.267
AX-416797056	1S	653526434	118.376
AX-416767441	1S	653925113	118.447
AX-416769184	1S	654614503	118.568
AX-181199357	1S	654616498	118.568
AX-416740251	1S	656239690	118.855
AX-181451644	1S	657085950	119.005
AX-181443823	1S	657086492	119.005
AX-181467051	1S	659764344	119.481
AX-181458325	1S	659764423	119.481
AX-416797654	1S	660169714	119.554
AX-416787525	1S	662451712	119.963
AX-416724193	1S	663159097	120.091
AX-181494075	1S	663159426	120.091
AX-416779067	1S	668690785	121.097
AX-181493026	1S	671393554	121.595
AX-416802419	1S	671395201	121.595
AX-416760388	1S	671498590	121.614
AX-181493888	1S	674672365	122.204
AX-416812487	1S	674793100	122.227
AX-416735003	1S	674835369	122.235
AX-416810293	1S	676938417	122.629
AX-416805185	1S	676944830	122.631
AX-416749979	1S	676946595	122.631
AX-416749287	1S	679976053	123.204
AX-416762185	1S	679976719	123.204
AX-416746311	1S	680444848	123.293
AX-416722855	1S	682602073	123.705
AX-416771004	1S	682602484	123.705
AX-416732161	1S	683211581	123.822
AX-416784327	1S	683212078	123.822
AX-416731786	1S	690140009	125.169
AX-416738089	1S	691578728	125.453
AX-416734714	1S	692746231	125.684
AX-181458861	1S	692746544	125.684
AX-416764237	1S	693394125	125.813
AX-416764536	1S	693944738	125.922
AX-181450149	1S	693947236	125.923
AX-416777061	1S	695094137	126.152
AX-181204021	1S	695682647	126.27
AX-416725909	1S	695683028	126.27
AX-416819491	1S	697253497	126.586
AX-416730291	1S	698032413	126.743
AX-181155615	1S	698683855	126.875
AX-181155613	1S	698684254	126.875
AX-416762654	1S	698684575	126.875
AX-416789643	1S	699892724	127.121
AX-181199450	1S	700973952	127.341
AX-416792549	1S	701181145	127.384
AX-416810365	1S	702537255	127.662
AX-181440390	1S	705025202	128.176
AX-416787932	1S	705660596	128.308
AX-416819803	1S	706572834	128.498
AX-416737997	1S	707184755	128.626
AX-416790176	1S	707235176	128.636
AX-181486817	1S	708029581	128.803
AX-416800852	1S	708030033	128.803
AX-416813930	1S	712236943	129.692
AX-416813929	1S	712236974	129.692
AX-416773999	1S	712261189	129.697
AX-181205440	1S	713225293	129.903
AX-181205441	1S	713225386	129.903
AX-181166971	1S	713608395	129.985
AX-416742414	1S	714626521	130.203
AX-416814937	1S	714638498	130.206
AX-416765611	1S	715421105	130.374
AX-416791491	1S	715422654	130.374
AX-416824683	1S	715424371	130.375
AX-416726574	1S	716963052	130.707
AX-416752278	1S	716965736	130.708
AX-416752277	1S	716965933	130.708
AX-416759732	1S	717034411	130.723
AX-416733414	1S	718440776	131.028
AX-416807557	1S	718882936	131.125
AX-181457462	1S	718885024	131.125
AX-181498341	1S	718912148	131.131
AX-416763154	1S	719325796	131.222
AX-416809640	1S	719326129	131.222
AX-181461677	1S	719461091	131.251
AX-416788635	1S	719461400	131.251
AX-416734638	1S	722789713	131.984
AX-416803308	1S	722794098	131.985
AX-181474175	1S	724406685	132.343
AX-181483309	1S	726733498	132.863
AX-416748198	1S	727504635	133.037
AX-416740407	1S	728788866	133.327
AX-416740408	1S	728790407	133.327
AX-416737955	1S	728793735	133.328
AX-416790129	1S	728793904	133.328
AX-416732301	1S	729684407	133.53
AX-416732302	1S	729685739	133.53
AX-181495631	1S	732171938	134.097
AX-416789136	1S	733007011	134.289
AX-416762971	1S	733560199	134.416
AX-416748158	1S	734354209	134.6
AX-181483891	1S	735725431	134.917
AX-416753988	1S	735726983	134.918
AX-181497115	1S	737218240	135.265
AX-416783603	1S	737218972	135.265
AX-181490578	1S	737249804	135.272
AX-181486941	1S	740669486	136.076
AX-416779583	1S	740997274	136.153
AX-416734360	1S	744214375	136.919
AX-181451006	1S	746004259	137.349
AX-416776701	1S	746005106	137.349
AX-416788877	1S	747480565	137.706
AX-181187203	1S	747749930	137.771
AX-416793880	1S	748558790	137.968
AX-181482814	1S	750073080	138.337
AX-416751428	1S	752487194	138.929
AX-416751429	1S	752487708	138.93
AX-416801475	1S	752733027	138.99
AX-416730879	1S	754131916	139.336
AX-416824872	1S	754132612	139.336
AX-416734625	1S	754155655	139.342
AX-181461838	1S	754661721	139.468
AX-416775305	1S	754666831	139.469
AX-416724947	1S	756044265	139.812
AX-416743977	1S	757209037	140.103
AX-416796146	1S	757210543	140.104
AX-416769290	1S	757935338	140.285
AX-181180196	1S	758808113	140.505
AX-416739969	1S	758816845	140.507
AX-416753113	1S	758873382	140.522
AX-181439620	1S	758874391	140.522
AX-416789189	1S	759235004	140.613
AX-181191957	1S	759236802	140.613
AX-181484400	1S	759648298	140.717
AX-416817295	1S	761375488	141.155
AX-416756653	1S	761538666	141.196
AX-181457460	1S	762259604	141.38
AX-181492264	1S	762260691	141.38
AX-416824559	1S	762568982	141.459
AX-416744369	1S	765662325	142.253
AX-181174646	1S	767704210	142.781
AX-416737361	1S	767724905	142.786
AX-416748842	1S	768585391	143.01
AX-181471802	1S	769357429	143.212
AX-181463081	1S	769812658	143.33
AX-416738365	1S	769821270	143.333
AX-181462515	1S	771489290	143.77
AX-416735935	1S	771905438	143.88
AX-416769470	1S	772540879	144.047
AX-181205113	1S	772541083	144.047
AX-181497763	1S	776546573	145.111
AX-416775400	1S	776546900	145.111
AX-181450540	1S	778756072	145.703
AX-181467779	1S	778756643	145.703
AX-181490710	1S	780073204	146.058
AX-416763137	1S	780217721	146.097
AX-416743118	1S	783258997	146.923
AX-416721528	1S	787091391	147.975
AX-416796407	1S	787997185	148.225
AX-416742803	1S	787997616	148.225
AX-416776083	1S	788000552	148.226
AX-416735464	1S	788583051	148.387
AX-416747817	1S	789477175	148.635
AX-416763930	1S	790408767	148.895
AX-416798613	1S	790411172	148.895
AX-416815798	1S	790633800	148.957
AX-416770146	1S	790669359	148.967
AX-181484033	1S	790674405	148.969
AX-416726645	1S	790674825	148.969
AX-416815627	1S	790676141	148.969
AX-181461170	1S	793539510	149.771
AX-181485489	1S	797888844	151.002
AX-416765392	1S	798978510	151.313
AX-181493735	1S	798979044	151.313
AX-416759433	1S	798979688	151.314
AX-416801297	1S	800397233	151.72
AX-181455667	1S	800821054	151.841
AX-416742156	1S	800825606	151.842
AX-416769156	1S	800836011	151.845
AX-181198895	1S	801257024	151.966
AX-416792630	1S	801680298	152.088
AX-416812186	1S	802464269	152.314
AX-181159063	1S	802868402	152.431
AX-181187196	1S	802963145	152.458
AX-181458053	1S	803476357	152.607
AX-416812721	1S	803481711	152.608
AX-416721478	1S	803483888	152.609
AX-416722708	1S	803868833	152.72
AX-416738003	1S	804362033	152.863
AX-416776349	1S	805178667	153.1
AX-181461143	1S	805182986	153.101
AX-416745163	1S	805183906	153.102
AX-416792114	1S	805608542	153.225
AX-416792115	1S	805609285	153.225
AX-416777092	1S	806371027	153.447
AX-181456622	1S	807197595	153.689
AX-416759427	1S	807503372	153.778
AX-181481926	1S	807508970	153.78
AX-181164121	1S	808131729	153.962
AX-416793160	1S	809860819	154.47
AX-181159835	1S	809933903	154.491
AX-416798283	1S	810831147	154.755
AX-181191963	1S	810833721	154.756
AX-181191967	1S	810834135	154.756
AX-181190571	1S	811292197	154.892
AX-181190559	1S	811294684	154.892
AX-181149174	1S	811600394	154.983
AX-181148758	1S	811601964	154.983
AX-416797713	1S	811602093	154.983
AX-181485601	1S	811615282	154.987
AX-181195002	1S	814924792	155.969
AX-181195003	1S	814924994	155.97
AX-416744076	1S	815131073	156.031
AX-181483476	1S	815131243	156.031
AX-416773042	1S	819114809	157.225
AX-416765338	1S	819115279	157.225
AX-416791372	1S	820046947	157.506
AX-416756950	1S	820157187	157.539
AX-416809120	1S	820157264	157.539
AX-416749131	1S	820158692	157.54
AX-416723951	1S	820778706	157.727
AX-416815952	1S	821946907	158.08
AX-416805660	1S	821947133	158.08
AX-416769079	1S	824024920	158.712
AX-181163766	1S	825307126	159.103
AX-416813666	1S	826077953	159.338
AX-416806127	1S	826764071	159.548
AX-416805211	1S	827054636	159.637
AX-416805212	1S	827055122	159.638
AX-416751366	1S	827156466	159.669
AX-416755728	1S	827169495	159.673
AX-416806378	1S	828501812	160.082
AX-416761971	1S	828527158	160.089
AX-416764920	1S	828548545	160.096
AX-416772658	1S	828551011	160.097
AX-181458790	1S	828576447	160.105
AX-416748138	1S	829285834	160.323
AX-416728182	1S	829324426	160.335
AX-181439404	1S	829324865	160.335
AX-181485155	1S	829325198	160.335
AX-416821697	1S	829527857	160.398
AX-416810501	1S	829529102	160.398
AX-416806006	1S	831470852	160.997
AX-416806007	1S	831471053	160.998
AX-416796315	1S	831667211	161.058
AX-416817788	1S	832266424	161.244
AX-416759234	1S	832266858	161.244
AX-416811421	1S	832267128	161.244
AX-416795529	1S	832270151	161.245
AX-181197935	1S	832271159	161.245
AX-416734452	1S	832281381	161.248
AX-416753042	1S	832285091	161.25
AX-416753041	1S	832285364	161.25
AX-181495770	1S	834582871	161.963
AX-416730044	1S	837102576	162.75
AX-181183809	1S	837719815	162.943
AX-181183810	1S	837720738	162.943
AX-416816334	1S	837720822	162.943
AX-416799610	1S	837722494	162.944
AX-181167258	1S	840519870	163.822
AX-416762933	1S	840519900	163.822
AX-416736772	1S	840520717	163.822
AX-416820559	1S	840523028	163.823
AX-416810866	1S	840524722	163.824
AX-416740885	1S	841215112	164.041
AX-416802282	1S	841780443	164.22
AX-416764816	1S	841781390	164.22
AX-416732645	1S	843679438	164.82
AX-181160430	1S	843679702	164.82
AX-416758778	1S	845603297	165.43
AX-416772944	1S	845607905	165.431
AX-416760647	1S	845960694	165.543
AX-416750900	1S	845961834	165.544
AX-181486855	1S	845963255	165.544
AX-416763799	1S	846889695	165.839
AX-181438260	1S	846891021	165.839
AX-416825075	1S	846891516	165.84
AX-416759964	1S	847530417	166.043
AX-416759965	1S	847532442	166.044
AX-181166295	1S	848851562	166.464
AX-181166294	1S	848851607	166.464
AX-416724326	1S	848858957	166.467
AX-416753105	1S	849731208	166.746
AX-416723588	1S	849817911	166.773
AX-416783685	1S	849870126	166.79
AX-181195341	1S	852858283	167.748
AX-181195340	1S	852858328	167.748
AX-181489514	1S	855380633	168.56
AX-181444835	1S	855974175	168.751
AX-181482894	1S	856387522	168.885
AX-416800632	1S	856400585	168.889
AX-416820415	1S	858609768	169.603
AX-416809581	1S	859456860	169.878
AX-416762628	1S	859839318	170.002
AX-181176242	1S	859901086	170.022
AX-416734651	1S	860921016	170.353
AX-181471480	1S	861250603	170.46
AX-416741110	1S	861252651	170.461
AX-181493242	1S	861492101	170.538
AX-416786923	1S	861492132	170.538
AX-181461419	1S	861512045	170.545
AX-181450618	1S	861628321	170.583
AX-416804040	1S	861801266	170.639
AX-416742684	1S	863618716	171.231
AX-416767802	1S	863619496	171.231
AX-181202646	1S	864978844	171.674
AX-416757389	1S	865442696	171.826
AX-416724748	1S	865446905	171.827
AX-181461980	1S	865448597	171.828
AX-416800448	1S	865783389	171.937
AX-181155263	1S	865787709	171.938
AX-416802454	1S	865986222	172.003
AX-181458563	1S	865990390	172.005
AX-416773579	1S	866101125	172.041
AX-416774806	1S	866101653	172.041
AX-416775488	1S	866913831	172.306
AX-416734611	1S	867910440	172.633
AX-416734612	1S	867911671	172.633
AX-181489742	1S	868244085	172.742
AX-181441211	1S	868246448	172.743
AX-181468151	1S	868552948	172.843
AX-416800368	1S	868885881	172.952
AX-416764159	1S	869176541	173.047
AX-181482170	1S	869178272	173.048
AX-181440664	1S	869703283	173.22
AX-181486561	1S	870151630	173.367
AX-181470354	1S	870151855	173.367
AX-416821774	1S	872506334	174.141
AX-181205664	1S	872507855	174.141
AX-416765781	1S	872508615	174.142
AX-416823114	1S	873380198	174.428
AX-416754113	1S	875145551	175.01
AX-416764405	1S	876827217	175.565
AX-181485694	1S	876827459	175.565
AX-416722114	1S	876828689	175.565
AX-416822974	1S	877228677	175.697
AX-416784261	1S	877230546	175.698
AX-416733883	1S	878702032	176.184
AX-181488888	1S	879387719	176.411
AX-181483596	1S	879406227	176.417
AX-181463106	1S	880206673	176.682
AX-416758703	1S	880212272	176.683
AX-181481764	1S	880212393	176.683
AX-416752416	1S	880350060	176.729
AX-181463345	1S	881946940	177.258
AX-416753187	1S	881947051	177.258
AX-416799785	1S	881947739	177.258
AX-181181628	1S	883640002	177.819
AX-416761091	1S	885150468	178.32
AX-416813319	1S	885151441	178.321
AX-181488661	1S	885498633	178.436
AX-416760849	1S	885500438	178.436
AX-416765898	1S	885501377	178.437
AX-416728494	1S	885502057	178.437
AX-416765837	1S	886094081	178.634
AX-416799800	1S	888189851	179.33
AX-416819105	1S	888953346	179.584
AX-416753263	1S	889950752	179.916
AX-416785843	1S	890070972	179.956
AX-416748921	1S	890433426	180.076
AX-416755993	1S	891152443	180.315
AX-181450190	1S	891152571	180.316
AX-181195078	1S	893544005	181.112
AX-181489888	1S	894845098	181.545
AX-181494094	1S	894845900	181.546
AX-181194012	1S	894921757	181.571
AX-416738896	1S	894922726	181.571
AX-416812023	1S	895977332	181.923
AX-181499006	1S	895978349	181.923
AX-416796852	1S	899296115	183.029
AX-181490156	1S	899683450	183.158
AX-416739281	1S	899684073	183.158
AX-181486360	1S	899684198	183.158
AX-416799810	1S	899858671	183.217
AX-416794421	1S	900758755	183.517
AX-416742252	1S	900767072	183.519
AX-416793839	1S	901017405	183.603
AX-416762604	1S	902240136	184.011
AX-181172388	1S	908909762	186.234
AX-416790547	1S	908909916	186.234
AX-181498263	1S	909664481	186.486
AX-416761657	1S	910362991	186.718
AX-181186753	1S	911978717	187.256
AX-416732600	1S	912231407	187.34
AX-416814669	1S	912232081	187.341
AX-416732601	1S	912232111	187.341
AX-181161521	1S	915774871	188.519
AX-416782133	1S	917631749	189.136
AX-416798662	1S	920467569	190.078
AX-181188962	1S	922090530	190.616
AX-181484256	1S	922702849	190.818
AX-416722153	1S	922704193	190.819
AX-181491441	1S	924593907	191.444
AX-181471965	1S	924596911	191.445
AX-416815146	1S	924597217	191.445
AX-181184551	1S	930709221	193.462
AX-416772630	1S	932814196	194.154
AX-181201720	1S	933581768	194.406
AX-416735656	1S	934459096	194.694
AX-416774194	1S	934461673	194.695
AX-416722489	1S	935021834	194.879
AX-416782096	1S	935184863	194.932
AX-181163292	1S	935188655	194.933
AX-416802511	1S	940515308	196.674
AX-416750358	1S	940515763	196.674
AX-181164267	1S	941184296	196.892
AX-181201657	1S	942991201	197.479
AX-181201654	1S	942991989	197.479
AX-181153165	1S	944399309	197.936
AX-416760583	1S	945515753	198.297
AX-416736498	1S	945588663	198.321
AX-181495081	1S	947022483	198.784
AX-181449062	1S	947023808	198.785
AX-416764724	1S	948874977	199.382
AX-416739668	1S	950042662	199.757
AX-416791845	1S	950042736	199.757
AX-416746535	1S	950043689	199.758
AX-181188614	1S	950044810	199.758
AX-416748620	1S	950369759	199.863
AX-416769679	1S	951571212	200.248
AX-181470030	1S	951571925	200.249
AX-181486938	1S	952291478	200.479
AX-416735101	1S	953362140	200.822
AX-416744720	1S	954059033	201.045
AX-181488844	1S	954059712	201.045
AX-181159401	1S	956780291	201.913
AX-416815279	1S	957124741	202.022
AX-181488767	1S	957132286	202.025
AX-181443075	1S	958230928	202.374
AX-181456372	1S	958231720	202.374
AX-416768355	1S	960166735	202.987
AX-416748455	1S	960766443	203.177
AX-181486217	1S	961850991	203.519
AX-416756881	1S	961859485	203.522
AX-416823294	1S	962996921	203.88
AX-181489278	1S	962998463	203.881
AX-181462818	1S	963182841	203.939
AX-181198964	1S	963528269	204.047
AX-181198963	1S	963528401	204.047
AX-416779184	1S	965756700	204.747
AX-416801320	1S	966980835	205.13
AX-181452024	1S	967174718	205.19
AX-416818845	1S	967881534	205.411
AX-181151750	1S	967882154	205.411
AX-416815062	1S	970851997	206.335
AX-416745422	1S	970854613	206.336
AX-416737748	1S	971470573	206.527
AX-416752047	1S	971472618	206.527
AX-181473102	1S	971895844	206.658
AX-181492037	1S	971895946	206.658
AX-416745084	1S	974618375	207.499
AX-416760199	1S	974621863	207.5
AX-181483339	1S	974726440	207.532
AX-416782422	1S	974730692	207.533
AX-416739242	1S	976006391	207.925
AX-416725099	1S	977822742	208.481
AX-416802236	1S	977824383	208.482
AX-181471992	1S	978539184	208.7
AX-416821529	1S	980990344	209.446
AX-181159435	1S	981023518	209.456
AX-181159433	1S	981024868	209.457
AX-416756460	1S	981026661	209.457
AX-416820079	1S	981026978	209.457
AX-181195700	1S	982341527	209.856
AX-181195706	1S	982343826	209.856
AX-416768038	1S	983133809	210.095
AX-181189725	1S	983879208	210.32
AX-416820920	1S	983879974	210.32
AX-181487356	1S	983881585	210.321
AX-416732193	1S	983882384	210.321
AX-416777060	1S	984595826	210.536
AX-416820285	1S	986008780	210.961
AX-181455757	1S	988118797	211.593
AX-181495716	1S	988120319	211.593
AX-416761257	1S	988615378	211.741
AX-416741828	1S	988837677	211.807
AX-181203266	1S	990127497	212.191
AX-181458826	1S	991207400	212.512
AX-416773015	1S	991207533	212.512
AX-416722281	1S	991212832	212.513
AX-416750668	1S	994283842	213.42
AX-416737776	1S	994306571	213.427
AX-181188564	1S	994832911	213.581
AX-416724521	1S	994833176	213.582
AX-416734163	1S	996655208	214.116
AX-416729297	1S	998907083	214.772
AX-181482247	1S	998908057	214.773
AX-181157585	1S	999983247	215.085
AX-416819178	1S	999984290	215.085
AX-416789985	1S	999997954	215.089
AX-416814812	1S	1000567484	215.254
AX-416822551	1S	1002804971	215.9
AX-416797270	1S	1004372273	216.351
AX-416765263	1S	1005229298	216.596
AX-416738075	1S	1005230253	216.596
AX-416736244	1S	1006595327	216.986
AX-416726007	1S	1008148395	217.428
AX-416778171	1S	1008150857	217.428
AX-416738536	1S	1008676602	217.578
AX-416773474	1S	1008677190	217.578
AX-416729170	1S	1009644111	217.851
AX-181488080	1S	1009765163	217.886
AX-416788490	1S	1009766748	217.886
AX-181206672	1S	1009770190	217.887
AX-181206667	1S	1009771587	217.887
AX-181491161	1S	1011256157	218.306
AX-416809128	1S	1011257566	218.306
AX-181444784	1S	1011260187	218.307
AX-416724749	1S	1011757977	218.447
AX-181498524	1S	1011765753	218.449
AX-416762142	1S	1011766130	218.449
AX-416782711	1S	1011776548	218.452
AX-416730553	1S	1011777252	218.452
AX-416812085	1S	1014195966	219.13
AX-416781096	1S	1014327852	219.166
AX-416747367	1S	1015321330	219.443
AX-416747368	1S	1015322515	219.443
AX-181190687	1S	1015323857	219.444
AX-181190685	1S	1015325000	219.444
AX-416772722	1S	1016182285	219.682
AX-181195148	1S	1016980687	219.904
AX-416754977	1S	1016983171	219.904
AX-416754976	1S	1016983219	219.904
AX-181198829	1S	1017071091	219.929
AX-416818792	1S	1018305664	220.27
AX-416764332	1S	1018649459	220.364
AX-416802662	1S	1018649546	220.364
AX-416802661	1S	1018649595	220.364
AX-416820381	1S	1018691795	220.376
AX-416794283	1S	1019053442	220.476
AX-416804255	1S	1019847153	220.694
AX-181445488	1S	1019879867	220.703
AX-416760548	1S	1019882335	220.703
AX-416765572	1S	1020404896	220.847
AX-181484938	1S	1020639431	220.911
AX-416740406	1S	1020639571	220.911
AX-416735739	1S	1020992731	221.008
AX-416819106	1S	1020993253	221.008
AX-181198155	1S	1020996203	221.008
AX-416804133	1S	1021307557	221.094
AX-416752433	1S	1022122938	221.316
AX-416825790	1S	1022136129	221.32
AX-181485481	1S	1022144061	221.322
AX-416736970	1S	1022552075	221.433
AX-181483533	1S	1022554312	221.434
AX-181484583	1S	1022554450	221.434
AX-416809697	1S	1022574378	221.439
AX-416810730	1S	1022574724	221.439
AX-416722933	1S	1022574782	221.439
AX-181500373	1S	1022575339	221.439
AX-181486964	1S	1023160220	221.599
AX-416823370	1S	1023161397	221.599
AX-416778531	1S	1023390177	221.661
AX-181449410	1S	1023396054	221.663
AX-416742836	1S	1024066765	221.845
AX-181486284	1S	1025151737	222.138
AX-181466469	1S	1025152078	222.138
AX-416813913	1S	1025153962	222.139
AX-416813912	1S	1025154055	222.139
AX-416740695	1S	1025155774	222.139
AX-181466406	1S	1025653827	222.274
AX-416727755	1S	1025662434	222.276
AX-416779926	1S	1025662564	222.276
AX-416756741	1S	1025663111	222.276
AX-416808906	1S	1025663609	222.276
AX-416808662	1S	1026313397	222.451
AX-416822141	1S	1029441868	223.289
AX-181451501	1S	1029456839	223.293
AX-181496405	1S	1029458255	223.294
AX-181441775	1S	1029458364	223.294
AX-416797680	1S	1029464466	223.295
AX-416764987	1S	1030003123	223.439
AX-416792850	1S	1030005986	223.44
AX-416740677	1S	1030006611	223.44
AX-181488146	1S	1030055337	223.453
AX-181487834	1S	1030055409	223.453
AX-416745865	1S	1032200661	224.022
AX-416723541	1S	1033783150	224.439
AX-181462015	1S	1033783375	224.439
AX-181197726	1S	1034736858	224.689
AX-416790972	1S	1035152021	224.798
AX-181465739	1S	1036515681	225.154
AX-181498625	1S	1036515975	225.154
AX-181481914	1S	1037251926	225.346
AX-181481483	1S	1037252126	225.346
AX-181464307	1S	1037253695	225.346
AX-416740989	1S	1037255881	225.347
AX-181196376	1S	1037256280	225.347
AX-416787105	1S	1037265348	225.349
AX-181179644	1S	1037265764	225.349
AX-416791909	1S	1037266357	225.349
AX-181491360	1S	1037780029	225.483
AX-416773287	1S	1037781351	225.483
AX-416743480	1S	1038063651	225.556
AX-416749922	1S	1038653091	225.709
AX-181483939	1S	1038731497	225.729
AX-181468852	1S	1038731548	225.729
AX-416750840	1S	1039885553	226.027
AX-416821544	1S	1040083849	226.078
AX-416813597	1S	1044450037	227.195
AX-181153480	1S	1045669043	227.504
AX-416794382	1S	1047814138	228.044
AX-181153572	1S	1047814324	228.044
AX-416780058	1S	1048066172	228.107
AX-416823606	1S	1048067542	228.107
AX-181168842	1S	1048082908	228.111
AX-416815385	1S	1048105421	228.117
AX-181447511	1S	1048107834	228.117
AX-416722930	1S	1048108798	228.118
AX-416794512	1S	1048232003	228.148
AX-181489792	1S	1048706501	228.267
AX-416814667	1S	1048706729	228.267
AX-416797768	1S	1049063225	228.356
AX-416745602	1S	1049065364	228.357
AX-416723531	1S	1049071210	228.358
AX-181458627	1S	1049071324	228.358
AX-416721950	1S	1049132840	228.374
AX-181470176	1S	1049133528	228.374
AX-181177153	1S	1049626545	228.497
AX-416762699	1S	1051568355	228.979
AX-181195395	1S	1051940053	229.071
AX-181454746	1S	1053186212	229.379
AX-416815026	1S	1053188202	229.379
AX-416774581	1S	1059603484	230.94
AX-181493522	1S	1059608863	230.942
AX-181474123	1S	1061048983	231.287
AX-416793431	1S	1061421498	231.376
AX-416780873	1S	1062544237	231.644
AX-416728694	1S	1062544327	231.644
AX-416803151	1S	1067375662	232.783
AX-416803152	1S	1067375824	232.783
AX-181173012	1S	1068217342	232.98
AX-416766987	1S	1068464704	233.037
AX-181157944	1S	1068465061	233.037
AX-416823424	1S	1069644922	233.311
AX-416753842	1S	1069645582	233.312
AX-181486836	1S	1070542281	233.519
AX-416796343	1S	1070542801	233.519
AX-181189556	1S	1071353765	233.706
AX-181439223	1S	1071402965	233.717
AX-181452657	1S	1075029344	234.546
AX-416824693	1S	1075029695	234.546
AX-181196127	1S	1075032327	234.547
AX-416821255	1S	1075033827	234.547
AX-416766860	1S	1075038173	234.548
AX-416753826	1S	1076898648	234.969
AX-416787136	1S	1079834377	235.627
AX-416824108	1S	1079842654	235.629
AX-181494741	1S	1080671287	235.813
AX-416775926	1S	1080673826	235.813
AX-416738441	1S	1080674624	235.814
AX-416777837	1S	1081315845	235.956
AX-181157988	1S	1081358034	235.965
AX-416775843	1S	1081824389	236.068
AX-416798329	1S	1081826082	236.069
AX-181438041	1S	1081826220	236.069
AX-181489701	1S	1082214516	236.154
AX-181204835	1S	1082667886	236.254
AX-416750175	1S	1083506609	236.439
AX-416802325	1S	1083507908	236.439
AX-416805391	1S	1084439878	236.643
AX-416763507	1S	1084440745	236.643
AX-416741188	1S	1084441018	236.644
AX-181462556	1S	1085104888	236.789
AX-416763403	1S	1085106239	236.789
AX-416805453	1S	1085107767	236.789
AX-181472767	1S	1086007860	236.985
AX-181178713	1S	1086568541	237.107
AX-181474329	1S	1086661825	237.127
AX-181461713	1S	1086663792	237.127
AX-181500744	1S	1086664338	237.128
AX-416738572	1S	1095379693	238.983
AX-181194290	1S	1097115812	239.345
AX-181194287	1S	1097116268	239.345
AX-416791659	1S	1097123717	239.347
AX-416775293	1S	1098875509	239.709
AX-416815659	1S	1099340800	239.805
AX-416798029	1S	1103408397	240.635
AX-416776228	1S	1103409234	240.635
AX-416724923	1S	1104285973	240.812
AX-416776713	1S	1105384055	241.033
AX-416776375	1S	1106072285	241.171
AX-416753490	1S	1106316580	241.22
AX-181184336	1S	1107266343	241.41
AX-181483644	1S	1108039844	241.563
AX-181441317	1S	1108039907	241.563
AX-181152428	1S	1108665460	241.687
AX-181152426	1S	1108665748	241.687
AX-416768520	1S	1109357242	241.824
AX-181187603	1S	1109358420	241.824
AX-416738837	1S	1109903145	241.932
AX-181457900	1S	1117089635	243.326
AX-181499195	1S	1117312553	243.368
AX-416772209	1S	1119816286	243.844
AX-181465162	1S	1119818526	243.844
AX-416748376	1S	1120033840	243.885
AX-416815521	1S	1120337212	243.942
AX-416759391	1S	1120775295	244.024
AX-181188199	1S	1120923994	244.052
AX-181482944	1S	1121520772	244.164
AX-416792863	1S	1121521138	244.165
AX-416788629	1S	1126488632	245.086
AX-416739653	1S	1127734364	245.314
AX-416822833	1S	1127736550	245.315
AX-416769753	1S	1128022924	245.367
AX-416731325	1S	1131598795	246.014
AX-416738133	1S	1131918971	246.071
AX-416747774	1S	1133019739	246.268
AX-181481178	1S	1133020008	246.268
AX-416815929	1S	1133026341	246.269
AX-181451183	1S	1134392601	246.512
AX-416815036	1S	1134394900	246.513
AX-416797088	1S	1134395139	246.513
AX-416793859	1S	1134754185	246.577
AX-416765227	1S	1134754995	246.577
AX-416785655	1S	1134755737	246.577
AX-416759782	1S	1136749488	246.928
AX-181500353	1S	1138437693	247.224
AX-181500352	1S	1138437790	247.224
AX-416787817	1S	1138439060	247.224
AX-416765680	1S	1138439606	247.224
AX-416751253	1S	1138479550	247.231
AX-416737019	1S	1140280510	247.544
AX-181489101	1S	1141299486	247.719
AX-416760045	1S	1143101305	248.028
AX-416734425	1S	1144407693	248.25
AX-416800539	1S	1150903984	249.337
AX-416748883	1S	1151818562	249.488
AX-416821539	1S	1151818939	249.488
AX-181500787	1S	1151821476	249.488
AX-181451614	1S	1151821559	249.488
AX-416731309	1S	1152688902	249.63
AX-416731308	1S	1152688952	249.63
AX-416723454	1S	1152691082	249.631
AX-416789434	1S	1153431983	249.751
AX-181461996	1S	1153539598	249.769
AX-181494005	1S	1153540223	249.769
AX-181182651	1S	1162159056	251.146
AX-181182652	1S	1162159278	251.146
AX-416752481	1S	1163412757	251.341
AX-416765800	1S	1165610876	251.682
AX-181492583	1S	1166725637	251.853
AX-416796622	1S	1166726056	251.853
AX-181192143	1S	1167299294	251.941
AX-416755821	1S	1167300566	251.941
AX-416817263	1S	1167300843	251.941
AX-416722321	1S	1167909213	252.034
AX-416749619	1S	1171725776	252.61
AX-416768419	1S	1171726434	252.61
AX-416731035	1S	1174134927	252.969
AX-416731036	1S	1174135344	252.969
AX-416723677	1S	1174142044	252.97
AX-181483171	1S	1175236224	253.131
AX-181450073	1S	1175240256	253.132
AX-416812057	1S	1177466696	253.458
AX-416759862	1S	1177466954	253.458
AX-416747150	1S	1177953379	253.529
AX-416747151	1S	1177953843	253.529
AX-181473769	1S	1178567156	253.618
AX-416722191	1S	1178567648	253.618
AX-416722713	1S	1179048265	253.687
AX-416798666	1S	1180705236	253.926
AX-181199141	1S	1183340018	254.301
AX-416725107	1S	1183481944	254.321
AX-416777272	1S	1183482239	254.321
AX-416810117	1S	1183592510	254.337
AX-416821074	1S	1183595221	254.337
AX-416752914	1S	1183760378	254.361
AX-416805063	1S	1183760724	254.361
AX-181178322	1S	1184535105	254.47
AX-416776522	1S	1184918236	254.524
AX-416723464	1S	1185193147	254.562
AX-416744801	1S	1187267259	254.852
AX-416744802	1S	1187274385	254.853
AX-416775514	1S	1187312320	254.858
AX-416764884	1S	1187312446	254.858
AX-181482336	1S	1187346927	254.863
AX-416776470	1S	1189800874	255.201
AX-416763682	1S	1190733778	255.329
AX-181492100	1S	1191676005	255.457
AX-416753538	1S	1212091612	258.091
AX-181494010	1S	1212093373	258.091
AX-181454775	1S	1213264386	258.234
AX-181467267	1S	1213264390	258.234
AX-181494656	1S	1213265209	258.234
AX-181500743	1S	1214056872	258.33
AX-181189670	1S	1214057369	258.33
AX-416814868	1S	1215935594	258.556
AX-181481636	1S	1216585798	258.634
AX-181481500	1S	1216592907	258.635
AX-416800957	1S	1223713154	259.468
AX-416796458	1S	1223950267	259.495
AX-181481776	1S	1224353451	259.542
AX-416813565	1S	1224353713	259.542
AX-181441306	1S	1225147965	259.632
AX-416726186	1S	1227947087	259.949
AX-416761613	1S	1227949051	259.949
AX-416813841	1S	1227950398	259.949
AX-181194740	1S	1228186578	259.976
AX-416757085	1S	1229670991	260.141
AX-416759721	1S	1231560773	260.35
AX-416732191	1S	1236996289	260.939
AX-181157407	1S	1237542879	260.997
AX-416775935	1S	1237543218	260.997
AX-416774242	1S	1240511049	261.31
AX-181490745	1S	1240511212	261.31
AX-416722317	1S	1240519131	261.311
AX-416722796	1S	1241086497	261.37
AX-416807009	1S	1241088351	261.37
AX-416752852	1S	1243132363	261.582
AX-416752853	1S	1243134236	261.583
AX-416727754	1S	1243343238	261.604
AX-181457117	1S	1243348752	261.605
AX-181492602	1S	1243349067	261.605
AX-181159609	1S	1245947577	261.87
AX-416741386	1S	1274524521	264.562
AX-416741385	1S	1274528632	264.563
AX-181492161	1S	1275285189	264.629
AX-416791186	1S	1277708371	264.839
AX-181197801	1S	1278214369	264.883
AX-181459176	1S	1282472472	265.245
AX-416722279	1S	1282480840	265.246
AX-416743534	1S	1282480888	265.246
AX-416761826	1S	1283211038	265.308
AX-416814056	1S	1283213921	265.308
AX-416762844	1S	1283471519	265.33
AX-416730093	1S	1285414922	265.492
AX-181159200	1S	1285415361	265.492
AX-181498928	1S	1285885693	265.531
AX-181452495	1S	1285922241	265.534
AX-181442001	1S	1285922483	265.534
AX-416722276	1S	1287176914	265.638
AX-181493484	1S	1287667408	265.679
AX-416759055	1S	1288471652	265.745
AX-181481208	1S	1288471753	265.745
AX-181439969	1S	1289996030	265.87
AX-181484076	1S	1298338174	266.54
AX-416722104	1S	1298338524	266.54
AX-416757165	1S	1299991245	266.671
[truncated: 19,346 more rows]
