# Supplementary material for: Genetic analysis of global faba bean diversity, agronomic traits and selection signatures
Source: Theor Appl Genet. 2023 Apr 19;136(5):114. doi: 10.1007/s00122-023-04360-8 (PMC10115707; doi:10.1007/s00122-023-04360-8)
Supplement: Supplementary file 19 — Supplementary File 6: Individual results of all three methods of outlier detection (XLSX 3005 KB) [file 122_2023_4360_MOESM19_ESM.xlsx]

## Sheet: BayeScan results
SNP	prob	log10(PO)	qval	alpha	F_ST	Rank
AX-416791399	0.9998	3.6988	0.00020004	1.613	0.32933	1
AX-416759701	0.9974	2.5838	0.0014003	1.3787	0.28634	2
AX-416760427	0.9972	2.5515	0.001867	1.3988	0.28975	3
AX-416745027	0.9964	2.442	0.0023005	1.4734	0.30428	4
AX-416821142	0.9914	2.0617	0.0035607	1.333	0.27895	5
AX-181167692	0.9894	1.97	0.0047343	1.3381	0.27986	6
AX-416755957	0.9888	1.9458	0.0056583	1.4095	0.29336	7
AX-416824401	0.9798	1.6857	0.0074765	1.2659	0.26721	8
AX-181445011	0.95019	1.2805	0.01218	1.1727	0.25277	9
AX-181488114	0.94399	1.2267	0.016563	1.1879	0.25559	10
AX-416781916	0.94039	1.198	0.020477	1.2574	0.2692	11
AX-416785565	0.93739	1.1753	0.023988	1.1617	0.25147	12
AX-416802179	0.93339	1.1465	0.027267	1.2223	0.26258	13
AX-181200666	0.92038	1.063	0.031006	1.2478	0.26871	14
AX-416741889	0.91978	1.0594	0.034287	1.1325	0.2469	15
AX-416817939	0.91558	1.0353	0.03742	1.2625	0.27121	16
AX-416788569	0.89738	0.94174	0.041255	1.1705	0.25557	17
AX-416737096	0.89118	0.91325	0.045009	1.123	0.24734	18
AX-416736419	0.89098	0.91235	0.05141	1.2011	0.26171	19
AX-416758706	0.89098	0.91235	0.05141	1.1613	0.2543	20
AX-181170386	0.88698	0.89475	0.054344	1.0927	0.2422	21
AX-416725620	0.86357	0.8014	0.058075	1.0635	0.23827	22
AX-416799765	0.84917	0.75051	0.062108	1.0631	0.23884	23
AX-181178610	0.84397	0.73311	0.066022	1.0355	0.23431	24
AX-181181364	0.84377	0.73246	0.06963	1.0343	0.23426	25
AX-416723448	0.84077	0.72265	0.073076	1.0802	0.24261	26
AX-416800399	0.83977	0.71941	0.076304	1.0345	0.23454	27
AX-181153246	0.81036	0.63075	0.080352	0.94576	0.21991	28
AX-181467360	0.79116	0.57845	0.084782	0.95259	0.22239	29
AX-181182150	0.78756	0.56904	0.089038	0.95871	0.22384	30
AX-181150681	0.78336	0.55821	0.093154	0.99239	0.23003	31
AX-416972713	0.77455	0.53601	0.097288	0.96548	0.22617	32
AX-181468195	0.76775	0.51927	0.10138	0.93134	0.21947	33
AX-181491924	0.76655	0.51635	0.10526	0.8896	0.21244	34
AX-416813363	0.76335	0.50862	0.10902	0.99346	0.23121	35
AX-181486718	0.73455	0.44203	0.11336	0.88244	0.21321	36
AX-181198946	0.72695	0.42525	0.11768	0.83977	0.20568	37
AX-416783631	0.72294	0.41654	0.12187	0.835	0.20499	38
AX-416801593	0.72274	0.4161	0.12964	0.90131	0.2177	39
AX-416768684	0.72274	0.4161	0.12964	0.87663	0.21239	40
AX-416747035	0.70694	0.38243	0.13363	0.8487	0.20829	41
AX-181148796	0.69174	0.35102	0.13778	0.80694	0.20207	42
AX-181488814	0.68074	0.32883	0.14201	0.81011	0.203	43
AX-416803473	0.67173	0.31097	0.14624	0.78109	0.19842	44
AX-416787498	0.66013	0.28832	0.15054	0.82571	0.2073	45
AX-416793737	0.65793	0.28407	0.1547	0.75616	0.19466	46
AX-416815241	0.65693	0.28214	0.15871	0.77269	0.19799	47
AX-181175130	0.65273	0.27407	0.16264	0.74038	0.19213	48
AX-181453036	0.64853	0.26604	0.16649	0.81868	0.20674	49
AX-181492172	0.64713	0.26338	0.17022	0.76418	0.19692	50
AX-181492413	0.64333	0.25616	0.17388	0.74843	0.19387	51
AX-181190025	0.63473	0.23997	0.17756	0.74863	0.19454	52
AX-181489146	0.61932	0.21136	0.18139	0.77215	0.20011	53
AX-416804195	0.61812	0.20915	0.1851	0.70864	0.18833	54
AX-416817440	0.61792	0.20878	0.18869	0.76435	0.19874	55
AX-181161775	0.61452	0.20254	0.1922	0.69855	0.18702	56
AX-416755203	0.60872	0.19193	0.19569	0.75915	0.1984	57
AX-181170754	0.60672	0.18829	0.1991	0.70151	0.18801	58
AX-181495873	0.59912	0.1745	0.20252	0.75091	0.19747	59
AX-181440293	0.59692	0.17052	0.20586	0.69336	0.18705	60
AX-416805410	0.59252	0.16259	0.21237	0.67957	0.18445	61
AX-416781896	0.59252	0.16259	0.21237	0.6852	0.18582	62
AX-416739248	0.58992	0.15792	0.2155	0.66924	0.18319	63
AX-181482566	0.58832	0.15505	0.21857	0.67627	0.18451	64
AX-181484837	0.58692	0.15254	0.22156	0.72965	0.19385	65
AX-416725873	0.58452	0.14824	0.2245	0.69566	0.18819	66
AX-181181834	0.58292	0.14538	0.22737	0.6895	0.18693	67
AX-181440568	0.56271	0.10952	0.23046	0.635	0.17852	68
AX-416787302	0.56091	0.10634	0.23348	0.63082	0.17779	69
AX-416816025	0.55931	0.10352	0.23644	0.62785	0.1772	70
AX-416740617	0.55731	0.1	0.23935	0.68788	0.18885	71
AX-416785559	0.55451	0.095073	0.24221	0.62831	0.17794	72
AX-181168895	0.55171	0.090152	0.24504	0.66727	0.18522	73
AX-416791374	0.54651	0.081029	0.24785	0.65641	0.18348	74
AX-416735974	0.53631	0.063183	0.25073	0.62175	0.17771	75
AX-181442637	0.53331	0.057945	0.25357	0.66103	0.18526	76
AX-416744023	0.53111	0.054107	0.25637	0.58669	0.17167	77
AX-416748382	0.52711	0.047133	0.25914	0.60075	0.17428	78
AX-416723873	0.5189	0.032855	0.26195	0.59927	0.17466	79
AX-416780014	0.5163	0.028332	0.26473	0.59226	0.17348	80
AX-416756381	0.5127	0.022071	0.26747	0.63845	0.18198	81
AX-416722723	0.5015	0.0026063	0.27304	0.56871	0.1702	82
AX-416738454	0.5015	0.0026063	0.27304	0.60537	0.17705	83
AX-181490612	0.4997	-0.00052126	0.27575	0.55548	0.16785	84
AX-181162124	0.4945	-0.0095568	0.27845	0.58969	0.17482	85
AX-181488785	0.4931	-0.01199	0.28111	0.55824	0.16871	86
AX-416724968	0.4909	-0.015813	0.28373	0.57332	0.17162	87
AX-181486566	0.4885	-0.019985	0.28631	0.57025	0.17131	88
AX-416779210	0.4829	-0.029723	0.28891	0.58221	0.17377	89
AX-416728751	0.4813	-0.032507	0.29146	0.5831	0.17423	90
AX-181500416	0.4809	-0.033203	0.29396	0.5632	0.17055	91
AX-416803053	0.4801	-0.034595	0.29642	0.58596	0.17466	92
AX-416753262	0.4799	-0.034943	0.29882	0.54239	0.16655	93
AX-181155226	0.4765	-0.040862	0.30121	0.52333	0.16335	94
AX-416815488	0.4757	-0.042255	0.30356	0.52227	0.16313	95
AX-416734975	0.4751	-0.0433	0.30587	0.52888	0.16447	96
AX-416790492	0.47429	-0.044694	0.30813	0.52069	0.16308	97
AX-416731834	0.47389	-0.045391	0.31036	0.52607	0.16387	98
AX-181203139	0.47269	-0.047482	0.31255	0.52772	0.16451	99
AX-416794840	0.47069	-0.050968	0.31472	0.5202	0.16293	100
AX-416740025	0.46709	-0.057247	0.31688	0.55579	0.16995	101
AX-181489911	0.46229	-0.065629	0.31904	0.52236	0.164	102
AX-416815192	0.46109	-0.067727	0.32118	0.54854	0.16931	103
AX-416779960	0.46069	-0.068426	0.32327	0.51408	0.16256	104
AX-416738486	0.46049	-0.068776	0.32533	0.53219	0.16574	105
AX-416822166	0.45909	-0.071224	0.32737	0.54551	0.16888	106
AX-416793785	0.45789	-0.073323	0.32937	0.50572	0.1615	107
AX-181160973	0.45729	-0.074374	0.33135	0.51021	0.16198	108
AX-181194849	0.44949	-0.088045	0.33336	0.49909	0.16052	109
AX-181147749	0.44889	-0.089099	0.33534	0.5414	0.16844	110
AX-181194740	0.44769	-0.091206	0.33729	0.52323	0.16527	111
AX-181171766	0.44369	-0.098239	0.33925	0.51362	0.16317	112
AX-181474041	0.42408	-0.13291	0.34134	0.50489	0.16335	113
AX-181494033	0.42108	-0.13825	0.34343	0.49675	0.16227	114
AX-416747157	0.42068	-0.13896	0.34548	0.46592	0.15642	115
AX-181494967	0.41748	-0.14467	0.34752	0.46774	0.15679	116
AX-181496014	0.41448	-0.15003	0.34956	0.49898	0.16262	117
AX-181491859	0.40848	-0.1608	0.35161	0.44759	0.15377	118
AX-416773917	0.40828	-0.16116	0.35363	0.44774	0.15383	119
AX-181200937	0.39648	-0.18247	0.35571	0.47584	0.15973	120
AX-181177775	0.39328	-0.18829	0.35778	0.42586	0.15084	121
AX-416793676	0.38928	-0.19558	0.35986	0.42535	0.15076	122
AX-416724857	0.38888	-0.19631	0.3619	0.42317	0.15053	123
AX-181189576	0.38728	-0.19924	0.36392	0.45371	0.15632	124
AX-416734069	0.38668	-0.20034	0.36592	0.45545	0.1567	125
AX-416788774	0.38468	-0.20401	0.3679	0.43917	0.15422	126
AX-416771316	0.38028	-0.2121	0.36988	0.44777	0.15554	127
AX-181205963	0.37928	-0.21394	0.37184	0.41443	0.1496	128
AX-416733397	0.37868	-0.21505	0.37377	0.41142	0.14902	129
AX-416765587	0.37808	-0.21616	0.37568	0.40629	0.1482	130
AX-416811320	0.37668	-0.21875	0.37757	0.41339	0.14943	131
AX-181487503	0.37628	-0.21949	0.37944	0.41862	0.15052	132
AX-416738455	0.37588	-0.22023	0.38128	0.43853	0.1541	133
AX-181189556	0.37467	-0.22245	0.3831	0.41513	0.14981	134
AX-416772245	0.37287	-0.22579	0.38491	0.44119	0.15484	135
AX-416822634	0.37207	-0.22728	0.38669	0.40362	0.14789	136
AX-181168896	0.36867	-0.23361	0.38848	0.40475	0.1484	137
AX-416781787	0.36807	-0.23473	0.39024	0.40072	0.14813	138
AX-416793591	0.36747	-0.23585	0.3937	0.42607	0.1524	139
AX-416822867	0.36747	-0.23585	0.3937	0.4023	0.14796	140
AX-181204569	0.36327	-0.24372	0.39543	0.39852	0.14757	141
AX-416744622	0.36207	-0.24598	0.39713	0.38892	0.14586	142
AX-416741839	0.36067	-0.24861	0.39883	0.3855	0.14556	143
AX-416796434	0.35507	-0.2592	0.40054	0.38098	0.14479	144
AX-416783299	0.35387	-0.26147	0.40223	0.39378	0.14734	145
AX-416817398	0.35247	-0.26414	0.40391	0.37182	0.14344	146
AX-416807911	0.35027	-0.26833	0.40558	0.39243	0.14749	147
AX-416759225	0.34907	-0.27062	0.40724	0.37459	0.14442	148
AX-181463850	0.34847	-0.27177	0.40888	0.37087	0.14373	149
AX-181491739	0.34827	-0.27215	0.4105	0.37521	0.14437	150
AX-416804144	0.34787	-0.27292	0.4121	0.42047	0.1524	151
AX-416822697	0.34747	-0.27368	0.41368	0.36648	0.14273	152
AX-181156197	0.34047	-0.28716	0.41529	0.36541	0.14298	153
AX-416791413	0.33927	-0.28948	0.41688	0.37142	0.14418	154
AX-416732161	0.33367	-0.30038	0.41849	0.38168	0.14646	155
AX-416762768	0.32647	-0.31452	0.42013	0.35984	0.14285	156
AX-416725017	0.32607	-0.31531	0.42174	0.37527	0.14574	157
AX-416737388	0.32486	-0.31769	0.42335	0.3623	0.14351	158
AX-181462687	0.31966	-0.32803	0.42496	0.34356	0.14016	159
AX-181177496	0.31706	-0.33323	0.42658	0.33344	0.13889	160
AX-181174016	0.31126	-0.34493	0.4282	0.3177	0.13634	161
AX-181148006	0.31046	-0.34655	0.42982	0.34249	0.14097	162
AX-416771367	0.30726	-0.35306	0.43143	0.33342	0.13937	163
AX-416749153	0.30526	-0.35715	0.43304	0.32763	0.13832	164
AX-416737550	0.30506	-0.35756	0.43462	0.34713	0.14195	165
AX-416770735	0.30366	-0.36043	0.4362	0.32262	0.1375	166
AX-416761613	0.30286	-0.36208	0.43776	0.33473	0.1396	167
AX-416814741	0.30046	-0.36703	0.43932	0.30312	0.13415	168
AX-416736970	0.29846	-0.37117	0.44087	0.34788	0.14252	169
AX-416804803	0.29606	-0.37616	0.44242	0.31557	0.13699	170
AX-416821479	0.29566	-0.37699	0.44395	0.3286	0.13912	171
AX-181200015	0.29086	-0.38705	0.44549	0.29956	0.13427	172
AX-416748376	0.29046	-0.38789	0.44702	0.33	0.13958	173
AX-416761132	0.28786	-0.39339	0.44854	0.30198	0.13446	174
AX-181465077	0.28746	-0.39424	0.45005	0.2993	0.13422	175
AX-181483711	0.28326	-0.40318	0.45157	0.32063	0.1385	176
AX-181177715	0.28226	-0.40533	0.45307	0.30384	0.13532	177
AX-416762887	0.27926	-0.41178	0.45457	0.2881	0.13276	178
AX-181152015	0.27846	-0.41351	0.45607	0.29087	0.13318	179
AX-416729834	0.27606	-0.41871	0.45755	0.30333	0.13575	180
AX-416785045	0.27586	-0.41914	0.45903	0.28589	0.13248	181
AX-416804725	0.27526	-0.42045	0.46049	0.2906	0.13318	182
AX-181500055	0.27465	-0.42176	0.46193	0.29877	0.13518	183
AX-416822483	0.27285	-0.42569	0.46338	0.27856	0.13143	184
AX-416810565	0.27205	-0.42744	0.46481	0.29508	0.13455	185
AX-416802435	0.27145	-0.42876	0.46622	0.29508	0.13478	186
AX-181195859	0.27125	-0.4292	0.46763	0.30268	0.13595	187
AX-181149080	0.27005	-0.43184	0.46902	0.30712	0.13677	188
AX-416764633	0.26705	-0.43847	0.47042	0.29857	0.13562	189
AX-416822042	0.26645	-0.43981	0.4718	0.29006	0.13368	190
AX-416813913	0.26445	-0.44426	0.47318	0.29086	0.13442	191
AX-416752104	0.26365	-0.44605	0.47456	0.293	0.13481	192
AX-416744928	0.26305	-0.44739	0.47591	0.29029	0.1342	193
AX-181457900	0.26205	-0.44964	0.47727	0.27162	0.13078	194
AX-181442185	0.25685	-0.46139	0.47863	0.28038	0.13274	195
AX-181492359	0.25525	-0.46504	0.47999	0.26889	0.13062	196
AX-181438402	0.25465	-0.46641	0.48133	0.2727	0.13163	197
AX-181452138	0.25365	-0.46871	0.48267	0.26342	0.12985	198
AX-416821674	0.25265	-0.471	0.484	0.28268	0.13336	199
AX-416799803	0.25245	-0.47146	0.48532	0.26299	0.12975	200
AX-181492742	0.25225	-0.47192	0.48663	0.26126	0.12935	201
AX-416745907	0.25205	-0.47238	0.48792	0.25413	0.12842	202
AX-416749838	0.25185	-0.47285	0.4892	0.27859	0.13286	203
AX-416764568	0.25125	-0.47423	0.49047	0.27692	0.13251	204
AX-181193973	0.25065	-0.47562	0.49174	0.25477	0.12845	205
AX-416778166	0.25005	-0.47701	0.49299	0.27384	0.13222	206
AX-416823388	0.24905	-0.47932	0.49424	0.24872	0.12755	207
AX-416810414	0.24705	-0.48398	0.49548	0.276	0.13255	208
AX-416760496	0.24685	-0.48445	0.49671	0.27223	0.1317	209
AX-416752929	0.24625	-0.48585	0.49915	0.26057	0.12973	210
AX-181198911	0.24625	-0.48585	0.49915	0.27023	0.13146	211
AX-416810271	0.24585	-0.48679	0.50035	0.26752	0.1312	212
AX-181445414	0.24545	-0.48773	0.50155	0.26158	0.12999	213
AX-416754301	0.24405	-0.49102	0.50273	0.25942	0.12999	214
AX-416789804	0.24365	-0.49196	0.50391	0.27344	0.13228	215
AX-181487850	0.24345	-0.49243	0.50508	0.26118	0.12994	216
AX-416813358	0.24325	-0.4929	0.50624	0.25048	0.12798	217
AX-416817636	0.24045	-0.49954	0.50856	0.25445	0.12938	218
AX-181493882	0.24045	-0.49954	0.50856	0.24799	0.12788	219
AX-416742151	0.23965	-0.50144	0.5097	0.26108	0.1305	220
AX-181160894	0.23885	-0.50335	0.51084	0.24656	0.12748	221
AX-416802426	0.23565	-0.51103	0.51311	0.2338	0.1258	222
AX-416811708	0.23565	-0.51103	0.51311	0.25646	0.12992	223
AX-181165553	0.23485	-0.51296	0.51424	0.25178	0.12913	224
AX-416763320	0.23105	-0.5222	0.51537	0.22298	0.124	225
AX-416752157	0.23085	-0.52269	0.51649	0.23007	0.12524	226
AX-416784481	0.23045	-0.52367	0.51761	0.23991	0.12709	227
AX-181195657	0.23005	-0.52465	0.51981	0.22407	0.12432	228
AX-416816042	0.23005	-0.52465	0.51981	0.2387	0.12714	229
AX-416798053	0.22985	-0.52514	0.5209	0.24259	0.12766	230
AX-416746320	0.22885	-0.5276	0.52306	0.23138	0.1255	231
AX-416777149	0.22885	-0.5276	0.52306	0.23229	0.12554	232
AX-416817428	0.22745	-0.53105	0.52413	0.21849	0.12345	233
AX-181174845	0.22645	-0.53353	0.52625	0.22856	0.12512	234
AX-416792869	0.22645	-0.53353	0.52625	0.24202	0.1275	235
AX-181191849	0.22605	-0.53452	0.5273	0.23542	0.12665	236
AX-181183515	0.22565	-0.53551	0.52834	0.2358	0.12654	237
AX-416820762	0.22525	-0.53651	0.52938	0.22505	0.12455	238
AX-181194527	0.22505	-0.53701	0.53041	0.22519	0.12474	239
AX-416816149	0.22444	-0.5385	0.53143	0.2193	0.12365	240
AX-181473126	0.22404	-0.5395	0.53244	0.22374	0.1246	241
AX-181484820	0.22264	-0.54301	0.53345	0.23802	0.12715	242
AX-416763501	0.22164	-0.54552	0.53546	0.22598	0.12495	243
AX-416745340	0.22164	-0.54552	0.53546	0.22716	0.12502	244
AX-416742315	0.22024	-0.54905	0.53646	0.23393	0.12672	245
AX-181495306	0.22004	-0.54956	0.53745	0.21959	0.12389	246
AX-416798906	0.21964	-0.55057	0.53843	0.23769	0.12746	247
AX-181193258	0.21884	-0.5526	0.53941	0.20981	0.12245	248
AX-416776470	0.21864	-0.55311	0.54325	0.21588	0.12342	249
AX-416787748	0.21864	-0.55311	0.54325	0.21007	0.12239	250
AX-416731835	0.21864	-0.55311	0.54325	0.23606	0.12708	251
AX-416725629	0.21864	-0.55311	0.54325	0.22217	0.12423	252
AX-416760865	0.21824	-0.55413	0.54419	0.22975	0.1258	253
AX-416760338	0.21804	-0.55464	0.54513	0.21671	0.12353	254
AX-416736772	0.21664	-0.55821	0.54699	0.22276	0.12485	255
AX-416791762	0.21664	-0.55821	0.54699	0.22198	0.12469	256
AX-181483147	0.21644	-0.55873	0.54791	0.21632	0.12375	257
AX-181452919	0.21604	-0.55975	0.54883	0.21639	0.12357	258
AX-181482525	0.21564	-0.56078	0.55064	0.21104	0.12285	259
AX-181175877	0.21564	-0.56078	0.55064	0.20875	0.1223	260
AX-181147757	0.21484	-0.56284	0.55243	0.22045	0.12474	261
AX-416724395	0.21484	-0.56284	0.55243	0.20977	0.12272	262
AX-416819771	0.21404	-0.5649	0.5542	0.22532	0.12547	263
AX-416782608	0.21404	-0.5649	0.5542	0.21095	0.12267	264
AX-416777126	0.21364	-0.56593	0.55507	0.22585	0.1254	265
AX-181490594	0.21304	-0.56748	0.55595	0.20881	0.12237	266
AX-416820991	0.21284	-0.568	0.55681	0.20976	0.12255	267
AX-181154344	0.21204	-0.57008	0.55767	0.22544	0.12561	268
AX-416770555	0.21144	-0.57164	0.55853	0.20929	0.1225	269
AX-181471771	0.21124	-0.57216	0.55938	0.22088	0.12489	270
AX-416795107	0.21104	-0.57268	0.56023	0.20659	0.12226	271
AX-181199491	0.21084	-0.57321	0.56107	0.22019	0.12476	272
AX-416784604	0.21064	-0.57373	0.56191	0.22364	0.12534	273
AX-416739422	0.21024	-0.57477	0.56274	0.21001	0.12292	274
AX-181485410	0.20984	-0.57582	0.56357	0.22112	0.12505	275
AX-181468336	0.20904	-0.57792	0.56439	0.21489	0.1238	276
AX-181197702	0.20804	-0.58055	0.56521	0.2182	0.12457	277
AX-181180255	0.20784	-0.58108	0.56603	0.20672	0.122	278
AX-416739771	0.20704	-0.58319	0.56684	0.21215	0.12352	279
AX-181500024	0.20664	-0.58425	0.56765	0.21796	0.12454	280
AX-416759244	0.20604	-0.58584	0.56846	0.20539	0.12197	281
AX-416723763	0.20484	-0.58904	0.56926	0.21691	0.12428	282
AX-416800021	0.20464	-0.58957	0.57006	0.21305	0.12366	283
AX-181178524	0.20304	-0.59385	0.57086	0.20535	0.12241	284
AX-416737059	0.20284	-0.59439	0.57165	0.20656	0.12289	285
AX-181177767	0.20224	-0.596	0.57323	0.21046	0.12351	286
AX-416811684	0.20224	-0.596	0.57323	0.18857	0.11977	287
AX-416801703	0.20204	-0.59654	0.57478	0.2213	0.1253	288
AX-181154079	0.20204	-0.59654	0.57478	0.19364	0.12038	289
AX-181171865	0.20184	-0.59708	0.57555	0.19421	0.12066	290
AX-181183244	0.20144	-0.59816	0.57632	0.1873	0.1195	291
AX-416776594	0.20124	-0.5987	0.57708	0.18856	0.11954	292
AX-416734714	0.20084	-0.59978	0.57859	0.19137	0.12016	293
AX-181201657	0.20084	-0.59978	0.57859	0.19834	0.12149	294
AX-181485387	0.20044	-0.60087	0.58083	0.19009	0.1199	295
AX-181440398	0.20044	-0.60087	0.58083	0.19856	0.1213	296
AX-181202802	0.20044	-0.60087	0.58083	0.21081	0.12368	297
AX-416743016	0.19984	-0.60249	0.58156	0.18869	0.11964	298
AX-416765904	0.19964	-0.60304	0.58302	0.19067	0.12003	299
AX-181449403	0.19964	-0.60304	0.58302	0.19561	0.12088	300
AX-181156025	0.19904	-0.60467	0.58374	0.21028	0.12353	301
AX-181158722	0.19884	-0.60522	0.58446	0.18781	0.11964	302
AX-416824072	0.19864	-0.60576	0.58518	0.2083	0.12313	303
AX-181202810	0.19804	-0.6074	0.58589	0.2159	0.12459	304
AX-181490904	0.19764	-0.6085	0.5866	0.18472	0.11905	305
AX-416777272	0.19744	-0.60904	0.58731	0.19507	0.12085	306
AX-416807891	0.19684	-0.61069	0.58871	0.19062	0.12009	307
AX-416730984	0.19684	-0.61069	0.58871	0.18981	0.12004	308
AX-416767084	0.19644	-0.61179	0.58941	0.19712	0.12143	309
AX-416792238	0.19584	-0.61344	0.59079	0.18409	0.11908	310
AX-416738312	0.19584	-0.61344	0.59079	0.1847	0.11926	311
AX-416798662	0.19424	-0.61787	0.59148	0.2004	0.12207	312
AX-416795076	0.19304	-0.62121	0.59216	0.17716	0.11808	313
AX-181500676	0.19264	-0.62232	0.59285	0.17628	0.11809	314
AX-181150048	0.19244	-0.62288	0.59421	0.17987	0.1185	315
AX-416750809	0.19244	-0.62288	0.59421	0.20763	0.12358	316
AX-416799647	0.19184	-0.62456	0.59488	0.17457	0.1177	317
AX-416767329	0.19124	-0.62625	0.59556	0.19174	0.12077	318
AX-416750389	0.19104	-0.62681	0.59622	0.18103	0.11879	319
AX-181191260	0.19084	-0.62737	0.59689	0.17069	0.11721	320
AX-416753191	0.19064	-0.62793	0.59755	0.1904	0.12057	321
AX-416758284	0.19004	-0.62962	0.59887	0.18853	0.1202	322
AX-416733758	0.19004	-0.62962	0.59887	0.18835	0.12014	323
AX-181171861	0.18984	-0.63019	0.60017	0.18423	0.11941	324
AX-416816856	0.18984	-0.63019	0.60017	0.1817	0.11878	325
AX-416735217	0.18964	-0.63075	0.60081	0.1886	0.12025	326
AX-181203141	0.18944	-0.63132	0.60145	0.18101	0.11875	327
AX-181482299	0.18924	-0.63189	0.60273	0.17104	0.11731	328
AX-416765701	0.18924	-0.63189	0.60273	0.18839	0.12011	329
AX-416815030	0.18904	-0.63245	0.60398	0.18761	0.11998	330
AX-416807615	0.18904	-0.63245	0.60398	0.18282	0.1192	331
AX-416751308	0.18844	-0.63415	0.60461	0.17849	0.11849	332
AX-181438400	0.18824	-0.63472	0.60523	0.18531	0.11961	333
AX-416777380	0.18804	-0.63529	0.60585	0.1807	0.11879	334
AX-181161438	0.18704	-0.63814	0.60647	0.18258	0.11914	335
AX-416756641	0.18604	-0.641	0.60709	0.18082	0.11918	336
AX-416773973	0.18564	-0.64215	0.6077	0.17971	0.11889	337
AX-416790699	0.18504	-0.64388	0.60953	0.175	0.1182	338
AX-181470256	0.18504	-0.64388	0.60953	0.18745	0.12037	339
AX-181462301	0.18504	-0.64388	0.60953	0.17198	0.11746	340
AX-416800445	0.18364	-0.64792	0.61134	0.18724	0.12035	341
AX-416789136	0.18364	-0.64792	0.61134	0.17425	0.11788	342
AX-181439795	0.18364	-0.64792	0.61134	0.17824	0.11861	343
AX-181182032	0.18324	-0.64908	0.61194	0.17162	0.11738	344
AX-416825626	0.18264	-0.65083	0.61253	0.18136	0.11954	345
AX-181147897	0.18244	-0.65141	0.61312	0.17302	0.11804	346
AX-416784803	0.18204	-0.65258	0.6143	0.17184	0.1178	347
AX-416733276	0.18204	-0.65258	0.6143	0.18113	0.11926	348
AX-416813912	0.18144	-0.65433	0.61547	0.18435	0.11992	349
AX-416787644	0.18144	-0.65433	0.61547	0.17756	0.11864	350
AX-416767138	0.18124	-0.65491	0.61662	0.16258	0.11629	351
AX-416724493	0.18124	-0.65491	0.61662	0.17697	0.11887	352
AX-416752294	0.18104	-0.6555	0.6172	0.18059	0.11939	353
AX-416817642	0.18024	-0.65785	0.61777	0.18024	0.11958	354
AX-416722645	0.17964	-0.65961	0.61834	0.16537	0.11665	355
AX-181485871	0.17864	-0.66257	0.61891	0.17009	0.11751	356
AX-416777619	0.17804	-0.66435	0.62004	0.1587	0.11557	357
AX-416825173	0.17804	-0.66435	0.62004	0.16844	0.11754	358
AX-181495471	0.17784	-0.66494	0.62061	0.17048	0.11778	359
AX-181455048	0.17744	-0.66613	0.62173	0.1658	0.11697	360
AX-181200824	0.17744	-0.66613	0.62173	0.16153	0.11623	361
AX-181153730	0.17724	-0.66672	0.62283	0.16901	0.11736	362
AX-181193563	0.17724	-0.66672	0.62283	0.17638	0.11868	363
AX-416814947	0.17704	-0.66732	0.62338	0.16309	0.11627	364
AX-181169924	0.17664	-0.66851	0.62393	0.15768	0.11572	365
AX-416760564	0.17584	-0.67091	0.62448	0.16987	0.11783	366
AX-416730628	0.17564	-0.67151	0.62502	0.15885	0.11569	367
AX-181197112	0.17544	-0.67211	0.62611	0.1683	0.11728	368
AX-416789063	0.17544	-0.67211	0.62611	0.17366	0.11857	369
AX-416746348	0.17524	-0.67271	0.62664	0.16546	0.11695	370
AX-416803218	0.17483	-0.67391	0.62718	0.17619	0.119	371
AX-181484612	0.17343	-0.67814	0.62771	0.17379	0.11867	372
AX-181206066	0.17323	-0.67875	0.62825	0.15552	0.11531	373
AX-416817176	0.17303	-0.67935	0.62878	0.17077	0.11798	374
AX-416822997	0.17283	-0.67996	0.63036	0.15465	0.11549	375
AX-181448124	0.17283	-0.67996	0.63036	0.15898	0.116	376
AX-416735587	0.17283	-0.67996	0.63036	0.17661	0.11918	377
AX-181168922	0.17223	-0.68179	0.63088	0.17727	0.11923	378
AX-181197335	0.17183	-0.68301	0.6314	0.16084	0.11619	379
AX-181472518	0.17103	-0.68545	0.63192	0.16318	0.11685	380
AX-416817489	0.17063	-0.68668	0.63244	0.17249	0.11849	381
AX-416820013	0.17043	-0.68729	0.63295	0.15515	0.11512	382
AX-416740696	0.17003	-0.68852	0.63347	0.17232	0.11838	383
AX-181474069	0.16943	-0.69037	0.63398	0.15275	0.11517	384
AX-416806246	0.16903	-0.69161	0.635	0.15842	0.11615	385
AX-181444461	0.16903	-0.69161	0.635	0.16867	0.1179	386
AX-181169403	0.16883	-0.69223	0.63551	0.15573	0.11542	387
AX-416753826	0.16823	-0.69409	0.63601	0.17383	0.11881	388
AX-416783986	0.16763	-0.69595	0.63652	0.17053	0.11828	389
AX-181481511	0.16663	-0.69907	0.63702	0.14804	0.11451	390
AX-181472752	0.16643	-0.6997	0.63753	0.16044	0.11646	391
AX-416816586	0.16623	-0.70033	0.63853	0.15977	0.11648	392
AX-181167039	0.16623	-0.70033	0.63853	0.16385	0.1172	393
AX-416795535	0.16603	-0.70095	0.63902	0.14831	0.11451	394
AX-416810866	0.16543	-0.70284	0.63952	0.15748	0.11612	395
AX-416753263	0.16483	-0.70473	0.64099	0.15762	0.11619	396
AX-181457217	0.16483	-0.70473	0.64099	0.14663	0.11446	397
AX-416778243	0.16483	-0.70473	0.64099	0.15505	0.11549	398
AX-181449469	0.16463	-0.70536	0.64196	0.14706	0.11444	399
AX-416784119	0.16463	-0.70536	0.64196	-0.18841	0.088303	400
AX-416743507	0.16403	-0.70726	0.64245	0.15324	0.11548	401
AX-181491500	0.16383	-0.70789	0.64341	0.15108	0.11496	402
AX-416751234	0.16383	-0.70789	0.64341	0.15555	0.11572	403
AX-416809322	0.16363	-0.70853	0.64389	0.16027	0.11686	404
AX-416765502	0.16343	-0.70916	0.64436	0.16001	0.11656	405
AX-416765556	0.16323	-0.7098	0.64578	0.14568	0.1141	406
AX-416758642	0.16323	-0.7098	0.64578	0.1469	0.11458	407
AX-416815461	0.16323	-0.7098	0.64578	0.15265	0.11579	408
AX-416723458	0.16303	-0.71043	0.64624	0.14879	0.11477	409
AX-416805925	0.16243	-0.71235	0.64671	0.15257	0.11586	410
AX-181187483	0.16163	-0.71491	0.64718	0.14127	0.11356	411
AX-416771856	0.16123	-0.71619	0.64764	-0.18414	0.088283	412
AX-416770232	0.16083	-0.71748	0.64811	-0.19881	0.087605	413
AX-181489976	0.16063	-0.71812	0.64903	0.14486	0.11425	414
AX-416765299	0.16063	-0.71812	0.64903	0.14251	0.11356	415
AX-181465475	0.16003	-0.72006	0.6504	0.14417	0.11401	416
AX-181452431	0.16003	-0.72006	0.6504	0.15185	0.11539	417
AX-181154238	0.16003	-0.72006	0.6504	0.15073	0.11516	418
AX-416761082	0.15983	-0.7207	0.65085	0.14672	0.1143	419
AX-416764010	0.15963	-0.72135	0.65175	0.15143	0.11537	420
AX-416816611	0.15963	-0.72135	0.65175	0.14238	0.11359	421
AX-181172647	0.15943	-0.722	0.6522	0.13785	0.11308	422
AX-416724511	0.15923	-0.72265	0.65397	0.13954	0.11324	423
AX-416817085	0.15923	-0.72265	0.65397	0.14039	0.11334	424
AX-416750772	0.15923	-0.72265	0.65397	-0.18136	0.088063	425
AX-181490001	0.15923	-0.72265	0.65397	-0.1821	0.088305	426
AX-416730936	0.15903	-0.7233	0.65528	0.14772	0.11463	427
AX-181468012	0.15903	-0.7233	0.65528	-0.18437	0.088124	428
AX-181438070	0.15903	-0.7233	0.65528	-0.1683	0.088969	429
AX-416732578	0.15883	-0.72395	0.65614	0.14406	0.11401	430
AX-416726565	0.15883	-0.72395	0.65614	0.13805	0.11332	431
AX-416738936	0.15863	-0.7246	0.65784	0.15164	0.11542	432
AX-416796612	0.15863	-0.7246	0.65784	-0.1877	0.088035	433
AX-181453861	0.15863	-0.7246	0.65784	-0.17443	0.089046	434
AX-416724512	0.15863	-0.7246	0.65784	0.15133	0.11538	435
AX-181483341	0.15803	-0.72655	0.65952	0.14311	0.11386	436
AX-181473366	0.15803	-0.72655	0.65952	0.13872	0.11328	437
AX-416780246	0.15803	-0.72655	0.65952	-0.17164	0.088754	438
AX-416793903	0.15803	-0.72655	0.65952	0.14203	0.11361	439
AX-416745906	0.15783	-0.72721	0.66035	0.13669	0.11294	440
AX-181484784	0.15783	-0.72721	0.66035	-0.18042	0.088363	441
AX-416766841	0.15763	-0.72786	0.66158	0.13934	0.11331	442
AX-416803479	0.15763	-0.72786	0.66158	0.14842	0.11477	443
AX-181450619	0.15763	-0.72786	0.66158	-0.17746	0.08831	444
AX-181177876	0.15743	-0.72851	0.66279	-0.18363	0.088048	445
AX-416744291	0.15743	-0.72851	0.66279	0.15495	0.11612	446
AX-416722827	0.15743	-0.72851	0.66279	0.14714	0.11487	447
AX-181498442	0.15723	-0.72917	0.6632	-0.16546	0.088971	448
AX-416812524	0.15703	-0.72982	0.66399	0.13888	0.11327	449
AX-416765010	0.15703	-0.72982	0.66399	-0.17094	0.088697	450
AX-416812221	0.15683	-0.73048	0.66439	-0.18314	0.088162	451
AX-416819482	0.15663	-0.73114	0.66479	-0.16392	0.089076	452
AX-416752583	0.15643	-0.7318	0.66636	0.14048	0.11356	453
AX-181442875	0.15643	-0.7318	0.66636	-0.17693	0.088631	454
AX-416782834	0.15643	-0.7318	0.66636	0.13651	0.11292	455
AX-416763741	0.15643	-0.7318	0.66636	0.13734	0.11314	456
AX-416811111	0.15623	-0.73246	0.66828	0.15295	0.11596	457
AX-416783245	0.15623	-0.73246	0.66828	0.14694	0.11489	458
AX-181488233	0.15623	-0.73246	0.66828	0.15121	0.11512	459
AX-416812585	0.15623	-0.73246	0.66828	0.13982	0.11359	460
AX-181204824	0.15623	-0.73246	0.66828	0.14884	0.11522	461
AX-416765756	0.15603	-0.73311	0.66904	0.15139	0.11572	462
AX-181473725	0.15603	-0.73311	0.66904	0.1307	0.11247	463
AX-416722311	0.15583	-0.73377	0.67054	-0.19255	0.087829	464
AX-416723328	0.15583	-0.73377	0.67054	0.13745	0.11312	465
AX-416723839	0.15583	-0.73377	0.67054	-0.18076	0.088207	466
AX-181471542	0.15583	-0.73377	0.67054	-0.17366	0.088703	467
AX-416741619	0.15563	-0.73444	0.67128	0.14008	0.11353	468
AX-416771497	0.15563	-0.73444	0.67128	0.14433	0.11428	469
AX-181470647	0.15543	-0.7351	0.67165	-0.17425	0.088638	470
AX-416752652	0.15523	-0.73576	0.67202	-0.16547	0.088959	471
AX-181158847	0.15483	-0.73709	0.67275	0.14202	0.11384	472
AX-416808649	0.15483	-0.73709	0.67275	0.15004	0.11567	473
AX-181196290	0.15463	-0.73775	0.67348	-0.19305	0.088163	474
AX-416814675	0.15463	-0.73775	0.67348	-0.1805	0.08832	475
AX-416791744	0.15443	-0.73841	0.6742	-0.16709	0.088802	476
AX-416739497	0.15443	-0.73841	0.6742	0.14204	0.11426	477
AX-416760583	0.15423	-0.73908	0.67491	-0.1784	0.088519	478
AX-416803578	0.15423	-0.73908	0.67491	-0.16777	0.089113	479
AX-181186464	0.15403	-0.73975	0.67562	-0.16564	0.089078	480
AX-181487389	0.15403	-0.73975	0.67562	-0.16819	0.088627	481
AX-416782036	0.15383	-0.74041	0.67668	-0.16728	0.088923	482
AX-416788600	0.15383	-0.74041	0.67668	-0.17876	0.088267	483
AX-181204527	0.15383	-0.74041	0.67668	-0.16002	0.089113	484
AX-181463345	0.15363	-0.74108	0.67773	-0.15995	0.089552	485
AX-416768762	0.15363	-0.74108	0.67773	0.14403	0.11447	486
AX-416750081	0.15363	-0.74108	0.67773	0.14833	0.115	487
AX-181187932	0.15343	-0.74175	0.67842	-0.17962	0.088504	488
AX-416744468	0.15343	-0.74175	0.67842	0.13818	0.11329	489
AX-181170326	0.15323	-0.74242	0.6791	-0.17574	0.088478	490
AX-416762740	0.15323	-0.74242	0.6791	0.13984	0.11366	491
AX-416734394	0.15303	-0.74309	0.68113	-0.16962	0.089062	492
AX-181454284	0.15303	-0.74309	0.68113	0.13629	0.11288	493
AX-416764869	0.15303	-0.74309	0.68113	0.13932	0.11337	494
AX-416811884	0.15303	-0.74309	0.68113	0.1429	0.11392	495
AX-416787827	0.15303	-0.74309	0.68113	-0.17654	0.088606	496
AX-181197170	0.15303	-0.74309	0.68113	0.13815	0.11353	497
AX-181153872	0.15283	-0.74376	0.68246	-0.16948	0.088761	498
AX-416770782	0.15283	-0.74376	0.68246	0.12769	0.11157	499
AX-181492697	0.15283	-0.74376	0.68246	0.13432	0.11275	500
AX-416774512	0.15283	-0.74376	0.68246	-0.16637	0.088958	501
AX-181494935	0.15263	-0.74443	0.68311	-0.16364	0.089048	502
AX-181483968	0.15263	-0.74443	0.68311	-0.16977	0.088779	503
AX-416807692	0.15243	-0.7451	0.68441	-0.16766	0.088862	504
AX-416774246	0.15243	-0.7451	0.68441	-0.16714	0.08867	505
AX-416763829	0.15243	-0.7451	0.68441	-0.17252	0.088624	506
AX-416743170	0.15243	-0.7451	0.68441	-0.16977	0.08876	507
AX-416766860	0.15223	-0.74578	0.68663	-0.16076	0.089115	508
AX-181464691	0.15223	-0.74578	0.68663	-0.17458	0.088441	509
AX-181157495	0.15223	-0.74578	0.68663	0.13508	0.11292	510
AX-416783535	0.15223	-0.74578	0.68663	-0.15423	0.089648	511
AX-181489291	0.15223	-0.74578	0.68663	-0.16281	0.089165	512
AX-416800588	0.15223	-0.74578	0.68663	-0.17501	0.088658	513
AX-416803668	0.15223	-0.74578	0.68663	-0.16976	0.088488	514
AX-416764284	0.15203	-0.74645	0.68757	0.13776	0.11325	515
AX-181440082	0.15203	-0.74645	0.68757	-0.16736	0.088816	516
AX-416755064	0.15203	-0.74645	0.68757	-0.16255	0.089136	517
AX-416806084	0.15183	-0.74712	0.68972	-0.16436	0.089199	518
AX-416751280	0.15183	-0.74712	0.68972	-0.17338	0.088471	519
AX-416776540	0.15183	-0.74712	0.68972	-0.16126	0.089425	520
AX-416777615	0.15183	-0.74712	0.68972	-0.17327	0.088625	521
AX-181465229	0.15183	-0.74712	0.68972	0.1339	0.1127	522
AX-416737640	0.15183	-0.74712	0.68972	0.135	0.11326	523
AX-416799479	0.15183	-0.74712	0.68972	0.12433	0.1112	524
AX-416775006	0.15163	-0.7478	0.69239	0.13171	0.11217	525
AX-181157645	0.15163	-0.7478	0.69239	-0.17415	0.088473	526
AX-416740670	0.15163	-0.7478	0.69239	0.15341	0.11606	527
AX-416763634	0.15163	-0.7478	0.69239	-0.15573	0.089401	528
AX-416750962	0.15163	-0.7478	0.69239	-0.17673	0.088578	529
AX-181152061	0.15163	-0.7478	0.69239	-0.17229	0.088759	530
AX-416808298	0.15163	-0.7478	0.69239	0.1413	0.11416	531
AX-416750681	0.15163	-0.7478	0.69239	-0.16972	0.088822	532
AX-181446349	0.15163	-0.7478	0.69239	-0.14617	0.08984	533
AX-416722086	0.15143	-0.74847	0.69327	-0.16741	0.089084	534
AX-181204544	0.15143	-0.74847	0.69327	-0.15797	0.089321	535
AX-416762639	0.15143	-0.74847	0.69327	-0.16785	0.088655	536
AX-181173574	0.15123	-0.74915	0.69499	0.1393	0.11379	537
AX-181147522	0.15123	-0.74915	0.69499	0.14131	0.11423	538
AX-181446610	0.15123	-0.74915	0.69499	-0.16615	0.08895	539
AX-416795066	0.15123	-0.74915	0.69499	-0.16319	0.089178	540
AX-416815151	0.15123	-0.74915	0.69499	-0.15732	0.089386	541
AX-181500902	0.15123	-0.74915	0.69499	0.13586	0.11295	542
AX-416771580	0.15103	-0.74983	0.6964	0.14365	0.11464	543
AX-416780992	0.15103	-0.74983	0.6964	-0.1771	0.088419	544
AX-181484132	0.15103	-0.74983	0.6964	-0.16158	0.08899	545
AX-181184126	0.15103	-0.74983	0.6964	-0.16528	0.088804	546
AX-181468894	0.15103	-0.74983	0.6964	-0.15939	0.08913	547
AX-416774785	0.15083	-0.75051	0.69751	0.12827	0.11191	548
AX-181497732	0.15083	-0.75051	0.69751	-0.16442	0.0892	549
AX-416794950	0.15083	-0.75051	0.69751	-0.17275	0.088437	550
AX-416736527	0.15083	-0.75051	0.69751	0.12708	0.11171	551
AX-181453473	0.15063	-0.75119	0.69778	-0.17498	0.08848	552
AX-181159943	0.15043	-0.75186	0.69941	-0.15176	0.089486	553
AX-416726722	0.15043	-0.75186	0.69941	-0.15979	0.089307	554
AX-416786396	0.15043	-0.75186	0.69941	0.12979	0.11212	555
AX-416801700	0.15043	-0.75186	0.69941	0.14133	0.11411	556
AX-416729061	0.15043	-0.75186	0.69941	-0.15338	0.089524	557
AX-416749120	0.15043	-0.75186	0.69941	-0.15249	0.089085	558
AX-416778045	0.15023	-0.75254	0.70101	0.14604	0.11502	559
AX-416791827	0.15023	-0.75254	0.70101	-0.16447	0.088942	560
AX-181189545	0.15023	-0.75254	0.70101	-0.15356	0.089601	561
AX-416797658	0.15023	-0.75254	0.70101	-0.15851	0.089397	562
AX-416768178	0.15023	-0.75254	0.70101	-0.15833	0.089149	563
AX-181466115	0.15023	-0.75254	0.70101	0.12423	0.11122	564
AX-181459414	0.15003	-0.75323	0.70284	-0.17512	0.088306	565
AX-181459499	0.15003	-0.75323	0.70284	-0.15969	0.088921	566
AX-416795678	0.15003	-0.75323	0.70284	-0.16871	0.08899	567
AX-416754656	0.15003	-0.75323	0.70284	-0.16612	0.089115	568
AX-181444994	0.15003	-0.75323	0.70284	0.13003	0.11239	569
AX-416773332	0.15003	-0.75323	0.70284	-0.17467	0.088464	570
AX-416752260	0.15003	-0.75323	0.70284	0.13183	0.11223	571
AX-416800428	0.14983	-0.75391	0.70386	-0.16239	0.08927	572
AX-416821233	0.14983	-0.75391	0.70386	-0.17191	0.088749	573
AX-416721891	0.14983	-0.75391	0.70386	-0.17231	0.088579	574
AX-416798065	0.14983	-0.75391	0.70386	0.14461	0.11471	575
AX-416743755	0.14963	-0.75459	0.70462	-0.1604	0.08911	576
AX-416734930	0.14963	-0.75459	0.70462	-0.16619	0.088985	577
AX-181197475	0.14963	-0.75459	0.70462	-0.16503	0.088819	578
AX-416767783	0.14943	-0.75527	0.70588	-0.17894	0.088578	579
AX-416764458	0.14943	-0.75527	0.70588	-0.16253	0.08902	580
AX-416817309	0.14943	-0.75527	0.70588	-0.16332	0.089152	581
AX-416824928	0.14943	-0.75527	0.70588	-0.17125	0.088599	582
AX-416726049	0.14943	-0.75527	0.70588	-0.17018	0.088807	583
AX-416819742	0.14923	-0.75596	0.70662	-0.14841	0.09033	584
AX-181177509	0.14923	-0.75596	0.70662	-0.16524	0.089052	585
AX-416825280	0.14923	-0.75596	0.70662	-0.14873	0.089535	586
AX-416754379	0.14903	-0.75664	0.70832	-0.16286	0.089109	587
AX-181472435	0.14903	-0.75664	0.70832	-0.15403	0.089653	588
AX-416817340	0.14903	-0.75664	0.70832	-0.16989	0.088601	589
AX-181148038	0.14903	-0.75664	0.70832	0.13131	0.11242	590
AX-416772354	0.14903	-0.75664	0.70832	-0.15996	0.088891	591
AX-416750425	0.14903	-0.75664	0.70832	0.13972	0.1138	592
AX-416745362	0.14903	-0.75664	0.70832	-0.15971	0.089008	593
AX-416803125	0.14883	-0.75733	0.70928	0.12434	0.11157	594
AX-416723473	0.14883	-0.75733	0.70928	-0.16487	0.08891	595
AX-181484318	0.14883	-0.75733	0.70928	-0.17316	0.088906	596
AX-416794634	0.14883	-0.75733	0.70928	-0.16029	0.088793	597
AX-416734789	0.14863	-0.75801	0.71069	-0.15919	0.089239	598
AX-416773096	0.14863	-0.75801	0.71069	-0.16116	0.089042	599
AX-416760328	0.14863	-0.75801	0.71069	-0.16075	0.089379	600
AX-416787175	0.14863	-0.75801	0.71069	0.13933	0.11378	601
AX-181500935	0.14863	-0.75801	0.71069	-0.16589	0.088812	602
AX-416725088	0.14863	-0.75801	0.71069	-0.16599	0.089068	603
AX-416733897	0.14843	-0.7587	0.71208	-0.16359	0.089045	604
AX-416750768	0.14843	-0.7587	0.71208	-0.16125	0.089096	605
AX-181205494	0.14843	-0.7587	0.71208	0.12867	0.11204	606
AX-416814681	0.14843	-0.7587	0.71208	-0.1502	0.089541	607
AX-416731134	0.14843	-0.7587	0.71208	0.12845	0.11206	608
AX-181490463	0.14843	-0.7587	0.71208	0.14783	0.1153	609
AX-181484976	0.14823	-0.75939	0.71411	-0.16092	0.089279	610
AX-416744076	0.14823	-0.75939	0.71411	-0.15341	0.089387	611
AX-416766200	0.14823	-0.75939	0.71411	-0.15481	0.08936	612
AX-416751519	0.14823	-0.75939	0.71411	-0.17149	0.088816	613
AX-416735166	0.14823	-0.75939	0.71411	-0.15661	0.089412	614
AX-181172314	0.14823	-0.75939	0.71411	-0.15394	0.089639	615
AX-416803892	0.14823	-0.75939	0.71411	-0.16468	0.089006	616
AX-416796871	0.14823	-0.75939	0.71411	0.14018	0.114	617
AX-181497723	0.14823	-0.75939	0.71411	0.12777	0.11184	618
AX-181485792	0.14803	-0.76008	0.71544	0.12671	0.11184	619
AX-416756182	0.14803	-0.76008	0.71544	-0.16568	0.089269	620
AX-416721935	0.14803	-0.76008	0.71544	0.12765	0.11175	621
AX-181196926	0.14803	-0.76008	0.71544	-0.16635	0.088631	622
AX-181500738	0.14803	-0.76008	0.71544	-0.15031	0.089698	623
AX-416735914	0.14803	-0.76008	0.71544	-0.17302	0.088533	624
AX-181443416	0.14783	-0.76077	0.71631	-0.15573	0.089575	625
AX-416755891	0.14783	-0.76077	0.71631	-0.16889	0.088607	626
AX-181180164	0.14783	-0.76077	0.71631	0.13137	0.11299	627
AX-181163127	0.14783	-0.76077	0.71631	0.14209	0.11452	628
AX-416778188	0.14763	-0.76146	0.71739	-0.16836	0.088731	629
AX-416743793	0.14763	-0.76146	0.71739	-0.17049	0.088801	630
AX-416816726	0.14763	-0.76146	0.71739	-0.16526	0.089075	631
AX-416816369	0.14763	-0.76146	0.71739	-0.16901	0.088837	632
AX-181199094	0.14763	-0.76146	0.71739	-0.16017	0.089099	633
AX-416788672	0.14743	-0.76215	0.71928	-0.1579	0.089065	634
AX-416825941	0.14743	-0.76215	0.71928	-0.16031	0.089071	635
AX-416737209	0.14743	-0.76215	0.71928	-0.16209	0.089005	636
AX-181481425	0.14743	-0.76215	0.71928	-0.17245	0.088644	637
AX-181492660	0.14743	-0.76215	0.71928	-0.15127	0.089673	638
AX-416721924	0.14743	-0.76215	0.71928	0.12992	0.11228	639
AX-416802609	0.14743	-0.76215	0.71928	0.12206	0.111	640
AX-416757886	0.14743	-0.76215	0.71928	0.12959	0.11213	641
AX-416724242	0.14743	-0.76215	0.71928	0.13055	0.11239	642
AX-416762308	0.14723	-0.76284	0.72113	-0.15433	0.089357	643
AX-416815727	0.14723	-0.76284	0.72113	-0.16435	0.089157	644
AX-181157494	0.14723	-0.76284	0.72113	0.13071	0.11234	645
AX-181179754	0.14723	-0.76284	0.72113	-0.15379	0.089544	646
AX-416819832	0.14723	-0.76284	0.72113	-0.16676	0.088817	647
AX-416733436	0.14723	-0.76284	0.72113	-0.14468	0.089727	648
AX-416800827	0.14723	-0.76284	0.72113	-0.15471	0.089325	649
AX-416754061	0.14723	-0.76284	0.72113	-0.16222	0.089075	650
AX-416744505	0.14723	-0.76284	0.72113	0.13673	0.1132	651
AX-416782711	0.14703	-0.76353	0.72233	-0.16325	0.08902	652
AX-416728928	0.14703	-0.76353	0.72233	0.1411	0.11421	653
AX-181487462	0.14703	-0.76353	0.72233	-0.15541	0.089311	654
AX-416790380	0.14703	-0.76353	0.72233	0.12668	0.1119	655
AX-416763005	0.14703	-0.76353	0.72233	-0.16237	0.088858	656
AX-181181502	0.14703	-0.76353	0.72233	-0.14484	0.089791	657
AX-416816883	0.14683	-0.76422	0.72487	-0.1627	0.088976	658
AX-181492264	0.14683	-0.76422	0.72487	-0.16717	0.089175	659
AX-416744720	0.14683	-0.76422	0.72487	-0.15633	0.089213	660
AX-416780510	0.14683	-0.76422	0.72487	-0.16343	0.088947	661
AX-416729442	0.14683	-0.76422	0.72487	-0.16068	0.0891	662
AX-416800593	0.14683	-0.76422	0.72487	-0.15219	0.089468	663
AX-416752315	0.14683	-0.76422	0.72487	-0.14565	0.08962	664
AX-416721611	0.14683	-0.76422	0.72487	-0.16071	0.089058	665
AX-416809660	0.14683	-0.76422	0.72487	-0.14837	0.08942	666
AX-181202506	0.14683	-0.76422	0.72487	-0.16015	0.089174	667
AX-181176358	0.14683	-0.76422	0.72487	0.12399	0.11139	668
AX-181447800	0.14683	-0.76422	0.72487	-0.16521	0.088937	669
AX-181445857	0.14683	-0.76422	0.72487	0.12891	0.1122	670
AX-181451616	0.14663	-0.76492	0.72601	-0.17001	0.088568	671
AX-416780663	0.14663	-0.76492	0.72601	-0.16669	0.088891	672
AX-416823293	0.14663	-0.76492	0.72601	0.14056	0.11388	673
AX-416807774	0.14663	-0.76492	0.72601	0.13733	0.11345	674
AX-181497473	0.14663	-0.76492	0.72601	-0.14716	0.090079	675
AX-416794126	0.14663	-0.76492	0.72601	-0.15771	0.089459	676
AX-416775628	0.14643	-0.76561	0.72732	-0.16535	0.088979	677
AX-416732900	0.14643	-0.76561	0.72732	-0.1703	0.088878	678
AX-416794452	0.14643	-0.76561	0.72732	0.13986	0.11386	679
AX-181148383	0.14643	-0.76561	0.72732	0.13542	0.11292	680
AX-416820605	0.14643	-0.76561	0.72732	0.13727	0.11358	681
AX-416754771	0.14643	-0.76561	0.72732	0.1259	0.11185	682
AX-181171338	0.14643	-0.76561	0.72732	-0.15398	0.089476	683
AX-416788635	0.14623	-0.76631	0.72842	-0.1663	0.088879	684
AX-416809034	0.14623	-0.76631	0.72842	-0.15336	0.089337	685
AX-181471282	0.14623	-0.76631	0.72842	-0.17392	0.088333	686
AX-416740662	0.14623	-0.76631	0.72842	-0.15713	0.089203	687
AX-416722357	0.14623	-0.76631	0.72842	-0.15742	0.08919	688
AX-416763350	0.14623	-0.76631	0.72842	-0.15434	0.089312	689
AX-416809495	0.14603	-0.767	0.72932	-0.14762	0.089613	690
AX-416804164	0.14603	-0.767	0.72932	-0.15785	0.089421	691
AX-181483352	0.14603	-0.767	0.72932	-0.16048	0.089124	692
AX-416819661	0.14603	-0.767	0.72932	-0.1567	0.089442	693
AX-416739156	0.14603	-0.767	0.72932	0.12291	0.11114	694
AX-416739545	0.14583	-0.7677	0.73039	-0.16094	0.089068	695
AX-416761552	0.14583	-0.7677	0.73039	-0.16097	0.089258	696
AX-181196087	0.14583	-0.7677	0.73039	-0.147	0.089618	697
AX-181180730	0.14583	-0.7677	0.73039	-0.15858	0.089437	698
AX-416727881	0.14583	-0.7677	0.73039	0.12526	0.11137	699
AX-416742557	0.14583	-0.7677	0.73039	-0.15401	0.089602	700
AX-416745831	0.14563	-0.7684	0.73145	0.12791	0.11199	701
AX-416796062	0.14563	-0.7684	0.73145	-0.15986	0.089286	702
AX-181454644	0.14563	-0.7684	0.73145	-0.15649	0.089318	703
AX-416759349	0.14563	-0.7684	0.73145	-0.16676	0.088514	704
AX-416804231	0.14563	-0.7684	0.73145	-0.15044	0.08954	705
AX-181444165	0.14563	-0.7684	0.73145	-0.1507	0.089549	706
AX-181499243	0.14543	-0.7691	0.73179	0.14217	0.11463	707
AX-416785697	0.14543	-0.7691	0.73179	-0.15178	0.089538	708
AX-416796500	0.14523	-0.7698	0.73266	-0.15022	0.089405	709
AX-181438020	0.14523	-0.7698	0.73266	-0.15877	0.089224	710
AX-416724798	0.14523	-0.7698	0.73266	-0.15138	0.089252	711
AX-416764930	0.14523	-0.7698	0.73266	0.12681	0.11171	712
AX-181456526	0.14523	-0.7698	0.73266	-0.15193	0.08961	713
AX-416756507	0.14503	-0.7705	0.73401	0.13002	0.11261	714
AX-416759809	0.14503	-0.7705	0.73401	-0.15392	0.089516	715
AX-181446894	0.14503	-0.7705	0.73401	-0.16723	0.088696	716
AX-181454574	0.14503	-0.7705	0.73401	-0.16163	0.088896	717
AX-416812713	0.14503	-0.7705	0.73401	-0.17813	0.088255	718
AX-416810194	0.14503	-0.7705	0.73401	-0.15962	0.088992	719
AX-181167771	0.14503	-0.7705	0.73401	-0.15498	0.089542	720
AX-181166086	0.14503	-0.7705	0.73401	-0.15038	0.089414	721
AX-181484033	0.14483	-0.7712	0.73534	-0.15007	0.089433	722
AX-416740600	0.14483	-0.7712	0.73534	-0.14778	0.089872	723
AX-416770397	0.14483	-0.7712	0.73534	-0.16501	0.089011	724
AX-416762226	0.14483	-0.7712	0.73534	-0.15735	0.089331	725
AX-416766633	0.14483	-0.7712	0.73534	-0.15655	0.089247	726
AX-416767836	0.14483	-0.7712	0.73534	-0.15008	0.089933	727
AX-181196400	0.14483	-0.7712	0.73534	-0.15968	0.089134	728
AX-416724801	0.14483	-0.7712	0.73534	0.13242	0.11293	729
AX-416729688	0.14463	-0.7719	0.73713	-0.13414	0.09031	730
AX-181152128	0.14463	-0.7719	0.73713	0.12072	0.11106	731
AX-416732245	0.14463	-0.7719	0.73713	-0.15721	0.089363	732
AX-416727198	0.14463	-0.7719	0.73713	-0.16221	0.089081	733
AX-181467737	0.14463	-0.7719	0.73713	-0.14604	0.090068	734
AX-416749092	0.14463	-0.7719	0.73713	-0.1472	0.089965	735
AX-416745798	0.14463	-0.7719	0.73713	-0.15344	0.089474	736
AX-416793547	0.14463	-0.7719	0.73713	0.12618	0.11214	737
AX-416781247	0.14463	-0.7719	0.73713	-0.1439	0.089914	738
AX-181443587	0.14463	-0.7719	0.73713	-0.15713	0.089179	739
AX-416821906	0.14463	-0.7719	0.73713	-0.16245	0.089032	740
AX-416742031	0.14443	-0.7726	0.73902	0.12155	0.11118	741
AX-181446445	0.14443	-0.7726	0.73902	-0.15532	0.089356	742
AX-416770237	0.14443	-0.7726	0.73902	-0.15997	0.089103	743
AX-416734464	0.14443	-0.7726	0.73902	-0.16278	0.088994	744
AX-181193512	0.14443	-0.7726	0.73902	-0.15721	0.089259	745
AX-181185864	0.14443	-0.7726	0.73902	-0.15805	0.089424	746
AX-416790653	0.14443	-0.7726	0.73902	-0.15691	0.089203	747
AX-416818925	0.14443	-0.7726	0.73902	-0.15332	0.089278	748
AX-181493353	0.14443	-0.7726	0.73902	-0.13475	0.090864	749
AX-416814716	0.14443	-0.7726	0.73902	0.1269	0.11215	750
AX-181161490	0.14443	-0.7726	0.73902	0.12915	0.1125	751
AX-181500737	0.14443	-0.7726	0.73902	-0.16772	0.088649	752
AX-416777750	0.14423	-0.77331	0.7404	-0.1459	0.089712	753
AX-416736834	0.14423	-0.77331	0.7404	-0.13188	0.090127	754
AX-416802090	0.14423	-0.77331	0.7404	-0.15488	0.089332	755
AX-181486437	0.14423	-0.77331	0.7404	-0.16511	0.088956	756
AX-416732465	0.14423	-0.77331	0.7404	-0.16828	0.088825	757
AX-181466543	0.14423	-0.77331	0.7404	-0.14572	0.089947	758
AX-181465721	0.14423	-0.77331	0.7404	0.1353	0.11356	759
AX-416741425	0.14423	-0.77331	0.7404	-0.14279	0.089847	760
AX-416724744	0.14423	-0.77331	0.7404	-0.1594	0.089134	761
AX-181481959	0.14403	-0.77401	0.7419	-0.15598	0.089357	762
AX-416756437	0.14403	-0.77401	0.7419	-0.16511	0.088932	763
AX-416764674	0.14403	-0.77401	0.7419	-0.14516	0.089606	764
AX-181185503	0.14403	-0.77401	0.7419	0.13063	0.11241	765
AX-416782339	0.14403	-0.77401	0.7419	-0.13584	0.090779	766
AX-181487236	0.14403	-0.77401	0.7419	-0.163	0.088832	767
AX-416755312	0.14403	-0.77401	0.7419	-0.15952	0.089058	768
AX-416796567	0.14403	-0.77401	0.7419	-0.15328	0.089358	769
AX-181488149	0.14403	-0.77401	0.7419	-0.16594	0.088999	770
AX-416807005	0.14403	-0.77401	0.7419	0.12811	0.11205	771
AX-416793839	0.14383	-0.77471	0.74322	-0.13157	0.090546	772
AX-416763054	0.14383	-0.77471	0.74322	-0.1542	0.089615	773
AX-416812267	0.14383	-0.77471	0.74322	-0.16171	0.089011	774
AX-181165964	0.14383	-0.77471	0.74322	-0.13815	0.090007	775
AX-416761568	0.14383	-0.77471	0.74322	-0.15945	0.089203	776
AX-181177579	0.14383	-0.77471	0.74322	-0.15875	0.089068	777
AX-181162460	0.14383	-0.77471	0.74322	-0.15543	0.089232	778
AX-416811453	0.14383	-0.77471	0.74322	-0.16079	0.089113	779
AX-416797766	0.14383	-0.77471	0.74322	-0.17285	0.088771	780
AX-181483620	0.14363	-0.77542	0.74465	-0.14335	0.090302	781
AX-181163675	0.14363	-0.77542	0.74465	-0.15035	0.089341	782
AX-416808099	0.14363	-0.77542	0.74465	-0.15582	0.089364	783
AX-416797038	0.14363	-0.77542	0.74465	-0.14479	0.09002	784
AX-416789962	0.14363	-0.77542	0.74465	-0.15204	0.08953	785
AX-181161902	0.14363	-0.77542	0.74465	-0.15033	0.089396	786
AX-416730607	0.14363	-0.77542	0.74465	-0.15949	0.089018	787
AX-416761662	0.14363	-0.77542	0.74465	-0.15249	0.089417	788
AX-416801758	0.14363	-0.77542	0.74465	-0.15418	0.089278	789
AX-416734694	0.14363	-0.77542	0.74465	-0.15967	0.089211	790
AX-416792092	0.14343	-0.77613	0.74591	-0.15071	0.089324	791
AX-416740627	0.14343	-0.77613	0.74591	0.13668	0.11357	792
AX-181205106	0.14343	-0.77613	0.74591	0.12931	0.11238	793
AX-181469598	0.14343	-0.77613	0.74591	-0.1456	0.089423	794
AX-416812034	0.14343	-0.77613	0.74591	-0.15797	0.088987	795
AX-416740537	0.14343	-0.77613	0.74591	-0.15128	0.089502	796
AX-416796332	0.14343	-0.77613	0.74591	0.1271	0.11221	797
AX-416818998	0.14343	-0.77613	0.74591	-0.16096	0.089208	798
AX-181171269	0.14343	-0.77613	0.74591	-0.15876	0.089357	799
AX-181489888	0.14323	-0.77684	0.74714	-0.14369	0.089522	800
AX-416740787	0.14323	-0.77684	0.74714	-0.15918	0.089155	801
AX-416794682	0.14323	-0.77684	0.74714	-0.14604	0.089617	802
AX-416784746	0.14323	-0.77684	0.74714	0.12101	0.11099	803
AX-416790632	0.14323	-0.77684	0.74714	-0.14815	0.089857	804
AX-416798238	0.14323	-0.77684	0.74714	-0.14525	0.089584	805
AX-416817222	0.14323	-0.77684	0.74714	0.12862	0.11203	806
AX-416803689	0.14323	-0.77684	0.74714	-0.14444	0.090267	807
AX-416823757	0.14323	-0.77684	0.74714	-0.14439	0.089741	808
AX-416761857	0.14303	-0.77754	0.74795	-0.15525	0.089212	809
AX-416796365	0.14303	-0.77754	0.74795	-0.15604	0.089122	810
AX-181485818	0.14303	-0.77754	0.74795	-0.13284	0.090259	811
AX-181451377	0.14303	-0.77754	0.74795	0.1208	0.11091	812
AX-181500243	0.14303	-0.77754	0.74795	0.14919	0.11621	813
AX-416764698	0.14303	-0.77754	0.74795	-0.15633	0.089343	814
AX-416738581	0.14283	-0.77825	0.74822	-0.16248	0.089022	815
AX-416729395	0.14283	-0.77825	0.74822	-0.14953	0.089754	816
AX-181174503	0.14263	-0.77896	0.74915	-0.15664	0.089164	817
AX-416724966	0.14263	-0.77896	0.74915	-0.15718	0.089188	818
AX-181189954	0.14263	-0.77896	0.74915	-0.13616	0.090295	819
AX-416724534	0.14263	-0.77896	0.74915	-0.13998	0.090127	820
AX-416755329	0.14263	-0.77896	0.74915	-0.14273	0.089645	821
AX-181488591	0.14263	-0.77896	0.74915	-0.15752	0.088979	822
AX-181499283	0.14263	-0.77896	0.74915	0.12506	0.11155	823
AX-181487308	0.14243	-0.77967	0.75032	0.1269	0.11188	824
AX-416725187	0.14243	-0.77967	0.75032	-0.14593	0.089825	825
AX-181166390	0.14243	-0.77967	0.75032	-0.15658	0.089862	826
AX-416796512	0.14243	-0.77967	0.75032	-0.15545	0.08932	827
AX-416797072	0.14243	-0.77967	0.75032	-0.15834	0.089007	828
AX-181486162	0.14243	-0.77967	0.75032	-0.15464	0.089406	829
AX-416763863	0.14243	-0.77967	0.75032	-0.13727	0.089737	830
AX-416805631	0.14243	-0.77967	0.75032	0.12954	0.11268	831
AX-416725690	0.14243	-0.77967	0.75032	-0.15664	0.089057	832
AX-181166013	0.14223	-0.78039	0.75084	-0.14668	0.089735	833
AX-416804362	0.14223	-0.78039	0.75084	0.12988	0.11266	834
AX-416723074	0.14223	-0.78039	0.75084	-0.11856	0.091754	835
AX-181449858	0.14223	-0.78039	0.75084	-0.15506	0.089459	836
AX-416766026	0.14203	-0.7811	0.75185	0.12673	0.11203	837
AX-416761587	0.14203	-0.7811	0.75185	-0.15098	0.089445	838
AX-416813790	0.14203	-0.7811	0.75185	-0.14091	0.089943	839
AX-416756401	0.14203	-0.7811	0.75185	-0.15239	0.089314	840
AX-416803283	0.14203	-0.7811	0.75185	0.12306	0.11136	841
AX-416812521	0.14203	-0.7811	0.75185	-0.15176	0.089476	842
AX-416791382	0.14203	-0.7811	0.75185	-0.14836	0.089872	843
AX-416722789	0.14203	-0.7811	0.75185	-0.14741	0.089731	844
AX-416791326	0.14183	-0.78181	0.75285	-0.15582	0.089548	845
AX-181204278	0.14183	-0.78181	0.75285	-0.15896	0.088957	846
AX-181166881	0.14183	-0.78181	0.75285	-0.14908	0.089589	847
AX-181445294	0.14183	-0.78181	0.75285	-0.13525	0.090621	848
AX-181183310	0.14183	-0.78181	0.75285	-0.16409	0.088975	849
AX-416761881	0.14183	-0.78181	0.75285	-0.13814	0.090068	850
AX-181465664	0.14183	-0.78181	0.75285	-0.15841	0.089124	851
AX-416779396	0.14183	-0.78181	0.75285	0.1264	0.11194	852
AX-181151056	0.14163	-0.78253	0.75371	-0.16021	0.089223	853
AX-416740251	0.14163	-0.78253	0.75371	-0.16036	0.089027	854
AX-181458629	0.14163	-0.78253	0.75371	-0.15753	0.089362	855
AX-416798879	0.14163	-0.78253	0.75371	-0.14878	0.089604	856
AX-181491695	0.14163	-0.78253	0.75371	-0.13572	0.089941	857
AX-181442568	0.14163	-0.78253	0.75371	-0.1639	0.088843	858
AX-416789230	0.14163	-0.78253	0.75371	-0.15204	0.089233	859
AX-416763560	0.14143	-0.78324	0.75492	-0.14369	0.089729	860
AX-416750784	0.14143	-0.78324	0.75492	-0.14387	0.089791	861
AX-181487087	0.14143	-0.78324	0.75492	0.13732	0.11389	862
AX-416793976	0.14143	-0.78324	0.75492	-0.14769	0.089692	863
AX-416764315	0.14143	-0.78324	0.75492	-0.15695	0.089199	864
AX-181468198	0.14143	-0.78324	0.75492	-0.14882	0.089594	865
AX-416812025	0.14143	-0.78324	0.75492	-0.14485	0.089935	866
AX-416761900	0.14143	-0.78324	0.75492	0.12639	0.11212	867
AX-416744856	0.14143	-0.78324	0.75492	-0.14259	0.090255	868
AX-416808335	0.14143	-0.78324	0.75492	-0.15155	0.089322	869
AX-416746387	0.14123	-0.78396	0.75633	-0.14583	0.089858	870
AX-416768154	0.14123	-0.78396	0.75633	0.12993	0.11256	871
AX-416725068	0.14123	-0.78396	0.75633	-0.14188	0.089676	872
AX-181172388	0.14123	-0.78396	0.75633	0.1257	0.11238	873
AX-181193262	0.14123	-0.78396	0.75633	-0.14538	0.089598	874
AX-181457061	0.14123	-0.78396	0.75633	-0.1437	0.089792	875
AX-181485243	0.14123	-0.78396	0.75633	-0.13845	0.09005	876
AX-416740496	0.14123	-0.78396	0.75633	-0.14542	0.089864	877
AX-416739786	0.14123	-0.78396	0.75633	0.11716	0.11057	878
AX-181492835	0.14123	-0.78396	0.75633	-0.15112	0.089533	879
AX-416759893	0.14123	-0.78396	0.75633	-0.1492	0.0894	880
AX-181484603	0.14123	-0.78396	0.75633	-0.13669	0.089936	881
AX-181483714	0.14103	-0.78467	0.75726	-0.1571	0.089193	882
AX-181147626	0.14103	-0.78467	0.75726	-0.14975	0.089518	883
AX-416747884	0.14103	-0.78467	0.75726	-0.15539	0.089433	884
AX-416791055	0.14103	-0.78467	0.75726	-0.15464	0.089098	885
AX-181453803	0.14103	-0.78467	0.75726	-0.14471	0.08962	886
AX-416802777	0.14103	-0.78467	0.75726	-0.14383	0.089972	887
AX-181500582	0.14103	-0.78467	0.75726	-0.14865	0.089746	888
AX-416785498	0.14103	-0.78467	0.75726	0.13665	0.11371	889
AX-181482778	0.14083	-0.78539	0.7585	-0.13945	0.090251	890
AX-416775346	0.14083	-0.78539	0.7585	-0.14127	0.089631	891
AX-416786560	0.14083	-0.78539	0.7585	-0.15303	0.089334	892
AX-416745039	0.14083	-0.78539	0.7585	-0.16364	0.088929	893
AX-416805321	0.14083	-0.78539	0.7585	-0.15762	0.089066	894
AX-181182458	0.14083	-0.78539	0.7585	0.13032	0.11278	895
AX-181170825	0.14083	-0.78539	0.7585	-0.15115	0.08955	896
AX-181492046	0.14083	-0.78539	0.7585	0.12367	0.11134	897
AX-416798526	0.14083	-0.78539	0.7585	-0.14842	0.089739	898
AX-181440710	0.14083	-0.78539	0.7585	-0.13843	0.089989	899
AX-181467177	0.14083	-0.78539	0.7585	-0.14794	0.089651	900
AX-181200574	0.14063	-0.78611	0.75972	0.13263	0.11332	901
AX-416789822	0.14063	-0.78611	0.75972	-0.15109	0.089485	902
AX-416825652	0.14063	-0.78611	0.75972	-0.1393	0.090032	903
AX-416811879	0.14063	-0.78611	0.75972	-0.15506	0.089115	904
AX-416803224	0.14063	-0.78611	0.75972	-0.15647	0.089268	905
AX-416791530	0.14063	-0.78611	0.75972	-0.14253	0.089997	906
AX-181183724	0.14063	-0.78611	0.75972	-0.14993	0.089697	907
AX-416738460	0.14063	-0.78611	0.75972	-0.1503	0.089477	908
AX-181199624	0.14063	-0.78611	0.75972	-0.15211	0.089469	909
AX-416729163	0.14063	-0.78611	0.75972	-0.14065	0.090049	910
AX-181458520	0.14063	-0.78611	0.75972	-0.14353	0.089537	911
AX-181493735	0.14043	-0.78683	0.76059	-0.16672	0.088712	912
AX-181151189	0.14043	-0.78683	0.76059	-0.16546	0.08882	913
AX-416751417	0.14043	-0.78683	0.76059	-0.14948	0.089301	914
AX-416792132	0.14043	-0.78683	0.76059	0.12076	0.11114	915
AX-416744828	0.14043	-0.78683	0.76059	0.1263	0.11215	916
AX-416817013	0.14043	-0.78683	0.76059	-0.13677	0.090542	917
AX-416748478	0.14043	-0.78683	0.76059	0.11775	0.11061	918
AX-416792134	0.14043	-0.78683	0.76059	-0.15156	0.089541	919
AX-416753358	0.14023	-0.78755	0.76197	-0.14931	0.089619	920
AX-416823014	0.14023	-0.78755	0.76197	-0.14508	0.089681	921
AX-181156680	0.14023	-0.78755	0.76197	-0.15911	0.08904	922
AX-181190727	0.14023	-0.78755	0.76197	-0.13653	0.090208	923
AX-181169811	0.14023	-0.78755	0.76197	-0.13734	0.090171	924
AX-416777020	0.14023	-0.78755	0.76197	-0.13626	0.090129	925
AX-181473081	0.14023	-0.78755	0.76197	-0.13547	0.090148	926
AX-416752606	0.14023	-0.78755	0.76197	-0.14757	0.089796	927
AX-416815638	0.14023	-0.78755	0.76197	-0.14854	0.0897	928
AX-416768881	0.14023	-0.78755	0.76197	0.12442	0.11173	929
AX-181204029	0.14023	-0.78755	0.76197	-0.14402	0.089777	930
AX-416814022	0.14023	-0.78755	0.76197	0.11761	0.11037	931
AX-181500260	0.14023	-0.78755	0.76197	0.12398	0.11166	932
AX-181168753	0.14003	-0.78827	0.76352	-0.15189	0.089394	933
AX-416774726	0.14003	-0.78827	0.76352	-0.14067	0.089956	934
AX-416752884	0.14003	-0.78827	0.76352	-0.13697	0.089974	935
AX-416789318	0.14003	-0.78827	0.76352	-0.15131	0.089498	936
AX-416723606	0.14003	-0.78827	0.76352	-0.13906	0.09004	937
AX-181193468	0.14003	-0.78827	0.76352	-0.15269	0.089477	938
AX-416773297	0.14003	-0.78827	0.76352	-0.14045	0.089832	939
AX-416760822	0.14003	-0.78827	0.76352	-0.14192	0.089973	940
AX-181471490	0.14003	-0.78827	0.76352	-0.13931	0.089939	941
AX-416724138	0.14003	-0.78827	0.76352	-0.15664	0.089145	942
AX-416822361	0.14003	-0.78827	0.76352	0.12219	0.11133	943
AX-181182210	0.14003	-0.78827	0.76352	0.11885	0.11061	944
AX-416822352	0.14003	-0.78827	0.76352	0.11566	0.11028	945
AX-416796166	0.14003	-0.78827	0.76352	-0.13376	0.090055	946
AX-416803804	0.14003	-0.78827	0.76352	-0.14814	0.089429	947
AX-416729613	0.13983	-0.78899	0.76513	-0.15416	0.089315	948
AX-416776299	0.13983	-0.78899	0.76513	-0.15417	0.089251	949
AX-181167576	0.13983	-0.78899	0.76513	-0.15826	0.088918	950
AX-181490070	0.13983	-0.78899	0.76513	-0.1469	0.089883	951
AX-416815361	0.13983	-0.78899	0.76513	-0.14182	0.089802	952
AX-416784944	0.13983	-0.78899	0.76513	-0.12879	0.090564	953
AX-181482513	0.13983	-0.78899	0.76513	-0.1492	0.089651	954
AX-416756428	0.13983	-0.78899	0.76513	-0.15444	0.089246	955
AX-416778197	0.13983	-0.78899	0.76513	-0.12483	0.090732	956
AX-416790401	0.13983	-0.78899	0.76513	-0.13057	0.09009	957
AX-416753645	0.13983	-0.78899	0.76513	-0.1433	0.089915	958
AX-416742588	0.13983	-0.78899	0.76513	0.11344	0.10986	959
AX-181446738	0.13983	-0.78899	0.76513	0.12194	0.11124	960
AX-416752451	0.13983	-0.78899	0.76513	-0.15902	0.089535	961
AX-416752245	0.13983	-0.78899	0.76513	-0.14636	0.089729	962
AX-416808637	0.13983	-0.78899	0.76513	-0.13217	0.09053	963
AX-181200469	0.13963	-0.78971	0.7664	-0.13524	0.090081	964
AX-416763063	0.13963	-0.78971	0.7664	-0.14192	0.090034	965
AX-181470176	0.13963	-0.78971	0.7664	-0.14716	0.089631	966
AX-181180436	0.13963	-0.78971	0.7664	0.11415	0.1102	967
AX-416756271	0.13963	-0.78971	0.7664	-0.13571	0.090093	968
AX-181500488	0.13963	-0.78971	0.7664	-0.13249	0.09026	969
AX-416800247	0.13963	-0.78971	0.7664	-0.14506	0.089813	970
AX-416807104	0.13963	-0.78971	0.7664	-0.14642	0.089985	971
AX-416765778	0.13963	-0.78971	0.7664	-0.13431	0.090205	972
AX-181154454	0.13963	-0.78971	0.7664	-0.1442	0.089725	973
AX-181483285	0.13963	-0.78971	0.7664	-0.15062	0.089431	974
AX-416807506	0.13963	-0.78971	0.7664	-0.13951	0.089824	975
AX-416815201	0.13963	-0.78971	0.7664	-0.15143	0.090018	976
AX-181487209	0.13943	-0.79044	0.76707	-0.1557	0.089358	977
AX-416776511	0.13943	-0.79044	0.76707	-0.13103	0.090532	978
AX-181491171	0.13943	-0.79044	0.76707	-0.15452	0.089328	979
AX-416741319	0.13943	-0.79044	0.76707	-0.14341	0.089655	980
AX-416796154	0.13943	-0.79044	0.76707	-0.14765	0.08958	981
AX-416806874	0.13943	-0.79044	0.76707	-0.1514	0.089456	982
AX-416779209	0.13943	-0.79044	0.76707	0.11439	0.10997	983
AX-181161606	0.13923	-0.79116	0.76792	-0.14921	0.089557	984
AX-416723800	0.13923	-0.79116	0.76792	-0.14248	0.090072	985
AX-416744369	0.13923	-0.79116	0.76792	-0.1317	0.090137	986
AX-181156837	0.13923	-0.79116	0.76792	-0.14973	0.089778	987
AX-181191597	0.13923	-0.79116	0.76792	-0.14355	0.089686	988
AX-416733767	0.13923	-0.79116	0.76792	0.11778	0.11055	989
AX-416817240	0.13923	-0.79116	0.76792	-0.14423	0.089504	990
AX-181181876	0.13923	-0.79116	0.76792	-0.14332	0.089754	991
AX-181500534	0.13923	-0.79116	0.76792	-0.14745	0.089588	992
AX-416801653	0.13903	-0.79189	0.7682	-0.15849	0.089497	993
AX-181484985	0.13903	-0.79189	0.7682	-0.15191	0.089451	994
AX-181158460	0.13903	-0.79189	0.7682	-0.138	0.090147	995
AX-416728428	0.13883	-0.79261	0.76903	0.13336	0.11345	996
AX-416786544	0.13883	-0.79261	0.76903	-0.13925	0.089857	997
AX-416768767	0.13883	-0.79261	0.76903	-0.13568	0.089813	998
AX-181440799	0.13883	-0.79261	0.76903	-0.14276	0.089562	999
AX-181484327	0.13883	-0.79261	0.76903	-0.13681	0.090774	1000
AX-416755813	0.13883	-0.79261	0.76903	-0.13751	0.090233	1001
AX-416770362	0.13883	-0.79261	0.76903	-0.12535	0.090413	1002
AX-416772341	0.13883	-0.79261	0.76903	-0.14418	0.090082	1003
AX-181150454	0.13883	-0.79261	0.76903	-0.15364	0.089434	1004
AX-416759657	0.13863	-0.79334	0.76958	-0.15209	0.089365	1005
AX-416772936	0.13863	-0.79334	0.76958	-0.13666	0.090419	1006
AX-181168377	0.13863	-0.79334	0.76958	0.12421	0.11138	1007
AX-181190054	0.13863	-0.79334	0.76958	-0.15041	0.08955	1008
AX-416795576	0.13863	-0.79334	0.76958	0.11383	0.10984	1009
AX-416760673	0.13863	-0.79334	0.76958	0.12075	0.11123	1010
AX-416797270	0.13843	-0.79407	0.77039	-0.14445	0.089863	1011
AX-181482916	0.13843	-0.79407	0.77039	-0.14261	0.08961	1012
AX-416764393	0.13843	-0.79407	0.77039	-0.14596	0.089813	1013
AX-181467365	0.13843	-0.79407	0.77039	-0.13605	0.090009	1014
AX-416800574	0.13843	-0.79407	0.77039	-0.14285	0.089896	1015
AX-416750923	0.13843	-0.79407	0.77039	-0.13777	0.090136	1016
AX-181188808	0.13843	-0.79407	0.77039	-0.13088	0.090463	1017
AX-181472704	0.13843	-0.79407	0.77039	-0.12941	0.090349	1018
AX-416724637	0.13843	-0.79407	0.77039	-0.14699	0.089613	1019
AX-416742803	0.13823	-0.7948	0.77102	-0.13779	0.090592	1020
AX-181168842	0.13823	-0.7948	0.77102	-0.12216	0.090899	1021
AX-416815385	0.13823	-0.7948	0.77102	0.11799	0.11074	1022
AX-416764533	0.13823	-0.7948	0.77102	-0.1434	0.089743	1023
AX-181484219	0.13823	-0.7948	0.77102	-0.13695	0.089929	1024
AX-181457697	0.13823	-0.7948	0.77102	-0.13101	0.090705	1025
AX-181455567	0.13823	-0.7948	0.77102	0.12456	0.11199	1026
AX-181470784	0.13803	-0.79553	0.77172	-0.1603	0.08919	1027
AX-416823952	0.13803	-0.79553	0.77172	0.11217	0.10975	1028
AX-416765602	0.13803	-0.79553	0.77172	-0.13691	0.089987	1029
AX-416791453	0.13803	-0.79553	0.77172	-0.13922	0.090204	1030
AX-181171701	0.13803	-0.79553	0.77172	-0.14515	0.089833	1031
AX-416790588	0.13803	-0.79553	0.77172	-0.13748	0.090035	1032
AX-416810901	0.13803	-0.79553	0.77172	-0.12744	0.090316	1033
AX-181500127	0.13803	-0.79553	0.77172	-0.14885	0.089823	1034
AX-416791442	0.13783	-0.79626	0.7725	-0.13274	0.090341	1035
AX-416742663	0.13783	-0.79626	0.7725	-0.12855	0.090299	1036
AX-416823814	0.13783	-0.79626	0.7725	-0.15426	0.089184	1037
AX-416737223	0.13783	-0.79626	0.7725	0.11971	0.11094	1038
AX-181179953	0.13783	-0.79626	0.7725	-0.14419	0.089631	1039
AX-181161736	0.13783	-0.79626	0.7725	0.12915	0.11258	1040
AX-181462534	0.13783	-0.79626	0.7725	0.12327	0.1119	1041
AX-416806933	0.13783	-0.79626	0.7725	-0.13781	0.0899	1042
AX-181182767	0.13783	-0.79626	0.7725	-0.12303	0.091339	1043
AX-416730553	0.13763	-0.79699	0.77336	-0.15304	0.089441	1044
AX-416796657	0.13763	-0.79699	0.77336	-0.13003	0.090171	1045
AX-416782481	0.13763	-0.79699	0.77336	-0.13452	0.089974	1046
AX-181485771	0.13763	-0.79699	0.77336	0.11747	0.11059	1047
AX-416804217	0.13763	-0.79699	0.77336	-0.14923	0.089617	1048
AX-181195324	0.13763	-0.79699	0.77336	-0.14145	0.089907	1049
AX-416755977	0.13763	-0.79699	0.77336	-0.13761	0.090118	1050
AX-181466401	0.13763	-0.79699	0.77336	-0.15212	0.089689	1051
AX-416764222	0.13763	-0.79699	0.77336	-0.14025	0.089856	1052
AX-181174273	0.13763	-0.79699	0.77336	-0.15415	0.089249	1053
AX-181147568	0.13743	-0.79772	0.77461	-0.1473	0.090017	1054
AX-416750900	0.13743	-0.79772	0.77461	-0.14485	0.08971	1055
AX-416762545	0.13743	-0.79772	0.77461	-0.13425	0.090121	1056
AX-416762428	0.13743	-0.79772	0.77461	-0.153	0.089313	1057
AX-416768743	0.13743	-0.79772	0.77461	0.11814	0.11059	1058
AX-181164974	0.13743	-0.79772	0.77461	-0.13755	0.090137	1059
AX-416773958	0.13743	-0.79772	0.77461	0.12212	0.11143	1060
AX-181193263	0.13743	-0.79772	0.77461	-0.13738	0.090098	1061
AX-181463252	0.13743	-0.79772	0.77461	-0.14373	0.089971	1062
AX-416795056	0.13743	-0.79772	0.77461	0.1214	0.11096	1063
AX-416796521	0.13743	-0.79772	0.77461	-0.14456	0.089949	1064
AX-416800171	0.13743	-0.79772	0.77461	-0.13968	0.089755	1065
AX-416732520	0.13743	-0.79772	0.77461	0.1184	0.11061	1066
AX-416794079	0.13743	-0.79772	0.77461	0.12309	0.11152	1067
AX-181491747	0.13743	-0.79772	0.77461	-0.13377	0.090099	1068
AX-416746535	0.13723	-0.79846	0.77526	-0.14371	0.089857	1069
AX-181492169	0.13723	-0.79846	0.77526	0.11687	0.11082	1070
AX-181179019	0.13723	-0.79846	0.77526	-0.14699	0.08929	1071
AX-416774486	0.13723	-0.79846	0.77526	-0.13389	0.090175	1072
AX-416765372	0.13723	-0.79846	0.77526	-0.1388	0.089841	1073
AX-416722284	0.13723	-0.79846	0.77526	-0.14297	0.089659	1074
AX-416797253	0.13723	-0.79846	0.77526	-0.13722	0.090187	1075
AX-181204950	0.13723	-0.79846	0.77526	-0.13091	0.090181	1076
AX-416768780	0.13703	-0.79919	0.77567	0.121	0.11141	1077
AX-416767927	0.13703	-0.79919	0.77567	-0.13712	0.090221	1078
AX-416766984	0.13703	-0.79919	0.77567	-0.14906	0.089617	1079
AX-181190887	0.13703	-0.79919	0.77567	-0.13352	0.090007	1080
AX-416729752	0.13703	-0.79919	0.77567	-0.13413	0.090378	1081
AX-181471667	0.13683	-0.79992	0.77663	-0.13073	0.090121	1082
AX-181495919	0.13683	-0.79992	0.77663	-0.146	0.089734	1083
AX-416792969	0.13683	-0.79992	0.77663	-0.14105	0.089508	1084
AX-416777841	0.13683	-0.79992	0.77663	-0.15296	0.08946	1085
AX-181489047	0.13683	-0.79992	0.77663	-0.13833	0.089888	1086
AX-416813051	0.13683	-0.79992	0.77663	-0.15163	0.089248	1087
AX-416725800	0.13683	-0.79992	0.77663	-0.14192	0.090026	1088
AX-181448934	0.13683	-0.79992	0.77663	0.12746	0.11226	1089
AX-416760817	0.13683	-0.79992	0.77663	-0.14319	0.08985	1090
AX-416820895	0.13683	-0.79992	0.77663	-0.13556	0.089991	1091
AX-416747248	0.13683	-0.79992	0.77663	-0.1336	0.089967	1092
AX-181455244	0.13683	-0.79992	0.77663	-0.1496	0.089681	1093
AX-181493522	0.13663	-0.80066	0.77742	-0.14095	0.090178	1094
AX-416762262	0.13663	-0.80066	0.77742	0.11528	0.11034	1095
AX-416743089	0.13663	-0.80066	0.77742	-0.13511	0.090068	1096
AX-416735293	0.13663	-0.80066	0.77742	-0.13578	0.090046	1097
AX-416825840	0.13663	-0.80066	0.77742	-0.1471	0.089805	1098
AX-416800498	0.13663	-0.80066	0.77742	0.12709	0.1125	1099
AX-416744791	0.13663	-0.80066	0.77742	-0.14024	0.089682	1100
AX-416765246	0.13663	-0.80066	0.77742	-0.12913	0.090859	1101
AX-181489786	0.13663	-0.80066	0.77742	0.13019	0.11308	1102
AX-416735706	0.13663	-0.80066	0.77742	0.12622	0.11192	1103
AX-181441774	0.13643	-0.8014	0.77796	-0.12985	0.090302	1104
AX-181450093	0.13643	-0.8014	0.77796	-0.13889	0.089985	1105
AX-416800376	0.13643	-0.8014	0.77796	0.11246	0.11007	1106
AX-416758441	0.13643	-0.8014	0.77796	-0.1434	0.089806	1107
AX-181147855	0.13643	-0.8014	0.77796	0.12133	0.11129	1108
AX-416809454	0.13643	-0.8014	0.77796	-0.14298	0.089817	1109
AX-416776147	0.13643	-0.8014	0.77796	-0.13239	0.09027	1110
AX-416804169	0.13623	-0.80214	0.7785	-0.12889	0.090627	1111
AX-181152914	0.13623	-0.80214	0.7785	-0.14402	0.08999	1112
AX-416797807	0.13623	-0.80214	0.7785	-0.13333	0.090159	1113
AX-416798494	0.13623	-0.80214	0.7785	0.12564	0.11231	1114
AX-416762621	0.13623	-0.80214	0.7785	-0.1259	0.090618	1115
AX-181498233	0.13623	-0.80214	0.7785	-0.13927	0.089862	1116
AX-416782160	0.13623	-0.80214	0.7785	0.12172	0.11117	1117
AX-181204064	0.13603	-0.80287	0.77963	-0.14559	0.089662	1118
AX-181484400	0.13603	-0.80287	0.77963	-0.13123	0.090329	1119
AX-181447895	0.13603	-0.80287	0.77963	-0.13833	0.090183	1120
AX-416812175	0.13603	-0.80287	0.77963	-0.14688	0.089601	1121
AX-416824745	0.13603	-0.80287	0.77963	-0.13423	0.090192	1122
AX-416725552	0.13603	-0.80287	0.77963	-0.12486	0.090329	1123
AX-181196310	0.13603	-0.80287	0.77963	-0.12702	0.090628	1124
AX-181484992	0.13603	-0.80287	0.77963	-0.12947	0.090427	1125
AX-181199846	0.13603	-0.80287	0.77963	-0.14183	0.089748	1126
AX-181160064	0.13603	-0.80287	0.77963	-0.12613	0.090618	1127
AX-416786733	0.13603	-0.80287	0.77963	-0.14306	0.089858	1128
AX-416758198	0.13603	-0.80287	0.77963	0.12582	0.11254	1129
AX-416806229	0.13603	-0.80287	0.77963	-0.12667	0.090485	1130
AX-416750817	0.13603	-0.80287	0.77963	-0.13042	0.090188	1131
AX-181481751	0.13603	-0.80287	0.77963	-0.13595	0.090196	1132
AX-416776897	0.13583	-0.80361	0.78052	-0.1448	0.08965	1133
AX-181175932	0.13583	-0.80361	0.78052	-0.13767	0.089979	1134
AX-416722206	0.13583	-0.80361	0.78052	-0.11947	0.090426	1135
AX-416730956	0.13583	-0.80361	0.78052	-0.13156	0.090129	1136
AX-416785608	0.13583	-0.80361	0.78052	-0.14145	0.089843	1137
AX-181485761	0.13583	-0.80361	0.78052	-0.1365	0.090152	1138
AX-416737008	0.13583	-0.80361	0.78052	-0.12611	0.090251	1139
AX-181439939	0.13583	-0.80361	0.78052	-0.15134	0.089574	1140
AX-416787140	0.13583	-0.80361	0.78052	-0.13486	0.090097	1141
AX-416810980	0.13583	-0.80361	0.78052	-0.13583	0.089961	1142
AX-181445927	0.13583	-0.80361	0.78052	-0.11905	0.090954	1143
AX-181158614	0.13583	-0.80361	0.78052	-0.12099	0.091303	1144
AX-416815798	0.13563	-0.80435	0.78139	-0.14048	0.089857	1145
AX-416737942	0.13563	-0.80435	0.78139	-0.12259	0.091419	1146
AX-416731736	0.13563	-0.80435	0.78139	-0.13301	0.090225	1147
AX-416816553	0.13563	-0.80435	0.78139	-0.13736	0.090009	1148
AX-416752604	0.13563	-0.80435	0.78139	-0.12488	0.090307	1149
AX-416749684	0.13563	-0.80435	0.78139	-0.12573	0.090553	1150
AX-181448896	0.13563	-0.80435	0.78139	-0.12288	0.091621	1151
AX-181185564	0.13563	-0.80435	0.78139	-0.12584	0.090459	1152
AX-416794839	0.13563	-0.80435	0.78139	0.10444	0.10862	1153
AX-181203920	0.13563	-0.80435	0.78139	-0.13819	0.090006	1154
AX-416791924	0.13563	-0.80435	0.78139	-0.11962	0.090817	1155
AX-416791780	0.13563	-0.80435	0.78139	0.10977	0.10931	1156
AX-181472734	0.13543	-0.8051	0.78217	-0.12942	0.090289	1157
AX-181183089	0.13543	-0.8051	0.78217	-0.1403	0.090189	1158
AX-181469185	0.13543	-0.8051	0.78217	-0.13107	0.090355	1159
AX-416800835	0.13543	-0.8051	0.78217	-0.14227	0.08982	1160
AX-416806951	0.13543	-0.8051	0.78217	-0.12687	0.090705	1161
AX-416825502	0.13543	-0.8051	0.78217	-0.15051	0.089405	1162
AX-416794432	0.13543	-0.8051	0.78217	-0.13026	0.090233	1163
AX-416762596	0.13543	-0.8051	0.78217	-0.13548	0.090232	1164
AX-416816459	0.13543	-0.8051	0.78217	0.12304	0.11211	1165
AX-181482698	0.13543	-0.8051	0.78217	-0.10971	0.091823	1166
AX-181186944	0.13543	-0.8051	0.78217	-0.13948	0.089828	1167
AX-181442979	0.13523	-0.80584	0.78294	-0.12801	0.091006	1168
AX-416763032	0.13523	-0.80584	0.78294	-0.13531	0.089895	1169
AX-416732673	0.13523	-0.80584	0.78294	-0.13082	0.090283	1170
AX-416759987	0.13523	-0.80584	0.78294	-0.13383	0.090048	1171
AX-416814666	0.13523	-0.80584	0.78294	-0.13607	0.090013	1172
AX-181491368	0.13523	-0.80584	0.78294	-0.13174	0.090219	1173
AX-416723732	0.13523	-0.80584	0.78294	-0.13136	0.090106	1174
AX-416814513	0.13523	-0.80584	0.78294	-0.13471	0.090186	1175
AX-416815191	0.13523	-0.80584	0.78294	-0.13657	0.09007	1176
AX-416730334	0.13523	-0.80584	0.78294	-0.13601	0.090101	1177
AX-181439101	0.13523	-0.80584	0.78294	-0.13625	0.090045	1178
AX-416787687	0.13503	-0.80658	0.78397	-0.11835	0.091149	1179
AX-416774682	0.13503	-0.80658	0.78397	-0.14154	0.089929	1180
AX-416760497	0.13503	-0.80658	0.78397	-0.14241	0.089946	1181
AX-181163382	0.13503	-0.80658	0.78397	-0.13834	0.089828	1182
AX-416738168	0.13503	-0.80658	0.78397	-0.12435	0.090549	1183
AX-416732145	0.13503	-0.80658	0.78397	0.11042	0.10961	1184
AX-416791438	0.13503	-0.80658	0.78397	-0.13204	0.090061	1185
AX-181467467	0.13503	-0.80658	0.78397	-0.12624	0.090386	1186
AX-416737062	0.13503	-0.80658	0.78397	-0.15824	0.089168	1187
AX-416810593	0.13503	-0.80658	0.78397	-0.12871	0.090478	1188
AX-416734454	0.13503	-0.80658	0.78397	-0.11625	0.091429	1189
AX-181470826	0.13503	-0.80658	0.78397	-0.13319	0.090102	1190
AX-416764217	0.13503	-0.80658	0.78397	-0.14419	0.089765	1191
AX-181154719	0.13503	-0.80658	0.78397	-0.14736	0.089746	1192
AX-416788157	0.13503	-0.80658	0.78397	-0.1548	0.089356	1193
AX-416812613	0.13483	-0.80733	0.78538	-0.13439	0.090211	1194
AX-416781885	0.13483	-0.80733	0.78538	-0.14294	0.089674	1195
AX-416742605	0.13483	-0.80733	0.78538	0.11744	0.11078	1196
AX-181194703	0.13483	-0.80733	0.78538	-0.14246	0.089755	1197
AX-181456740	0.13483	-0.80733	0.78538	-0.13174	0.090483	1198
AX-416799043	0.13483	-0.80733	0.78538	-0.13224	0.090331	1199
AX-416814502	0.13483	-0.80733	0.78538	-0.12977	0.090208	1200
AX-416750737	0.13483	-0.80733	0.78538	0.12434	0.11201	1201
AX-181500699	0.13483	-0.80733	0.78538	-0.12171	0.091074	1202
AX-416723645	0.13483	-0.80733	0.78538	-0.12945	0.090299	1203
AX-416805836	0.13483	-0.80733	0.78538	-0.1226	0.090701	1204
AX-181445492	0.13483	-0.80733	0.78538	0.11325	0.11005	1205
AX-416818062	0.13483	-0.80733	0.78538	-0.13396	0.090131	1206
AX-416972676	0.13483	-0.80733	0.78538	-0.13067	0.090488	1207
AX-181177578	0.13483	-0.80733	0.78538	-0.14795	0.089611	1208
AX-181468412	0.13483	-0.80733	0.78538	-0.12737	0.090504	1209
AX-181150297	0.13483	-0.80733	0.78538	-0.14813	0.089539	1210
AX-416737889	0.13483	-0.80733	0.78538	-0.13403	0.089962	1211
AX-181499392	0.13483	-0.80733	0.78538	-0.13534	0.090102	1212
AX-416774095	0.13483	-0.80733	0.78538	0.11825	0.11086	1213
AX-181492222	0.13483	-0.80733	0.78538	0.12354	0.11165	1214
AX-181147563	0.13463	-0.80807	0.78616	-0.13672	0.089927	1215
AX-416723011	0.13463	-0.80807	0.78616	-0.13333	0.090388	1216
AX-416748567	0.13463	-0.80807	0.78616	-0.13406	0.090031	1217
AX-416751386	0.13463	-0.80807	0.78616	-0.12552	0.090498	1218
AX-181495998	0.13463	-0.80807	0.78616	-0.1269	0.090581	1219
AX-416733554	0.13463	-0.80807	0.78616	-0.12124	0.090705	1220
AX-416773468	0.13463	-0.80807	0.78616	-0.12393	0.090797	1221
AX-416811347	0.13463	-0.80807	0.78616	-0.13482	0.090345	1222
AX-416809375	0.13463	-0.80807	0.78616	-0.12821	0.090548	1223
AX-416777408	0.13463	-0.80807	0.78616	-0.13896	0.089875	1224
AX-416815935	0.13463	-0.80807	0.78616	0.11143	0.10985	1225
AX-181454002	0.13463	-0.80807	0.78616	0.11316	0.10998	1226
AX-181439532	0.13443	-0.80882	0.78661	-0.14363	0.089841	1227
AX-416721823	0.13443	-0.80882	0.78661	-0.13077	0.090493	1228
AX-416748817	0.13443	-0.80882	0.78661	-0.1341	0.090216	1229
AX-181498250	0.13443	-0.80882	0.78661	-0.13066	0.090247	1230
AX-416823013	0.13443	-0.80882	0.78661	-0.13767	0.089992	1231
AX-181192864	0.13443	-0.80882	0.78661	-0.1409	0.089691	1232
AX-181491003	0.13443	-0.80882	0.78661	-0.12901	0.090468	1233
AX-181490536	0.13423	-0.80956	0.78712	0.10594	0.10902	1234
AX-181485694	0.13423	-0.80956	0.78712	-0.12549	0.090618	1235
AX-181465501	0.13423	-0.80956	0.78712	-0.14173	0.08955	1236
AX-181464081	0.13423	-0.80956	0.78712	0.11354	0.11001	1237
AX-181473629	0.13423	-0.80956	0.78712	-0.13774	0.08991	1238
AX-416742631	0.13423	-0.80956	0.78712	-0.12934	0.090344	1239
AX-416734649	0.13423	-0.80956	0.78712	-0.13263	0.09022	1240
AX-416767646	0.13423	-0.80956	0.78712	-0.13422	0.090269	1241
AX-416746496	0.13403	-0.81031	0.78788	-0.13193	0.090324	1242
AX-416747150	0.13403	-0.81031	0.78788	0.11149	0.10952	1243
AX-416741848	0.13403	-0.81031	0.78788	-0.12825	0.090211	1244
AX-181198134	0.13403	-0.81031	0.78788	-0.12924	0.090117	1245
AX-416783339	0.13403	-0.81031	0.78788	-0.14422	0.089696	1246
AX-181192457	0.13403	-0.81031	0.78788	-0.13363	0.090165	1247
AX-416764097	0.13403	-0.81031	0.78788	-0.13235	0.090284	1248
AX-181164919	0.13403	-0.81031	0.78788	-0.143	0.089764	1249
AX-416807596	0.13403	-0.81031	0.78788	-0.12738	0.091035	1250
AX-181490829	0.13403	-0.81031	0.78788	-0.13756	0.090017	1251
AX-181205338	0.13403	-0.81031	0.78788	-0.12988	0.090269	1252
AX-416761225	0.13403	-0.81031	0.78788	-0.13001	0.090424	1253
AX-181161018	0.13383	-0.81106	0.78874	-0.12596	0.090495	1254
AX-181472047	0.13383	-0.81106	0.78874	0.1134	0.11053	1255
AX-416779225	0.13383	-0.81106	0.78874	-0.14028	0.090158	1256
AX-181190521	0.13383	-0.81106	0.78874	-0.11979	0.091041	1257
AX-181206048	0.13383	-0.81106	0.78874	-0.13202	0.090081	1258
AX-181496895	0.13383	-0.81106	0.78874	-0.12246	0.090667	1259
AX-181165390	0.13383	-0.81106	0.78874	-0.1403	0.089931	1260
AX-416735514	0.13383	-0.81106	0.78874	-0.13117	0.090176	1261
AX-416793429	0.13383	-0.81106	0.78874	-0.1253	0.090455	1262
AX-416755984	0.13383	-0.81106	0.78874	0.1249	0.11206	1263
AX-181445173	0.13383	-0.81106	0.78874	-0.13205	0.090198	1264
AX-416799243	0.13383	-0.81106	0.78874	-0.12392	0.090555	1265
AX-416741503	0.13383	-0.81106	0.78874	-0.12787	0.090414	1266
AX-416821373	0.13383	-0.81106	0.78874	-0.13028	0.090377	1267
AX-181483339	0.13363	-0.81181	0.78977	-0.13384	0.090206	1268
AX-416725555	0.13363	-0.81181	0.78977	-0.12161	0.091218	1269
AX-181484037	0.13363	-0.81181	0.78977	0.11056	0.1094	1270
AX-181485440	0.13363	-0.81181	0.78977	-0.1243	0.090754	1271
AX-181151538	0.13363	-0.81181	0.78977	0.1141	0.11024	1272
AX-416763271	0.13363	-0.81181	0.78977	-0.13052	0.090103	1273
AX-416823903	0.13363	-0.81181	0.78977	-0.12592	0.090771	1274
AX-416825612	0.13363	-0.81181	0.78977	-0.14936	0.089525	1275
AX-181189972	0.13363	-0.81181	0.78977	0.10727	0.10902	1276
AX-416745057	0.13363	-0.81181	0.78977	-0.131	0.090009	1277
AX-416769473	0.13363	-0.81181	0.78977	-0.13128	0.090338	1278
AX-416798507	0.13363	-0.81181	0.78977	-0.13136	0.090155	1279
AX-416800860	0.13363	-0.81181	0.78977	-0.13075	0.090455	1280
AX-416785563	0.13363	-0.81181	0.78977	-0.12677	0.0909	1281
AX-181465207	0.13363	-0.81181	0.78977	-0.13771	0.090246	1282
AX-416747191	0.13363	-0.81181	0.78977	-0.11752	0.090806	1283
AX-416761856	0.13363	-0.81181	0.78977	-0.12613	0.090522	1284
AX-416747197	0.13343	-0.81256	0.79083	0.11691	0.11089	1285
AX-181452808	0.13343	-0.81256	0.79083	-0.13073	0.090118	1286
AX-416795680	0.13343	-0.81256	0.79083	-0.14043	0.090202	1287
AX-181177845	0.13343	-0.81256	0.79083	0.1144	0.1102	1288
AX-416816804	0.13343	-0.81256	0.79083	-0.12252	0.090476	1289
AX-181183488	0.13343	-0.81256	0.79083	-0.13972	0.090028	1290
AX-181458376	0.13343	-0.81256	0.79083	-0.13143	0.090375	1291
AX-416738853	0.13343	-0.81256	0.79083	-0.12032	0.090953	1292
AX-416783155	0.13343	-0.81256	0.79083	-0.13706	0.090015	1293
AX-416759541	0.13343	-0.81256	0.79083	0.11422	0.11015	1294
AX-416774127	0.13343	-0.81256	0.79083	-0.14238	0.089916	1295
AX-181173410	0.13343	-0.81256	0.79083	-0.12951	0.090296	1296
AX-181482547	0.13343	-0.81256	0.79083	-0.13646	0.090105	1297
AX-181205244	0.13343	-0.81256	0.79083	-0.11234	0.091031	1298
AX-416755616	0.13343	-0.81256	0.79083	0.11204	0.11014	1299
AX-416807997	0.13343	-0.81256	0.79083	-0.10897	0.09228	1300
AX-416778696	0.13343	-0.81256	0.79083	-0.12897	0.090366	1301
AX-416815350	0.13343	-0.81256	0.79083	-0.12974	0.090514	1302
AX-181490822	0.13323	-0.81331	0.79118	-0.1387	0.089943	1303
AX-416738456	0.13323	-0.81331	0.79118	-0.13264	0.09006	1304
AX-416734756	0.13323	-0.81331	0.79118	-0.11869	0.091074	1305
AX-181170520	0.13323	-0.81331	0.79118	-0.12185	0.091262	1306
AX-416757722	0.13323	-0.81331	0.79118	-0.12228	0.090723	1307
AX-181189518	0.13323	-0.81331	0.79118	-0.10954	0.091853	1308
AX-181148749	0.13303	-0.81407	0.79176	-0.11898	0.090507	1309
AX-416778986	0.13303	-0.81407	0.79176	-0.11448	0.091072	1310
AX-416825300	0.13303	-0.81407	0.79176	-0.11918	0.091053	1311
AX-181486529	0.13303	-0.81407	0.79176	-0.13123	0.090423	1312
AX-416818908	0.13303	-0.81407	0.79176	-0.13256	0.090202	1313
AX-416737571	0.13303	-0.81407	0.79176	-0.13448	0.090027	1314
AX-416822831	0.13303	-0.81407	0.79176	-0.13717	0.08971	1315
AX-416808273	0.13303	-0.81407	0.79176	-0.12539	0.090596	1316
AX-181176052	0.13303	-0.81407	0.79176	0.11021	0.10954	1317
AX-416744984	0.13303	-0.81407	0.79176	-0.12422	0.090619	1318
AX-416792114	0.13283	-0.81482	0.79244	-0.13646	0.089908	1319
AX-181489577	0.13283	-0.81482	0.79244	0.11258	0.10998	1320
AX-416744212	0.13283	-0.81482	0.79244	-0.12859	0.090505	1321
AX-416763071	0.13283	-0.81482	0.79244	-0.12992	0.090245	1322
AX-416808862	0.13283	-0.81482	0.79244	-0.12785	0.090426	1323
AX-181490701	0.13283	-0.81482	0.79244	-0.1073	0.091093	1324
AX-416735620	0.13283	-0.81482	0.79244	-0.13456	0.090062	1325
AX-181494972	0.13283	-0.81482	0.79244	0.1106	0.10952	1326
AX-416739237	0.13283	-0.81482	0.79244	-0.12225	0.090492	1327
AX-181154007	0.13283	-0.81482	0.79244	-0.14017	0.090123	1328
AX-416734813	0.13283	-0.81482	0.79244	-0.13155	0.090271	1329
AX-416757993	0.13283	-0.81482	0.79244	0.11203	0.10986	1330
AX-416775822	0.13263	-0.81558	0.793	-0.1222	0.090468	1331
AX-416735251	0.13263	-0.81558	0.793	-0.12947	0.090363	1332
AX-181487469	0.13263	-0.81558	0.793	-0.12999	0.090245	1333
AX-416734429	0.13263	-0.81558	0.793	-0.1423	0.090196	1334
AX-416723708	0.13263	-0.81558	0.793	-0.12934	0.090246	1335
AX-416745002	0.13263	-0.81558	0.793	0.1229	0.11188	1336
AX-181148893	0.13263	-0.81558	0.793	-0.12475	0.090554	1337
AX-416751451	0.13263	-0.81558	0.793	-0.1233	0.090544	1338
AX-181490778	0.13263	-0.81558	0.793	0.10845	0.1092	1339
AX-416788650	0.13263	-0.81558	0.793	0.10698	0.10912	1340
AX-416781696	0.13243	-0.81633	0.79371	-0.12342	0.090572	1341
AX-416732302	0.13243	-0.81633	0.79371	0.11291	0.11013	1342
AX-416764724	0.13243	-0.81633	0.79371	-0.12434	0.090318	1343
AX-416804530	0.13243	-0.81633	0.79371	-0.1167	0.090918	1344
AX-181181898	0.13243	-0.81633	0.79371	-0.13557	0.090211	1345
AX-181445714	0.13243	-0.81633	0.79371	-0.12473	0.090369	1346
AX-416792055	0.13243	-0.81633	0.79371	-0.13326	0.090097	1347
AX-416759320	0.13243	-0.81633	0.79371	-0.13043	0.090585	1348
AX-416791415	0.13243	-0.81633	0.79371	-0.10398	0.09158	1349
AX-416748596	0.13243	-0.81633	0.79371	-0.13776	0.089875	1350
AX-416750845	0.13243	-0.81633	0.79371	-0.12667	0.090543	1351
AX-181170911	0.13243	-0.81633	0.79371	-0.12131	0.090742	1352
AX-181500363	0.13243	-0.81633	0.79371	-0.12905	0.090279	1353
AX-416792584	0.13223	-0.81709	0.79458	-0.1333	0.090751	1354
AX-181160689	0.13223	-0.81709	0.79458	-0.12565	0.090384	1355
AX-181196588	0.13223	-0.81709	0.79458	-0.13875	0.089845	1356
AX-181442012	0.13223	-0.81709	0.79458	0.11221	0.10983	1357
AX-181453092	0.13223	-0.81709	0.79458	0.11598	0.11093	1358
AX-416751425	0.13223	-0.81709	0.79458	-0.13698	0.090089	1359
AX-181165838	0.13223	-0.81709	0.79458	-0.13376	0.090146	1360
AX-181445166	0.13223	-0.81709	0.79458	-0.13927	0.089777	1361
AX-416761399	0.13223	-0.81709	0.79458	-0.12706	0.090792	1362
AX-416822087	0.13223	-0.81709	0.79458	-0.13472	0.09014	1363
AX-416799930	0.13223	-0.81709	0.79458	-0.12762	0.090276	1364
AX-416745789	0.13223	-0.81709	0.79458	-0.13339	0.090359	1365
AX-416741637	0.13223	-0.81709	0.79458	-0.12319	0.090618	1366
AX-416791402	0.13223	-0.81709	0.79458	-0.12827	0.090234	1367
AX-181175501	0.13223	-0.81709	0.79458	-0.13722	0.08996	1368
AX-181446224	0.13223	-0.81709	0.79458	-0.13075	0.090171	1369
AX-416803467	0.13203	-0.81785	0.795	-0.12344	0.090607	1370
AX-416761262	0.13203	-0.81785	0.795	-0.1101	0.090996	1371
AX-416725252	0.13203	-0.81785	0.795	0.11246	0.11007	1372
AX-181176876	0.13203	-0.81785	0.795	-0.12479	0.090657	1373
AX-416747474	0.13203	-0.81785	0.795	-0.14549	0.089407	1374
AX-181204842	0.13203	-0.81785	0.795	-0.12577	0.090475	1375
AX-181459596	0.13203	-0.81785	0.795	-0.12753	0.090844	1376
AX-181495215	0.13203	-0.81785	0.795	-0.11375	0.091063	1377
AX-181451941	0.13183	-0.8186	0.79564	-0.13517	0.09045	1378
AX-416723889	0.13183	-0.8186	0.79564	-0.13141	0.090466	1379
AX-416755933	0.13183	-0.8186	0.79564	0.11713	0.11109	1380
AX-416780817	0.13183	-0.8186	0.79564	0.11772	0.111	1381
AX-416754169	0.13183	-0.8186	0.79564	-0.091982	0.093262	1382
AX-181174132	0.13183	-0.8186	0.79564	0.11479	0.11041	1383
AX-181156750	0.13183	-0.8186	0.79564	-0.13387	0.090428	1384
AX-181198076	0.13183	-0.8186	0.79564	-0.12115	0.090559	1385
AX-416797440	0.13183	-0.8186	0.79564	-0.13652	0.089981	1386
AX-181448939	0.13183	-0.8186	0.79564	0.10223	0.10845	1387
AX-416772986	0.13183	-0.8186	0.79564	-0.11271	0.091581	1388
AX-416762738	0.13183	-0.8186	0.79564	-0.12857	0.090365	1389
AX-416752650	0.13163	-0.81936	0.79647	-0.13214	0.090567	1390
AX-416750480	0.13163	-0.81936	0.79647	0.12142	0.11161	1391
AX-181445710	0.13163	-0.81936	0.79647	-0.13272	0.090087	1392
AX-181449410	0.13163	-0.81936	0.79647	-0.11679	0.09096	1393
AX-416748787	0.13163	-0.81936	0.79647	-0.11419	0.090889	1394
AX-181484077	0.13163	-0.81936	0.79647	-0.11623	0.090768	1395
AX-416741061	0.13163	-0.81936	0.79647	-0.12182	0.090668	1396
AX-416776121	0.13163	-0.81936	0.79647	-0.11295	0.091422	1397
AX-416776660	0.13163	-0.81936	0.79647	-0.11912	0.090686	1398
AX-181482380	0.13163	-0.81936	0.79647	-0.12151	0.0904	1399
AX-416721992	0.13163	-0.81936	0.79647	-0.1308	0.090179	1400
AX-416769130	0.13163	-0.81936	0.79647	-0.12241	0.090676	1401
AX-181473597	0.13163	-0.81936	0.79647	-0.13382	0.090086	1402
AX-416763279	0.13163	-0.81936	0.79647	-0.12254	0.090779	1403
AX-181158380	0.13163	-0.81936	0.79647	-0.12119	0.090648	1404
AX-181153867	0.13163	-0.81936	0.79647	-0.12662	0.090433	1405
AX-181455086	0.13143	-0.82012	0.79703	-0.11753	0.090802	1406
AX-181486966	0.13143	-0.82012	0.79703	0.10496	0.10864	1407
AX-416751665	0.13143	-0.82012	0.79703	0.11563	0.11064	1408
AX-181483462	0.13143	-0.82012	0.79703	-0.12748	0.090226	1409
AX-416813437	0.13143	-0.82012	0.79703	-0.13469	0.090052	1410
AX-181179602	0.13143	-0.82012	0.79703	-0.11779	0.091004	1411
AX-416726776	0.13143	-0.82012	0.79703	-0.12804	0.09055	1412
AX-181438350	0.13143	-0.82012	0.79703	-0.13122	0.09045	1413
AX-181474557	0.13143	-0.82012	0.79703	0.1164	0.11073	1414
AX-181151615	0.13143	-0.82012	0.79703	-0.12448	0.090389	1415
AX-416723547	0.13143	-0.82012	0.79703	-0.13262	0.090248	1416
AX-416774926	0.13123	-0.82089	0.79763	0.11118	0.10979	1417
AX-416744909	0.13123	-0.82089	0.79763	-0.12956	0.090101	1418
AX-416775292	0.13123	-0.82089	0.79763	-0.10982	0.091024	1419
AX-416734914	0.13123	-0.82089	0.79763	0.10118	0.10838	1420
AX-416772045	0.13123	-0.82089	0.79763	0.11064	0.10966	1421
AX-416789957	0.13123	-0.82089	0.79763	-0.11178	0.090993	1422
AX-181153347	0.13123	-0.82089	0.79763	-0.11732	0.090694	1423
AX-416786397	0.13123	-0.82089	0.79763	-0.12198	0.090839	1424
AX-181174913	0.13123	-0.82089	0.79763	-0.11952	0.090628	1425
AX-416817911	0.13123	-0.82089	0.79763	-0.12781	0.090323	1426
AX-416766353	0.13123	-0.82089	0.79763	0.11443	0.11017	1427
AX-181459988	0.13123	-0.82089	0.79763	0.11281	0.10978	1428
AX-416765611	0.13103	-0.82165	0.79822	-0.12222	0.09093	1429
AX-181487834	0.13103	-0.82165	0.79822	-0.13038	0.09025	1430
AX-181169312	0.13103	-0.82165	0.79822	0.11179	0.10977	1431
AX-181446877	0.13103	-0.82165	0.79822	0.11605	0.11097	1432
AX-416770438	0.13103	-0.82165	0.79822	-0.11202	0.091067	1433
AX-416763546	0.13103	-0.82165	0.79822	-0.10673	0.091794	1434
AX-416808180	0.13103	-0.82165	0.79822	-0.13197	0.090151	1435
AX-416729814	0.13103	-0.82165	0.79822	0.10961	0.10956	1436
AX-416784726	0.13103	-0.82165	0.79822	-0.12648	0.090611	1437
AX-416730544	0.13103	-0.82165	0.79822	-0.11626	0.091002	1438
AX-181450183	0.13103	-0.82165	0.79822	-0.12846	0.090625	1439
AX-416749520	0.13103	-0.82165	0.79822	-0.10822	0.090998	1440
AX-416814767	0.13083	-0.82241	0.79881	-0.1292	0.090089	1441
AX-181167295	0.13083	-0.82241	0.79881	-0.1284	0.09037	1442
AX-181149867	0.13083	-0.82241	0.79881	-0.12421	0.090567	1443
AX-416740543	0.13083	-0.82241	0.79881	-0.11836	0.090623	1444
AX-181500315	0.13083	-0.82241	0.79881	-0.12875	0.09037	1445
AX-416759277	0.13083	-0.82241	0.79881	-0.11058	0.091353	1446
AX-416724237	0.13083	-0.82241	0.79881	-0.12684	0.090546	1447
AX-416745264	0.13083	-0.82241	0.79881	-0.1277	0.090458	1448
AX-416802978	0.13083	-0.82241	0.79881	-0.12764	0.090262	1449
AX-416791995	0.13083	-0.82241	0.79881	-0.13	0.090199	1450
AX-181161681	0.13083	-0.82241	0.79881	-0.13027	0.090279	1451
AX-181443487	0.13083	-0.82241	0.79881	-0.12685	0.090533	1452
AX-416820079	0.13063	-0.82318	0.79929	-0.13015	0.090341	1453
AX-181444784	0.13063	-0.82318	0.79929	-0.13169	0.090503	1454
AX-181170945	0.13063	-0.82318	0.79929	-0.12298	0.090439	1455
AX-416736482	0.13063	-0.82318	0.79929	-0.11691	0.0911	1456
AX-416779888	0.13063	-0.82318	0.79929	-0.12277	0.090491	1457
AX-416744382	0.13063	-0.82318	0.79929	-0.1242	0.090787	1458
AX-181153608	0.13063	-0.82318	0.79929	-0.11338	0.09132	1459
AX-416781202	0.13063	-0.82318	0.79929	-0.12753	0.090462	1460
AX-416775308	0.13063	-0.82318	0.79929	-0.12058	0.090583	1461
AX-416726410	0.13063	-0.82318	0.79929	-0.14431	0.089828	1462
AX-416788369	0.13043	-0.82394	0.79977	-0.11489	0.090858	1463
AX-416754538	0.13043	-0.82394	0.79977	-0.13523	0.090652	1464
AX-416786935	0.13043	-0.82394	0.79977	-0.11958	0.090576	1465
AX-416807440	0.13043	-0.82394	0.79977	-0.11024	0.09125	1466
AX-416816197	0.13043	-0.82394	0.79977	-0.12344	0.090543	1467
AX-181173387	0.13043	-0.82394	0.79977	0.10882	0.10951	1468
AX-181175273	0.13043	-0.82394	0.79977	-0.11885	0.09127	1469
AX-416814521	0.13043	-0.82394	0.79977	-0.12461	0.090532	1470
AX-416787397	0.13043	-0.82394	0.79977	-0.1205	0.090764	1471
AX-181202546	0.13043	-0.82394	0.79977	-0.13357	0.090156	1472
AX-416816416	0.13023	-0.82471	0.80015	-0.12634	0.090567	1473
AX-416768991	0.13023	-0.82471	0.80015	-0.12272	0.090828	1474
AX-181162269	0.13023	-0.82471	0.80015	-0.12866	0.090318	1475
AX-416791867	0.13023	-0.82471	0.80015	-0.12048	0.090713	1476
AX-416769724	0.13023	-0.82471	0.80015	-0.11903	0.091162	1477
AX-416782760	0.13023	-0.82471	0.80015	-0.12385	0.090696	1478
AX-416750679	0.13023	-0.82471	0.80015	-0.11083	0.090977	1479
AX-416821686	0.13023	-0.82471	0.80015	0.10487	0.1093	1480
AX-181443691	0.13003	-0.82548	0.80038	-0.13221	0.090187	1481
AX-416740800	0.13003	-0.82548	0.80038	0.11014	0.10974	1482
AX-416817347	0.13003	-0.82548	0.80038	-0.10696	0.091151	1483
AX-416812185	0.13003	-0.82548	0.80038	-0.13159	0.09053	1484
AX-416804775	0.13003	-0.82548	0.80038	-0.12578	0.090416	1485
AX-416782443	0.12983	-0.82624	0.80071	-0.12611	0.090661	1486
AX-416735988	0.12983	-0.82624	0.80071	0.10795	0.10997	1487
AX-181159543	0.12983	-0.82624	0.80071	0.10435	0.1089	1488
AX-181172968	0.12983	-0.82624	0.80071	-0.12099	0.090851	1489
AX-416774097	0.12983	-0.82624	0.80071	-0.12616	0.090382	1490
AX-416814466	0.12983	-0.82624	0.80071	0.11244	0.10992	1491
AX-181188965	0.12983	-0.82624	0.80071	-0.11627	0.091169	1492
AX-416737646	0.12963	-0.82701	0.80154	-0.11892	0.091159	1493
AX-416759427	0.12963	-0.82701	0.80154	-0.1252	0.091335	1494
AX-181500743	0.12963	-0.82701	0.80154	-0.12794	0.090437	1495
AX-416793986	0.12963	-0.82701	0.80154	-0.12648	0.090257	1496
AX-181202857	0.12963	-0.82701	0.80154	0.10959	0.10956	1497
AX-416821019	0.12963	-0.82701	0.80154	-0.12988	0.090102	1498
AX-416763990	0.12963	-0.82701	0.80154	-0.11484	0.091089	1499
AX-416795862	0.12963	-0.82701	0.80154	-0.11896	0.091161	1500
AX-181488479	0.12963	-0.82701	0.80154	-0.12267	0.090747	1501
AX-181194797	0.12963	-0.82701	0.80154	-0.11699	0.090941	1502
AX-181491556	0.12963	-0.82701	0.80154	-0.12639	0.090664	1503
AX-181449183	0.12963	-0.82701	0.80154	0.10202	0.10825	1504
AX-181161953	0.12963	-0.82701	0.80154	-0.1154	0.090915	1505
AX-416737090	0.12963	-0.82701	0.80154	-0.1217	0.09047	1506
AX-181198631	0.12963	-0.82701	0.80154	-0.12213	0.090712	1507
AX-416761281	0.12963	-0.82701	0.80154	-0.12072	0.090486	1508
AX-416732142	0.12963	-0.82701	0.80154	-0.11073	0.091104	1509
AX-181487637	0.12963	-0.82701	0.80154	-0.12803	0.090242	1510
AX-416741008	0.12943	-0.82778	0.80208	-0.1126	0.091949	1511
AX-416808967	0.12943	-0.82778	0.80208	-0.11707	0.090828	1512
AX-181460633	0.12943	-0.82778	0.80208	-0.12636	0.090659	1513
AX-416743257	0.12943	-0.82778	0.80208	-0.11532	0.090866	1514
AX-181153754	0.12943	-0.82778	0.80208	-0.13092	0.090311	1515
AX-416972804	0.12943	-0.82778	0.80208	-0.12975	0.090283	1516
AX-181483422	0.12943	-0.82778	0.80208	-0.11251	0.090828	1517
AX-181495388	0.12943	-0.82778	0.80208	-0.12819	0.090131	1518
AX-416808696	0.12943	-0.82778	0.80208	-0.10897	0.091124	1519
AX-416798203	0.12943	-0.82778	0.80208	-0.1059	0.092354	1520
AX-416769568	0.12943	-0.82778	0.80208	-0.12257	0.090668	1521
AX-181467951	0.12943	-0.82778	0.80208	-0.1219	0.09039	1522
AX-181486423	0.12923	-0.82856	0.80293	0.10881	0.11005	1523
AX-181201667	0.12923	-0.82856	0.80293	-0.12163	0.090665	1524
AX-181483960	0.12923	-0.82856	0.80293	-0.13147	0.090074	1525
AX-416752402	0.12923	-0.82856	0.80293	-0.13082	0.090238	1526
AX-416723451	0.12923	-0.82856	0.80293	-0.11544	0.090802	1527
AX-181160292	0.12923	-0.82856	0.80293	-0.12889	0.090294	1528
AX-181483908	0.12923	-0.82856	0.80293	-0.13947	0.090151	1529
AX-181150567	0.12923	-0.82856	0.80293	-0.12146	0.090647	1530
AX-416754882	0.12923	-0.82856	0.80293	-0.11677	0.090873	1531
AX-416730935	0.12923	-0.82856	0.80293	-0.11543	0.090942	1532
AX-416731840	0.12923	-0.82856	0.80293	-0.1204	0.090639	1533
AX-416771514	0.12923	-0.82856	0.80293	-0.11792	0.090747	1534
AX-181455175	0.12923	-0.82856	0.80293	-0.12827	0.09052	1535
AX-416766000	0.12923	-0.82856	0.80293	0.10592	0.10893	1536
AX-416762031	0.12923	-0.82856	0.80293	-0.11941	0.091169	1537
AX-416787178	0.12923	-0.82856	0.80293	-0.13362	0.090343	1538
AX-416784623	0.12923	-0.82856	0.80293	-0.12395	0.090815	1539
AX-181490459	0.12923	-0.82856	0.80293	-0.12171	0.090501	1540
AX-181188041	0.12923	-0.82856	0.80293	-0.12059	0.090806	1541
AX-416732600	0.12903	-0.82933	0.80346	0.11063	0.11005	1542
AX-416809839	0.12903	-0.82933	0.80346	-0.11901	0.090648	1543
AX-416773416	0.12903	-0.82933	0.80346	-0.10903	0.091215	1544
AX-416729460	0.12903	-0.82933	0.80346	-0.12415	0.090666	1545
AX-416815418	0.12903	-0.82933	0.80346	-0.10082	0.092281	1546
AX-181491780	0.12903	-0.82933	0.80346	-0.13509	0.090139	1547
AX-416815558	0.12903	-0.82933	0.80346	-0.1238	0.090432	1548
AX-416793815	0.12903	-0.82933	0.80346	-0.11964	0.091234	1549
AX-181187420	0.12903	-0.82933	0.80346	-0.11809	0.090803	1550
AX-416800726	0.12903	-0.82933	0.80346	-0.12505	0.090468	1551
AX-416727340	0.12903	-0.82933	0.80346	-0.12712	0.090453	1552
AX-416751166	0.12903	-0.82933	0.80346	-0.12072	0.090625	1553
AX-416743118	0.12883	-0.8301	0.80398	-0.13457	0.090081	1554
AX-416777803	0.12883	-0.8301	0.80398	0.1123	0.11065	1555
AX-416792913	0.12883	-0.8301	0.80398	-0.1219	0.090536	1556
AX-416732327	0.12883	-0.8301	0.80398	-0.11126	0.091887	1557
AX-181499989	0.12883	-0.8301	0.80398	-0.12627	0.090388	1558
AX-181438156	0.12883	-0.8301	0.80398	0.10383	0.10876	1559
AX-416762715	0.12883	-0.8301	0.80398	-0.1243	0.090498	1560
AX-181194770	0.12883	-0.8301	0.80398	-0.11809	0.090867	1561
AX-181474474	0.12883	-0.8301	0.80398	-0.11836	0.090817	1562
AX-416723046	0.12883	-0.8301	0.80398	-0.1336	0.09035	1563
AX-181181188	0.12883	-0.8301	0.80398	-0.11033	0.090934	1564
AX-181449162	0.12883	-0.8301	0.80398	0.10766	0.10927	1565
AX-181455757	0.12863	-0.83088	0.8044	-0.11762	0.091051	1566
AX-181483818	0.12863	-0.83088	0.8044	0.10539	0.10882	1567
AX-416815635	0.12863	-0.83088	0.8044	-0.11699	0.091099	1568
AX-416825665	0.12863	-0.83088	0.8044	-0.1177	0.090885	1569
AX-416747553	0.12863	-0.83088	0.8044	-0.11989	0.090775	1570
AX-181500572	0.12863	-0.83088	0.8044	0.09936	0.10806	1571
AX-416746851	0.12863	-0.83088	0.8044	-0.11834	0.09058	1572
AX-416748224	0.12863	-0.83088	0.8044	-0.11048	0.090972	1573
AX-416794606	0.12863	-0.83088	0.8044	-0.12061	0.090482	1574
AX-416781423	0.12863	-0.83088	0.8044	0.11243	0.11022	1575
AX-416769518	0.12843	-0.83165	0.80491	-0.1187	0.090594	1576
AX-416774991	0.12843	-0.83165	0.80491	-0.11386	0.09088	1577
AX-416801397	0.12843	-0.83165	0.80491	-0.12223	0.090535	1578
AX-416739109	0.12843	-0.83165	0.80491	-0.11088	0.090908	1579
AX-416824195	0.12843	-0.83165	0.80491	-0.10777	0.091155	1580
AX-416765504	0.12843	-0.83165	0.80491	-0.11994	0.0908	1581
AX-181439655	0.12843	-0.83165	0.80491	-0.11983	0.090679	1582
AX-416765851	0.12843	-0.83165	0.80491	-0.11662	0.090826	1583
AX-416756619	0.12843	-0.83165	0.80491	0.11092	0.10969	1584
AX-416744565	0.12843	-0.83165	0.80491	-0.13962	0.089811	1585
AX-181496324	0.12843	-0.83165	0.80491	-0.11374	0.091295	1586
AX-416815121	0.12843	-0.83165	0.80491	-0.11365	0.090858	1587
AX-416722855	0.12823	-0.83243	0.80554	0.099251	0.10815	1588
AX-416772648	0.12823	-0.83243	0.80554	-0.12014	0.090568	1589
AX-416722207	0.12823	-0.83243	0.80554	-0.1185	0.090713	1590
AX-416788656	0.12823	-0.83243	0.80554	0.11371	0.11058	1591
AX-181460511	0.12823	-0.83243	0.80554	-0.11919	0.09074	1592
AX-181160938	0.12823	-0.83243	0.80554	-0.1229	0.090688	1593
AX-416808986	0.12823	-0.83243	0.80554	-0.11718	0.090866	1594
AX-181446505	0.12823	-0.83243	0.80554	-0.12367	0.09069	1595
AX-416815314	0.12823	-0.83243	0.80554	-0.12136	0.090658	1596
AX-181160696	0.12823	-0.83243	0.80554	-0.11797	0.091077	1597
AX-181485036	0.12823	-0.83243	0.80554	0.10504	0.10899	1598
AX-416798129	0.12823	-0.83243	0.80554	-0.11455	0.091019	1599
AX-416752038	0.12823	-0.83243	0.80554	-0.10944	0.091411	1600
AX-181449683	0.12823	-0.83243	0.80554	-0.12435	0.090587	1601
AX-416780329	0.12823	-0.83243	0.80554	-0.10885	0.091032	1602
AX-416752150	0.12803	-0.83321	0.80595	-0.12145	0.090526	1603
AX-416796284	0.12803	-0.83321	0.80595	-0.12444	0.090575	1604
AX-181188954	0.12803	-0.83321	0.80595	-0.11382	0.091463	1605
AX-416733350	0.12803	-0.83321	0.80595	-0.11833	0.090631	1606
AX-416724566	0.12803	-0.83321	0.80595	-0.10389	0.091323	1607
AX-416738801	0.12803	-0.83321	0.80595	-0.12103	0.090763	1608
AX-416790554	0.12803	-0.83321	0.80595	0.10621	0.10914	1609
AX-416737317	0.12803	-0.83321	0.80595	-0.1202	0.090483	1610
AX-181158503	0.12803	-0.83321	0.80595	-0.11943	0.090592	1611
AX-416817094	0.12803	-0.83321	0.80595	-0.12077	0.09043	1612
AX-416780257	0.12783	-0.83399	0.80636	-0.10934	0.09121	1613
AX-181485055	0.12783	-0.83399	0.80636	-0.11218	0.091009	1614
AX-181188123	0.12783	-0.83399	0.80636	-0.1213	0.090577	1615
AX-416738280	0.12783	-0.83399	0.80636	0.10925	0.1101	1616
AX-181160303	0.12783	-0.83399	0.80636	-0.10938	0.091613	1617
AX-416802985	0.12783	-0.83399	0.80636	-0.10978	0.091404	1618
AX-416805106	0.12783	-0.83399	0.80636	-0.10878	0.091159	1619
AX-416757549	0.12783	-0.83399	0.80636	0.11308	0.11062	1620
AX-416732840	0.12783	-0.83399	0.80636	-0.12002	0.090756	1621
AX-181468623	0.12783	-0.83399	0.80636	-0.11154	0.091282	1622
AX-181177083	0.12763	-0.83477	0.80692	-0.11761	0.090898	1623
AX-416767403	0.12763	-0.83477	0.80692	-0.12487	0.090567	1624
AX-416721956	0.12763	-0.83477	0.80692	-0.12734	0.090385	1625
AX-181449480	0.12763	-0.83477	0.80692	-0.11305	0.090982	1626
AX-416783502	0.12763	-0.83477	0.80692	-0.12477	0.090337	1627
AX-181449148	0.12763	-0.83477	0.80692	-0.12016	0.090823	1628
AX-181198162	0.12763	-0.83477	0.80692	-0.11697	0.090892	1629
AX-416776858	0.12763	-0.83477	0.80692	0.11639	0.11101	1630
AX-181447352	0.12763	-0.83477	0.80692	-0.13177	0.090446	1631
AX-181491041	0.12763	-0.83477	0.80692	-0.12526	0.090419	1632
AX-416770840	0.12763	-0.83477	0.80692	-0.13122	0.090218	1633
AX-181470414	0.12763	-0.83477	0.80692	-0.11968	0.090763	1634
AX-416724330	0.12763	-0.83477	0.80692	-0.11177	0.091078	1635
AX-181160318	0.12763	-0.83477	0.80692	-0.12053	0.090618	1636
AX-416765348	0.12743	-0.83555	0.80728	-0.11809	0.090785	1637
AX-416722669	0.12743	-0.83555	0.80728	-0.12575	0.090328	1638
AX-416753176	0.12743	-0.83555	0.80728	-0.11875	0.090685	1639
AX-416734281	0.12743	-0.83555	0.80728	-0.11993	0.090604	1640
AX-181460909	0.12743	-0.83555	0.80728	-0.11872	0.090652	1641
AX-416758290	0.12743	-0.83555	0.80728	-0.11573	0.090773	1642
AX-416772316	0.12743	-0.83555	0.80728	-0.10613	0.091388	1643
AX-416794427	0.12743	-0.83555	0.80728	0.11023	0.11004	1644
AX-416767004	0.12743	-0.83555	0.80728	-0.12161	0.090555	1645
AX-181498524	0.12723	-0.83633	0.80787	-0.13368	0.09013	1646
AX-416791366	0.12723	-0.83633	0.80787	-0.1212	0.090747	1647
AX-416753153	0.12723	-0.83633	0.80787	-0.11373	0.090983	1648
AX-416807033	0.12723	-0.83633	0.80787	-0.10279	0.091517	1649
AX-416795167	0.12723	-0.83633	0.80787	0.10633	0.10936	1650
AX-181152992	0.12723	-0.83633	0.80787	-0.12337	0.090499	1651
AX-416817724	0.12723	-0.83633	0.80787	-0.11188	0.090885	1652
AX-416721538	0.12723	-0.83633	0.80787	-0.12652	0.090722	1653
AX-181498951	0.12723	-0.83633	0.80787	0.10694	0.10928	1654
AX-181149081	0.12723	-0.83633	0.80787	-0.11127	0.090955	1655
AX-416725367	0.12723	-0.83633	0.80787	0.10403	0.10879	1656
AX-416774202	0.12723	-0.83633	0.80787	0.11163	0.11061	1657
AX-181439623	0.12723	-0.83633	0.80787	0.097821	0.10778	1658
AX-416806054	0.12723	-0.83633	0.80787	-0.12337	0.090374	1659
AX-181446101	0.12723	-0.83633	0.80787	-0.11538	0.090809	1660
AX-416791186	0.12703	-0.83711	0.80823	-0.11908	0.090834	1661
AX-181191363	0.12703	-0.83711	0.80823	-0.11645	0.09071	1662
AX-416815252	0.12703	-0.83711	0.80823	-0.10988	0.091085	1663
AX-416762038	0.12703	-0.83711	0.80823	-0.11755	0.091122	1664
AX-181201813	0.12703	-0.83711	0.80823	-0.12614	0.090535	1665
AX-416753902	0.12703	-0.83711	0.80823	-0.11502	0.091065	1666
AX-181151644	0.12703	-0.83711	0.80823	-0.12055	0.090729	1667
AX-181489251	0.12703	-0.83711	0.80823	-0.10627	0.091346	1668
AX-416811055	0.12703	-0.83711	0.80823	-0.12789	0.090696	1669
AX-181462818	0.12683	-0.83789	0.80873	-0.1133	0.091223	1670
AX-416814417	0.12683	-0.83789	0.80873	0.10581	0.10893	1671
AX-181489566	0.12683	-0.83789	0.80873	-0.11109	0.091404	1672
AX-181206378	0.12683	-0.83789	0.80873	-0.13261	0.090158	1673
AX-181153233	0.12683	-0.83789	0.80873	-0.12786	0.090486	1674
AX-181500617	0.12683	-0.83789	0.80873	-0.13219	0.089984	1675
AX-416787016	0.12683	-0.83789	0.80873	-0.12156	0.090631	1676
AX-416763877	0.12683	-0.83789	0.80873	-0.11508	0.090713	1677
AX-416722435	0.12683	-0.83789	0.80873	-0.11411	0.091024	1678
AX-181438927	0.12683	-0.83789	0.80873	0.10542	0.10956	1679
AX-181466570	0.12683	-0.83789	0.80873	-0.11694	0.090749	1680
AX-416774763	0.12683	-0.83789	0.80873	-0.10006	0.091989	1681
AX-416758263	0.12683	-0.83789	0.80873	-0.12326	0.090432	1682
AX-416774640	0.12663	-0.83868	0.80937	0.099467	0.10801	1683
AX-181452386	0.12663	-0.83868	0.80937	-0.097742	0.091644	1684
AX-181487747	0.12663	-0.83868	0.80937	0.11212	0.11056	1685
AX-416729298	0.12663	-0.83868	0.80937	-0.12056	0.090985	1686
AX-181199847	0.12663	-0.83868	0.80937	-0.12106	0.090436	1687
AX-416722393	0.12663	-0.83868	0.80937	-0.11222	0.091235	1688
AX-416754401	0.12663	-0.83868	0.80937	-0.10541	0.091738	1689
AX-416729336	0.12663	-0.83868	0.80937	-0.099569	0.091766	1690
AX-181500099	0.12663	-0.83868	0.80937	0.10531	0.10904	1691
AX-181492008	0.12663	-0.83868	0.80937	-0.10777	0.091257	1692
AX-416811974	0.12663	-0.83868	0.80937	0.10631	0.10928	1693
AX-416745172	0.12663	-0.83868	0.80937	-0.11343	0.091197	1694
AX-416791293	0.12663	-0.83868	0.80937	0.095349	0.10751	1695
AX-416763422	0.12663	-0.83868	0.80937	0.10696	0.10911	1696
AX-416730598	0.12663	-0.83868	0.80937	-0.12093	0.090643	1697
AX-416764069	0.12663	-0.83868	0.80937	-0.11145	0.091003	1698
AX-181455611	0.12663	-0.83868	0.80937	-0.12327	0.090845	1699
AX-416790523	0.12643	-0.83947	0.80997	-0.1239	0.090428	1700
AX-416765949	0.12643	-0.83947	0.80997	-0.11244	0.090945	1701
AX-181180196	0.12643	-0.83947	0.80997	-0.12331	0.090393	1702
AX-416724326	0.12643	-0.83947	0.80997	-0.11138	0.091016	1703
AX-181492332	0.12643	-0.83947	0.80997	-0.11683	0.090934	1704
AX-416790952	0.12643	-0.83947	0.80997	0.10545	0.10927	1705
AX-416757089	0.12643	-0.83947	0.80997	-0.11139	0.091319	1706
AX-416770748	0.12643	-0.83947	0.80997	-0.12665	0.090791	1707
AX-416796829	0.12643	-0.83947	0.80997	-0.10353	0.091715	1708
AX-416797843	0.12643	-0.83947	0.80997	-0.12589	0.09036	1709
AX-181485103	0.12643	-0.83947	0.80997	-0.12315	0.090681	1710
AX-416742620	0.12643	-0.83947	0.80997	-0.12276	0.090458	1711
AX-416750706	0.12643	-0.83947	0.80997	0.1075	0.10969	1712
AX-416729283	0.12643	-0.83947	0.80997	-0.12235	0.090501	1713
AX-416806479	0.12643	-0.83947	0.80997	-0.097812	0.09169	1714
AX-416789670	0.12643	-0.83947	0.80997	-0.11308	0.090977	1715
AX-181489307	0.12623	-0.84025	0.81045	-0.12351	0.090576	1716
AX-181196232	0.12623	-0.84025	0.81045	-0.10637	0.09205	1717
AX-416776352	0.12623	-0.84025	0.81045	-0.11732	0.090849	1718
AX-416741390	0.12623	-0.84025	0.81045	-0.10371	0.091735	1719
AX-181193283	0.12623	-0.84025	0.81045	-0.12037	0.090664	1720
AX-416760219	0.12623	-0.84025	0.81045	-0.12234	0.090829	1721
AX-416799868	0.12623	-0.84025	0.81045	-0.10888	0.091048	1722
AX-181487147	0.12623	-0.84025	0.81045	-0.10846	0.091307	1723
AX-416722931	0.12623	-0.84025	0.81045	-0.10654	0.09144	1724
AX-416764752	0.12623	-0.84025	0.81045	-0.13426	0.089923	1725
AX-181166461	0.12623	-0.84025	0.81045	-0.11464	0.091346	1726
AX-416726587	0.12623	-0.84025	0.81045	-0.12096	0.09065	1727
AX-181186938	0.12623	-0.84025	0.81045	-0.1215	0.090927	1728
AX-181204351	0.12603	-0.84104	0.81089	-0.10846	0.091256	1729
AX-181181724	0.12603	-0.84104	0.81089	-0.10946	0.091377	1730
AX-416818018	0.12603	-0.84104	0.81089	0.102	0.10853	1731
AX-416742402	0.12603	-0.84104	0.81089	-0.11217	0.091391	1732
AX-416739966	0.12603	-0.84104	0.81089	-0.10458	0.091615	1733
AX-416739108	0.12603	-0.84104	0.81089	-0.12803	0.090438	1734
AX-416802199	0.12603	-0.84104	0.81089	-0.11862	0.09046	1735
AX-416747699	0.12603	-0.84104	0.81089	-0.11666	0.090791	1736
AX-416815444	0.12603	-0.84104	0.81089	0.1091	0.10961	1737
AX-416742243	0.12603	-0.84104	0.81089	-0.12109	0.09037	1738
AX-416744604	0.12603	-0.84104	0.81089	-0.11576	0.090738	1739
AX-181150991	0.12603	-0.84104	0.81089	-0.1025	0.091098	1740
AX-181179305	0.12583	-0.84183	0.81136	-0.11	0.091228	1741
AX-416738679	0.12583	-0.84183	0.81136	-0.11443	0.091044	1742
AX-416795154	0.12583	-0.84183	0.81136	-0.12182	0.090814	1743
AX-416820587	0.12583	-0.84183	0.81136	0.1037	0.10858	1744
AX-181164887	0.12583	-0.84183	0.81136	0.11308	0.11031	1745
AX-181474702	0.12583	-0.84183	0.81136	-0.12121	0.090636	1746
AX-416810592	0.12583	-0.84183	0.81136	-0.11109	0.091073	1747
AX-181500321	0.12583	-0.84183	0.81136	0.10395	0.10868	1748
AX-181498081	0.12583	-0.84183	0.81136	-0.10513	0.091205	1749
AX-181487968	0.12583	-0.84183	0.81136	-0.12089	0.090673	1750
AX-416819121	0.12583	-0.84183	0.81136	-0.11909	0.090614	1751
AX-416729010	0.12583	-0.84183	0.81136	-0.10948	0.091095	1752
AX-181485778	0.12583	-0.84183	0.81136	-0.11981	0.090718	1753
AX-416747941	0.12563	-0.84262	0.81182	-0.10903	0.091328	1754
AX-416757363	0.12563	-0.84262	0.81182	-0.11811	0.090562	1755
AX-181172416	0.12563	-0.84262	0.81182	-0.11705	0.090677	1756
AX-416740246	0.12563	-0.84262	0.81182	-0.1148	0.090978	1757
AX-181489472	0.12563	-0.84262	0.81182	-0.10751	0.091139	1758
AX-181152933	0.12563	-0.84262	0.81182	-0.11255	0.09097	1759
AX-416816507	0.12563	-0.84262	0.81182	0.098433	0.10773	1760
AX-416723544	0.12563	-0.84262	0.81182	-0.12877	0.09033	1761
AX-416735585	0.12563	-0.84262	0.81182	0.097299	0.10783	1762
AX-416733698	0.12563	-0.84262	0.81182	-0.10723	0.090904	1763
AX-416739181	0.12563	-0.84262	0.81182	-0.11676	0.090889	1764
AX-416791832	0.12563	-0.84262	0.81182	-0.11641	0.090672	1765
AX-416759141	0.12563	-0.84262	0.81182	-0.11073	0.091001	1766
AX-181449538	0.12543	-0.84341	0.81228	-0.1132	0.09106	1767
AX-416825036	0.12543	-0.84341	0.81228	-0.10807	0.091178	1768
AX-416793193	0.12543	-0.84341	0.81228	-0.11689	0.09072	1769
AX-181469543	0.12543	-0.84341	0.81228	0.10067	0.10872	1770
AX-181483640	0.12543	-0.84341	0.81228	-0.11134	0.091069	1771
AX-181496564	0.12543	-0.84341	0.81228	-0.12308	0.090408	1772
AX-181441925	0.12543	-0.84341	0.81228	-0.11549	0.090968	1773
AX-416793869	0.12543	-0.84341	0.81228	-0.12603	0.090384	1774
AX-416819277	0.12543	-0.84341	0.81228	-0.11581	0.090769	1775
AX-416778240	0.12543	-0.84341	0.81228	-0.10898	0.091284	1776
AX-416751288	0.12543	-0.84341	0.81228	-0.11057	0.090989	1777
AX-416744275	0.12543	-0.84341	0.81228	-0.10817	0.091093	1778
AX-181491111	0.12543	-0.84341	0.81228	0.11018	0.11038	1779
AX-181483411	0.12523	-0.84421	0.81281	-0.097742	0.091905	1780
AX-181164200	0.12523	-0.84421	0.81281	0.096918	0.10772	1781
AX-181472799	0.12523	-0.84421	0.81281	-0.1168	0.090786	1782
AX-181468268	0.12523	-0.84421	0.81281	-0.12473	0.090354	1783
AX-416746788	0.12523	-0.84421	0.81281	-0.11713	0.090763	1784
AX-416765626	0.12523	-0.84421	0.81281	-0.10827	0.091964	1785
AX-416732561	0.12523	-0.84421	0.81281	-0.099548	0.091762	1786
AX-181483892	0.12523	-0.84421	0.81281	-0.11569	0.091006	1787
AX-181157376	0.12523	-0.84421	0.81281	-0.097573	0.091761	1788
AX-181469065	0.12523	-0.84421	0.81281	-0.11838	0.09073	1789
AX-181468442	0.12523	-0.84421	0.81281	-0.1131	0.09087	1790
AX-181186267	0.12523	-0.84421	0.81281	-0.10358	0.091751	1791
AX-416757025	0.12523	-0.84421	0.81281	-0.12119	0.090491	1792
AX-416805417	0.12523	-0.84421	0.81281	-0.10295	0.091655	1793
AX-181187668	0.12523	-0.84421	0.81281	0.10393	0.10903	1794
AX-181473769	0.12503	-0.845	0.81315	-0.11283	0.09105	1795
AX-181486005	0.12503	-0.845	0.81315	-0.12979	0.090244	1796
AX-416744863	0.12503	-0.845	0.81315	-0.10879	0.091273	1797
AX-416739637	0.12503	-0.845	0.81315	-0.11075	0.091085	1798
AX-416749516	0.12503	-0.845	0.81315	-0.11322	0.09116	1799
AX-416774802	0.12503	-0.845	0.81315	-0.10794	0.091126	1800
AX-416733783	0.12503	-0.845	0.81315	0.10301	0.10887	1801
AX-416725978	0.12503	-0.845	0.81315	-0.10559	0.091323	1802
AX-181488759	0.12503	-0.845	0.81315	-0.12379	0.090684	1803
AX-181467408	0.12503	-0.845	0.81315	0.10485	0.10896	1804
AX-181147605	0.12482	-0.84579	0.81336	0.11101	0.10989	1805
AX-416734654	0.12482	-0.84579	0.81336	0.10173	0.10856	1806
AX-416740445	0.12482	-0.84579	0.81336	-0.1205	0.090614	1807
AX-416788868	0.12482	-0.84579	0.81336	-0.11906	0.090498	1808
AX-416815580	0.12482	-0.84579	0.81336	-0.12064	0.090682	1809
AX-416804491	0.12482	-0.84579	0.81336	-0.10609	0.091701	1810
AX-416766133	0.12462	-0.84659	0.8138	-0.10304	0.091788	1811
AX-416815687	0.12462	-0.84659	0.8138	-0.10542	0.091267	1812
AX-416735052	0.12462	-0.84659	0.8138	-0.11913	0.090918	1813
AX-416817520	0.12462	-0.84659	0.8138	-0.11654	0.090639	1814
AX-416797390	0.12462	-0.84659	0.8138	-0.099612	0.091847	1815
AX-416763840	0.12462	-0.84659	0.8138	-0.090533	0.092629	1816
AX-416786594	0.12462	-0.84659	0.8138	-0.1112	0.091254	1817
AX-416759331	0.12462	-0.84659	0.8138	-0.10033	0.091349	1818
AX-416729206	0.12462	-0.84659	0.8138	-0.12144	0.090549	1819
AX-181157141	0.12462	-0.84659	0.8138	-0.11778	0.090827	1820
AX-416760309	0.12462	-0.84659	0.8138	-0.11671	0.09097	1821
AX-181164340	0.12462	-0.84659	0.8138	-0.10269	0.09144	1822
AX-416723620	0.12462	-0.84659	0.8138	-0.10163	0.092161	1823
AX-416765394	0.12442	-0.84739	0.8144	-0.099133	0.091401	1824
AX-416796560	0.12442	-0.84739	0.8144	-0.10868	0.09126	1825
AX-416812355	0.12442	-0.84739	0.8144	-0.11088	0.091682	1826
AX-181500752	0.12442	-0.84739	0.8144	-0.10344	0.091322	1827
AX-416744053	0.12442	-0.84739	0.8144	-0.093172	0.091807	1828
AX-416803703	0.12442	-0.84739	0.8144	-0.10247	0.091268	1829
AX-416816595	0.12442	-0.84739	0.8144	-0.10348	0.091459	1830
AX-181483562	0.12442	-0.84739	0.8144	-0.10938	0.090899	1831
AX-416789077	0.12442	-0.84739	0.8144	-0.10565	0.091187	1832
AX-181154224	0.12442	-0.84739	0.8144	-0.1081	0.091054	1833
AX-416822734	0.12442	-0.84739	0.8144	0.09805	0.10813	1834
AX-416791376	0.12442	-0.84739	0.8144	-0.12254	0.090437	1835
AX-416754460	0.12442	-0.84739	0.8144	-0.10325	0.091329	1836
AX-416797114	0.12442	-0.84739	0.8144	-0.11239	0.091019	1837
AX-416775143	0.12442	-0.84739	0.8144	-0.1008	0.091594	1838
AX-416739762	0.12442	-0.84739	0.8144	-0.1162	0.090597	1839
AX-181500138	0.12442	-0.84739	0.8144	-0.10465	0.091208	1840
AX-416748260	0.12442	-0.84739	0.8144	-0.11127	0.090857	1841
AX-181450073	0.12422	-0.84818	0.81503	-0.11001	0.091635	1842
AX-181170944	0.12422	-0.84818	0.81503	-0.11257	0.090832	1843
AX-416744497	0.12422	-0.84818	0.81503	0.10592	0.10944	1844
AX-416775508	0.12422	-0.84818	0.81503	-0.098343	0.091491	1845
AX-416799794	0.12422	-0.84818	0.81503	-0.11604	0.090882	1846
AX-416804910	0.12422	-0.84818	0.81503	-0.10534	0.092027	1847
AX-181166251	0.12422	-0.84818	0.81503	-0.10139	0.091413	1848
AX-181491039	0.12422	-0.84818	0.81503	-0.11736	0.090748	1849
AX-416768455	0.12422	-0.84818	0.81503	-0.094632	0.091766	1850
AX-416815591	0.12422	-0.84818	0.81503	-0.10196	0.091569	1851
AX-416773981	0.12422	-0.84818	0.81503	-0.095126	0.091567	1852
AX-181152383	0.12422	-0.84818	0.81503	-0.11987	0.090653	1853
AX-416732136	0.12422	-0.84818	0.81503	-0.10783	0.091454	1854
AX-416722372	0.12422	-0.84818	0.81503	-0.089371	0.092368	1855
AX-416801976	0.12422	-0.84818	0.81503	-0.096202	0.091726	1856
AX-181169301	0.12422	-0.84818	0.81503	-0.10982	0.091019	1857
AX-416823901	0.12422	-0.84818	0.81503	-0.10912	0.091099	1858
AX-181163949	0.12422	-0.84818	0.81503	0.093582	0.10742	1859
AX-416815565	0.12422	-0.84818	0.81503	-0.10991	0.091908	1860
AX-416781249	0.12402	-0.84898	0.81539	-0.11082	0.091119	1861
AX-416739815	0.12402	-0.84898	0.81539	-0.11793	0.090743	1862
AX-416814904	0.12402	-0.84898	0.81539	-0.10476	0.091574	1863
AX-416808346	0.12402	-0.84898	0.81539	-0.12407	0.090657	1864
AX-181148278	0.12402	-0.84898	0.81539	-0.10689	0.091101	1865
AX-181201078	0.12402	-0.84898	0.81539	0.10845	0.10947	1866
AX-181484394	0.12402	-0.84898	0.81539	-0.10961	0.090965	1867
AX-416746097	0.12402	-0.84898	0.81539	0.10306	0.10895	1868
AX-181150836	0.12402	-0.84898	0.81539	0.10368	0.10934	1869
AX-416753238	0.12402	-0.84898	0.81539	-0.087644	0.09206	1870
AX-416737104	0.12402	-0.84898	0.81539	0.10009	0.10871	1871
AX-416773620	0.12382	-0.84978	0.8159	-0.10347	0.091578	1872
AX-181495770	0.12382	-0.84978	0.8159	-0.11206	0.090865	1873
AX-416731448	0.12382	-0.84978	0.8159	-0.12387	0.090437	1874
AX-416809055	0.12382	-0.84978	0.8159	-0.11734	0.090889	1875
AX-416725297	0.12382	-0.84978	0.8159	-0.11291	0.09086	1876
AX-416806249	0.12382	-0.84978	0.8159	-0.11123	0.091281	1877
AX-181490013	0.12382	-0.84978	0.8159	-0.11807	0.090965	1878
AX-181470435	0.12382	-0.84978	0.8159	-0.12925	0.090212	1879
AX-416798967	0.12382	-0.84978	0.8159	0.10164	0.10851	1880
AX-181190584	0.12382	-0.84978	0.8159	-0.11861	0.091035	1881
AX-181473290	0.12382	-0.84978	0.8159	-0.12137	0.090747	1882
AX-181189152	0.12382	-0.84978	0.8159	0.10238	0.10858	1883
AX-416822091	0.12382	-0.84978	0.8159	-0.1182	0.090991	1884
AX-416733063	0.12382	-0.84978	0.8159	-0.11433	0.090873	1885
AX-416765190	0.12382	-0.84978	0.8159	-0.1074	0.091068	1886
AX-181500776	0.12382	-0.84978	0.8159	0.099299	0.10826	1887
AX-181486772	0.12362	-0.85058	0.81641	-0.10714	0.091257	1888
AX-416722499	0.12362	-0.85058	0.81641	0.098285	0.10847	1889
AX-181187160	0.12362	-0.85058	0.81641	-0.10412	0.091368	1890
AX-416792070	0.12362	-0.85058	0.81641	-0.095782	0.091802	1891
AX-416817126	0.12362	-0.85058	0.81641	-0.10098	0.091256	1892
AX-181149815	0.12362	-0.85058	0.81641	-0.11517	0.090794	1893
AX-416773904	0.12362	-0.85058	0.81641	-0.13134	0.090269	1894
AX-416756262	0.12362	-0.85058	0.81641	-0.11236	0.090895	1895
AX-181469277	0.12362	-0.85058	0.81641	-0.10157	0.091723	1896
AX-416753188	0.12362	-0.85058	0.81641	-0.11457	0.090861	1897
AX-416735506	0.12362	-0.85058	0.81641	-0.11304	0.091757	1898
AX-181491834	0.12362	-0.85058	0.81641	-0.10316	0.091673	1899
AX-416784186	0.12362	-0.85058	0.81641	-0.10467	0.091657	1900
AX-416772551	0.12362	-0.85058	0.81641	-0.10976	0.0909	1901
AX-416775152	0.12362	-0.85058	0.81641	-0.105	0.091432	1902
AX-181203068	0.12362	-0.85058	0.81641	-0.10413	0.091151	1903
AX-181465912	0.12342	-0.85139	0.81698	-0.11706	0.090755	1904
AX-181441775	0.12342	-0.85139	0.81698	-0.10957	0.090962	1905
AX-416765420	0.12342	-0.85139	0.81698	0.095434	0.10772	1906
AX-181451807	0.12342	-0.85139	0.81698	-0.11535	0.091008	1907
AX-416784946	0.12342	-0.85139	0.81698	-0.11863	0.090716	1908
AX-181189708	0.12342	-0.85139	0.81698	-0.11838	0.09097	1909
AX-181499985	0.12342	-0.85139	0.81698	-0.10965	0.091017	1910
AX-416791124	0.12342	-0.85139	0.81698	0.093049	0.10769	1911
AX-416791028	0.12342	-0.85139	0.81698	0.098132	0.10794	1912
AX-181156160	0.12342	-0.85139	0.81698	0.10922	0.11015	1913
AX-416784314	0.12342	-0.85139	0.81698	-0.10661	0.091467	1914
AX-181177201	0.12342	-0.85139	0.81698	-0.10687	0.091122	1915
AX-416780651	0.12342	-0.85139	0.81698	0.11837	0.1112	1916
AX-416814516	0.12342	-0.85139	0.81698	-0.098639	0.091538	1917
AX-181489725	0.12342	-0.85139	0.81698	-0.11899	0.090684	1918
AX-416781546	0.12342	-0.85139	0.81698	-0.10744	0.091116	1919
AX-181438593	0.12342	-0.85139	0.81698	-0.10077	0.091476	1920
AX-181442548	0.12342	-0.85139	0.81698	-0.11664	0.090639	1921
AX-416811604	0.12322	-0.85219	0.81753	-0.091518	0.091898	1922
AX-416800715	0.12322	-0.85219	0.81753	0.10028	0.10881	1923
AX-416768355	0.12322	-0.85219	0.81753	-0.10763	0.091404	1924
AX-181163408	0.12322	-0.85219	0.81753	-0.11367	0.091027	1925
AX-416795150	0.12322	-0.85219	0.81753	-0.10362	0.091465	1926
AX-416775300	0.12322	-0.85219	0.81753	-0.11341	0.091026	1927
AX-416813050	0.12322	-0.85219	0.81753	-0.1061	0.091274	1928
AX-416793353	0.12322	-0.85219	0.81753	-0.12542	0.090573	1929
AX-416749248	0.12322	-0.85219	0.81753	-0.10968	0.090936	1930
AX-416739093	0.12322	-0.85219	0.81753	-0.099207	0.091531	1931
AX-181471198	0.12322	-0.85219	0.81753	-0.10719	0.091046	1932
AX-181498870	0.12322	-0.85219	0.81753	0.10313	0.10892	1933
AX-416760898	0.12322	-0.85219	0.81753	-0.11346	0.09104	1934
AX-416795933	0.12322	-0.85219	0.81753	-0.097691	0.091706	1935
AX-416824285	0.12322	-0.85219	0.81753	-0.10523	0.091261	1936
AX-416739131	0.12322	-0.85219	0.81753	-0.11905	0.090648	1937
AX-416724580	0.12322	-0.85219	0.81753	-0.10601	0.091328	1938
AX-181466947	0.12322	-0.85219	0.81753	-0.11924	0.09121	1939
AX-416790333	0.12302	-0.853	0.81808	-0.10966	0.091001	1940
AX-181199435	0.12302	-0.853	0.81808	-0.1036	0.091475	1941
AX-416756832	0.12302	-0.853	0.81808	-0.11124	0.091202	1942
AX-181494799	0.12302	-0.853	0.81808	-0.097049	0.091681	1943
AX-416725325	0.12302	-0.853	0.81808	-0.10695	0.091349	1944
AX-181459506	0.12302	-0.853	0.81808	-0.12762	0.09035	1945
AX-181482749	0.12302	-0.853	0.81808	-0.092604	0.091899	1946
AX-181484506	0.12302	-0.853	0.81808	-0.10697	0.091428	1947
AX-416822046	0.12302	-0.853	0.81808	-0.11844	0.090716	1948
AX-181465465	0.12302	-0.853	0.81808	-0.11797	0.090727	1949
AX-416821290	0.12302	-0.853	0.81808	-0.10327	0.0921	1950
AX-181461787	0.12302	-0.853	0.81808	-0.11186	0.091012	1951
AX-416767884	0.12302	-0.853	0.81808	-0.11034	0.091245	1952
AX-181489497	0.12302	-0.853	0.81808	-0.094499	0.09218	1953
AX-416823132	0.12302	-0.853	0.81808	-0.11314	0.091037	1954
AX-416753844	0.12302	-0.853	0.81808	-0.1125	0.090957	1955
AX-416727452	0.12302	-0.853	0.81808	0.1009	0.10877	1956
AX-181489108	0.12302	-0.853	0.81808	0.097199	0.10784	1957
AX-416788066	0.12282	-0.8538	0.81832	-0.10163	0.091398	1958
AX-416784235	0.12282	-0.8538	0.81832	-0.11572	0.090793	1959
AX-416793808	0.12282	-0.8538	0.81832	-0.10337	0.091587	1960
AX-416797392	0.12282	-0.8538	0.81832	0.10455	0.10877	1961
AX-181498626	0.12282	-0.8538	0.81832	-0.1105	0.091195	1962
AX-416743269	0.12282	-0.8538	0.81832	0.098924	0.10839	1963
AX-181496501	0.12282	-0.8538	0.81832	-0.11339	0.090869	1964
AX-181498567	0.12282	-0.8538	0.81832	-0.10968	0.091082	1965
AX-416810455	0.12262	-0.85461	0.81877	0.094568	0.10749	1966
AX-416753156	0.12262	-0.85461	0.81877	-0.11093	0.091012	1967
AX-181443618	0.12262	-0.85461	0.81877	-0.10343	0.091277	1968
AX-181174988	0.12262	-0.85461	0.81877	-0.098563	0.091556	1969
AX-416761137	0.12262	-0.85461	0.81877	-0.11002	0.09115	1970
AX-416780643	0.12262	-0.85461	0.81877	-0.11272	0.090972	1971
AX-181453501	0.12262	-0.85461	0.81877	0.094559	0.1074	1972
AX-416723137	0.12262	-0.85461	0.81877	-0.1171	0.090641	1973
AX-416782494	0.12262	-0.85461	0.81877	-0.10938	0.091129	1974
AX-181203404	0.12262	-0.85461	0.81877	-0.10043	0.091605	1975
AX-181194984	0.12262	-0.85461	0.81877	-0.10721	0.091032	1976
AX-181442264	0.12262	-0.85461	0.81877	0.093711	0.10738	1977
AX-416775192	0.12262	-0.85461	0.81877	-0.10582	0.091184	1978
AX-181494260	0.12262	-0.85461	0.81877	0.109	0.11014	1979
AX-416731369	0.12262	-0.85461	0.81877	-0.11002	0.09117	1980
AX-416793831	0.12242	-0.85542	0.81903	-0.10753	0.091196	1981
AX-181192059	0.12242	-0.85542	0.81903	-0.10877	0.090919	1982
AX-181485048	0.12242	-0.85542	0.81903	-0.11046	0.091181	1983
AX-416726100	0.12242	-0.85542	0.81903	-0.10054	0.091412	1984
AX-181485521	0.12242	-0.85542	0.81903	-0.10395	0.09148	1985
AX-181499357	0.12242	-0.85542	0.81903	-0.11212	0.090855	1986
AX-416791064	0.12242	-0.85542	0.81903	-0.11387	0.090839	1987
AX-416743603	0.12242	-0.85542	0.81903	0.10398	0.10906	1988
AX-181177379	0.12242	-0.85542	0.81903	-0.11733	0.090782	1989
AX-416771965	0.12222	-0.85623	0.81933	-0.10209	0.091802	1990
AX-416769400	0.12222	-0.85623	0.81933	-0.10606	0.09116	1991
AX-181474153	0.12222	-0.85623	0.81933	-0.11283	0.090962	1992
AX-181193309	0.12222	-0.85623	0.81933	0.097895	0.1081	1993
AX-416733128	0.12222	-0.85623	0.81933	-0.11555	0.09082	1994
AX-416763490	0.12222	-0.85623	0.81933	-0.10417	0.09132	1995
AX-416737041	0.12222	-0.85623	0.81933	-0.12306	0.090449	1996
AX-416788091	0.12222	-0.85623	0.81933	-0.11154	0.090981	1997
AX-416775946	0.12222	-0.85623	0.81933	0.098809	0.10848	1998
AX-416800014	0.12222	-0.85623	0.81933	0.098289	0.10792	1999
[truncated: 19,117 more rows]

## Sheet: pcadapt results
SNP	qval	Rank
AX-416748763	1.97466e-19	1
AX-416807735	5.8919e-12	2
AX-416722207	3.38204e-10	3
AX-416735987	1.89199e-09	4
AX-416797229	6.81135e-09	5
AX-181179181	6.81135e-09	6
AX-416760132	1.41616e-08	7
AX-416814439	1.43939e-08	8
AX-416798371	1.43939e-08	9
AX-416743556	5.21311e-08	10
AX-181500319	9.50307e-08	11
AX-416755977	9.50307e-08	12
AX-416804571	9.7367e-08	13
AX-416752395	9.7367e-08	14
AX-416794342	9.7367e-08	15
AX-416800914	2.96849e-07	16
AX-416730054	5.27045e-07	17
AX-416750299	1.697e-06	18
AX-416739914	1.80801e-06	19
AX-416754383	2.22526e-06	20
AX-181153857	2.59959e-06	21
AX-416798906	4.52215e-06	22
AX-416736772	5.27355e-06	23
AX-416768780	5.85983e-06	24
AX-416789379	6.56331e-06	25
AX-416790294	7.82008e-06	26
AX-181500582	8.70782e-06	27
AX-416749998	1.13739e-05	28
AX-416791221	1.13995e-05	29
AX-416729362	1.1429e-05	30
AX-416735205	1.21598e-05	31
AX-416791399	1.32003e-05	32
AX-416799009	1.47656e-05	33
AX-416741745	1.59681e-05	34
AX-416724395	2.45528e-05	35
AX-416812556	2.82506e-05	36
AX-416757126	2.85725e-05	37
AX-416745027	4.08294e-05	38
AX-416750929	5.34872e-05	39
AX-416725841	5.57172e-05	40
AX-416764823	6.4809e-05	41
AX-181496285	6.51544e-05	42
AX-416800756	6.94567e-05	43
AX-181481698	7.02125e-05	44
AX-181152015	7.86583e-05	45
AX-416725506	0.000105771	46
AX-181487922	0.000137804	47
AX-416790699	0.000140078	48
AX-416721660	0.0001454	49
AX-181181898	0.00014755	50
AX-181450454	0.000153491	51
AX-416798556	0.0001736	52
AX-181461713	0.000218216	53
AX-181203068	0.000240267	54
AX-416824520	0.000245869	55
AX-416807826	0.000268062	56
AX-416794058	0.000284363	57
AX-416790365	0.000326742	58
AX-416764256	0.000361747	59
AX-416764930	0.000380062	60
AX-416739239	0.000405511	61
AX-416747633	0.000410523	62
AX-416749628	0.000410523	63
AX-416731450	0.000416603	64
AX-416750480	0.000420444	65
AX-181162938	0.000461441	66
AX-416810866	0.000503341	67
AX-416767036	0.000503341	68
AX-416738618	0.000503341	69
AX-416763006	0.000570512	70
AX-416743389	0.000579877	71
AX-181492134	0.000629498	72
AX-416765799	0.000668515	73
AX-181190907	0.000668515	74
AX-416778394	0.000668515	75
AX-181482613	0.000668515	76
AX-416771831	0.000750516	77
AX-416771656	0.000750516	78
AX-416763422	0.00095095	79
AX-416773909	0.000953176	80
AX-416762441	0.000953743	81
AX-181166440	0.000953743	82
AX-181147729	0.000953743	83
AX-416800715	0.00110883	84
AX-416806807	0.00110883	85
AX-416816550	0.00121468	86
AX-181170326	0.00121468	87
AX-416793997	0.00142818	88
AX-416773973	0.00155209	89
AX-181182768	0.00158188	90
AX-416730366	0.00163521	91
AX-181147622	0.00164777	92
AX-416796790	0.00165843	93
AX-416814675	0.00175272	94
AX-416793117	0.00176826	95
AX-416751269	0.00190475	96
AX-416815314	0.00190475	97
AX-416765627	0.00191458	98
AX-181162369	0.00200135	99
AX-416728618	0.00201497	100
AX-416750329	0.00202983	101
AX-416759987	0.00204694	102
AX-416724064	0.00207212	103
AX-416811566	0.00208612	104
AX-416740024	0.00211107	105
AX-416784774	0.00214183	106
AX-416737209	0.00214183	107
AX-181188041	0.00215474	108
AX-416739916	0.00236316	109
AX-416740437	0.00243243	110
AX-416739848	0.00243243	111
AX-416818205	0.00244625	112
AX-416727198	0.00275485	113
AX-416764565	0.00298299	114
AX-416802761	0.00300612	115
AX-181197371	0.00304601	116
AX-416810559	0.00318872	117
AX-181473629	0.00319742	118
AX-416737388	0.00339165	119
AX-416760427	0.00344078	120
AX-416764536	0.00344337	121
AX-416729413	0.00344903	122
AX-416768912	0.00353857	123
AX-416794415	0.00353857	124
AX-416725107	0.0035943	125
AX-181493273	0.0035943	126
AX-181498754	0.0035943	127
AX-416804092	0.0035943	128
AX-181500759	0.00365803	129
AX-181162420	0.00373112	130
AX-181487950	0.00387374	131
AX-416785956	0.00471145	132
AX-416736519	0.00483259	133
AX-416776470	0.00488362	134
AX-416791783	0.00509959	135
AX-416807046	0.00512438	136
AX-181500112	0.00534181	137
AX-416804178	0.00547533	138
AX-416793193	0.00547533	139
AX-181492359	0.00601073	140
AX-181456980	0.00623567	141
AX-416740536	0.00664398	142
AX-416792277	0.00664398	143
AX-416731300	0.00700745	144
AX-416738003	0.00723888	145
AX-416740337	0.00733851	146
AX-416723873	0.00733924	147
AX-416769210	0.00736618	148
AX-181165415	0.00741226	149
AX-181474056	0.00763885	150
AX-181497981	0.00763885	151
AX-181153663	0.0080814	152
AX-416734834	0.0080814	153
AX-416796722	0.00924703	154
AX-416815385	0.00941356	155
AX-416815287	0.00941356	156
AX-416743757	0.00941356	157
AX-416762537	0.00978493	158
AX-416739073	0.00978493	159
AX-181156657	0.0100395	160
AX-416813475	0.0100919	161
AX-416775257	0.0100919	162
AX-416805531	0.0100919	163
AX-181500875	0.0100919	164
AX-181448087	0.0100958	165
AX-416765862	0.01028	166
AX-416763379	0.0103187	167
AX-181492462	0.0104181	168
AX-416781495	0.0107526	169
AX-416746320	0.0107932	170
AX-181204810	0.0110415	171
AX-416743081	0.0110683	172
AX-416753985	0.0111111	173
AX-416761735	0.0118655	174
AX-416762052	0.0120816	175
AX-181440418	0.0120816	176
AX-416751590	0.0122274	177
AX-416793210	0.0122274	178
AX-416741889	0.0122274	179
AX-416729037	0.0124638	180
AX-416801301	0.0125256	181
AX-416750634	0.0125256	182
AX-416806687	0.0126157	183
AX-181147677	0.0126882	184
AX-181443163	0.0127877	185
AX-416747276	0.0131215	186
AX-416820859	0.01378	187
AX-416752139	0.0139569	188
AX-181445964	0.0141078	189
AX-181493011	0.0142697	190
AX-416783057	0.0144785	191
AX-416796809	0.0149885	192
AX-416790492	0.0155565	193
AX-416722782	0.016034	194
AX-416723468	0.016034	195
AX-181482533	0.0163151	196
AX-416723806	0.0164324	197
AX-416767699	0.0164324	198
AX-416795862	0.0167142	199
AX-416753913	0.0167142	200
AX-181500638	0.016979	201
AX-416725185	0.016979	202
AX-181465911	0.0171923	203
AX-416815014	0.0171923	204
AX-416743769	0.0174642	205
AX-181500321	0.0175952	206
AX-416747639	0.0177509	207
AX-416786928	0.0177509	208
AX-416772648	0.0177533	209
AX-416817909	0.0177533	210
AX-181194098	0.0184848	211
AX-416789737	0.0189812	212
AX-416742364	0.0190919	213
AX-416806877	0.0191483	214
AX-416753369	0.0195928	215
AX-181148973	0.0196893	216
AX-416766841	0.01976	217
AX-416722976	0.01976	218
AX-181482537	0.01976	219
AX-416738786	0.01976	220
AX-181196612	0.0202542	221
AX-416805235	0.0202542	222
AX-181445843	0.0213274	223
AX-416817484	0.0213363	224
AX-181457360	0.0213757	225
AX-181200284	0.0215161	226
AX-181457181	0.0217141	227
AX-181470414	0.0217141	228
AX-416765420	0.0219995	229
AX-416752542	0.0221214	230
AX-416779209	0.0224897	231
AX-181155172	0.0225653	232
AX-416775246	0.0225837	233
AX-181175939	0.0227818	234
AX-181441838	0.0227818	235
AX-416790936	0.0227818	236
AX-181470437	0.0227818	237
AX-181496133	0.0227818	238
AX-416767553	0.0227818	239
AX-181483069	0.0230725	240
AX-416737096	0.0234806	241
AX-416805252	0.0234982	242
AX-181500598	0.0234982	243
AX-416759092	0.0234982	244
AX-416811967	0.0238162	245
AX-416766589	0.0246722	246
AX-416782254	0.0246722	247
AX-181493087	0.0248033	248
AX-416763147	0.0248033	249
AX-416775538	0.0248033	250
AX-416722420	0.0248121	251
AX-181159435	0.0250181	252
AX-181483354	0.0250449	253
AX-416778737	0.0254351	254
AX-416750797	0.0270731	255
AX-181177377	0.0272376	256
AX-181497827	0.0272566	257
AX-416815013	0.0272635	258
AX-416775196	0.0276285	259
AX-416817216	0.027708	260
AX-416824401	0.0279745	261
AX-181496484	0.0279745	262
AX-181180607	0.0282461	263
AX-416765060	0.0282478	264
AX-416734337	0.0282478	265
AX-416794597	0.0282768	266
AX-181165109	0.0293131	267
AX-416796156	0.0294646	268
AX-416789220	0.0294684	269
AX-416781622	0.0298007	270
AX-416804747	0.0298939	271
AX-416823124	0.0307481	272
AX-416763877	0.0309934	273
AX-416723743	0.0311351	274
AX-416755867	0.0311477	275
AX-416774362	0.0311707	276
AX-416763271	0.0312048	277
AX-416815192	0.0321144	278
AX-181439969	0.0321989	279
AX-181492037	0.0325834	280
AX-416762408	0.0326845	281
AX-181182315	0.033246	282
AX-416735496	0.0333722	283
AX-416775457	0.0337908	284
AX-416724016	0.0337908	285
AX-416802511	0.0342117	286
AX-416764271	0.0342117	287
AX-181155942	0.0342117	288
AX-416745715	0.0342276	289
AX-416802062	0.0344246	290
AX-416779502	0.0349344	291
AX-416820895	0.0349811	292
AX-416767961	0.0351406	293
AX-181481636	0.0353632	294
AX-181481500	0.0353632	295
AX-416793113	0.0353632	296
AX-181496895	0.0353632	297
AX-416764352	0.0353632	298
AX-416790457	0.0353787	299
AX-416811690	0.03546	300
AX-181463593	0.0365687	301
AX-181486832	0.0372967	302
AX-416794596	0.0372967	303
AX-181499345	0.0372988	304
AX-416733767	0.037467	305
AX-416748930	0.0377074	306
AX-181165197	0.0377074	307
AX-416789483	0.0377074	308
AX-416778809	0.0377074	309
AX-416800576	0.0378136	310
AX-181491974	0.0384037	311
AX-416758434	0.0384386	312
AX-181466349	0.0388576	313
AX-181498064	0.0396945	314
AX-416792127	0.03971	315
AX-416767884	0.03971	316
AX-181198308	0.0405247	317
AX-416727721	0.0406709	318
AX-416768991	0.0409228	319
AX-416813834	0.0415397	320
AX-416820842	0.0428907	321
AX-416733812	0.0429547	322
AX-181481452	0.0431694	323
AX-416804381	0.0431694	324
AX-416791683	0.0443801	325
AX-416819371	0.044976	326
AX-181165470	0.0450291	327
AX-416747475	0.0459242	328
AX-416772147	0.0460665	329
AX-181489911	0.0462072	330
AX-416741026	0.0462072	331
AX-181492210	0.0462072	332
AX-416795109	0.0462072	333
AX-181192431	0.0473999	334
AX-416815834	0.0477287	335
AX-181158030	0.0477734	336
AX-181170945	0.048299	337
AX-181488292	0.048299	338
AX-416822653	0.0494842	339
AX-181481416	0.0516844	340
AX-416722229	0.0520008	341
AX-416799157	0.0520753	342
AX-416797397	0.0531113	343
AX-416805088	0.0531113	344
AX-416737400	0.0531113	345
AX-416776879	0.0531113	346
AX-416763151	0.0532436	347
AX-181482547	0.0535127	348
AX-416764497	0.0538206	349
AX-416765651	0.0538445	350
AX-416798774	0.0541472	351
AX-416814258	0.0547384	352
AX-416816631	0.0548609	353
AX-416765299	0.0552077	354
AX-181159063	0.0552397	355
AX-181178018	0.0556457	356
AX-416762550	0.0556457	357
AX-416741804	0.0556999	358
AX-181205441	0.0573908	359
AX-181190253	0.0573908	360
AX-416746478	0.0573908	361
AX-416752020	0.0575197	362
AX-416744009	0.0590425	363
AX-416824448	0.0590425	364
AX-416769595	0.0595245	365
AX-181487774	0.0596315	366
AX-416789687	0.0599862	367
AX-181164200	0.0599862	368
AX-416815841	0.0599862	369
AX-181500783	0.0600356	370
AX-416732032	0.0604203	371
AX-416765378	0.0609575	372
AX-181440172	0.0609575	373
AX-181148987	0.0609575	374
AX-181486854	0.0609712	375
AX-416734771	0.061315	376
AX-416788581	0.0615949	377
AX-416817222	0.0638581	378
AX-416822831	0.0647328	379
AX-416724270	0.0659242	380
AX-181197558	0.0663711	381
AX-416738534	0.0666799	382
AX-181486085	0.0671217	383
AX-181485962	0.0680169	384
AX-181151233	0.0696439	385
AX-416751114	0.0699175	386
AX-416734077	0.0699175	387
AX-181170666	0.0699223	388
AX-416797574	0.0700741	389
AX-181157925	0.0704634	390
AX-416761054	0.0704634	391
AX-181192816	0.0707286	392
AX-416814430	0.0707286	393
AX-416765034	0.0708624	394
AX-416748044	0.0722055	395
AX-181196694	0.0723848	396
AX-181490948	0.0735253	397
AX-416797030	0.0735253	398
AX-416767340	0.0735253	399
AX-416808186	0.0735253	400
AX-181497672	0.0738232	401
AX-416805857	0.0739307	402
AX-416776346	0.0740913	403
AX-416731325	0.0754026	404
AX-181160319	0.0754026	405
AX-181148724	0.0760722	406
AX-416811680	0.0760722	407
AX-416769543	0.0791658	408
AX-416741022	0.0799288	409
AX-181194997	0.0799288	410
AX-181200128	0.0799288	411
AX-181466504	0.0799288	412
AX-181206464	0.0799288	413
AX-416728084	0.0808458	414
AX-416812305	0.0809536	415
AX-416729596	0.0809536	416
AX-416814424	0.0811487	417
AX-416775649	0.0825289	418
AX-181495895	0.0832032	419
AX-181482233	0.0833087	420
AX-181492068	0.0836792	421
AX-181493391	0.0838346	422
AX-416734914	0.0844917	423
AX-416783761	0.0845286	424
AX-416724231	0.0845286	425
AX-181500216	0.0845286	426
AX-181204774	0.0845286	427
AX-416795519	0.0845286	428
AX-416802435	0.0845286	429
AX-416774926	0.0849435	430
AX-416785980	0.0855997	431
AX-181461109	0.085795	432
AX-181155263	0.0861226	433
AX-416765784	0.0861226	434
AX-416774153	0.0861226	435
AX-416724006	0.0863453	436
AX-181484582	0.0872855	437
AX-416721520	0.0874006	438
AX-416763382	0.0874316	439
AX-416815310	0.0876637	440
AX-416742170	0.0887622	441
AX-416780833	0.0889692	442
AX-416812186	0.0894646	443
AX-416775713	0.0894646	444
AX-416819044	0.0894646	445
AX-181444836	0.090548	446
AX-416801713	0.0907915	447
AX-181205641	0.0909231	448
AX-416773209	0.091058	449
AX-416815582	0.0914382	450
AX-181474121	0.0923319	451
AX-416795081	0.0924219	452
AX-181483162	0.0924219	453
AX-181454918	0.0924352	454
AX-416810382	0.0944835	455
AX-416739732	0.0947108	456
AX-416722654	0.0950354	457
AX-416816300	0.0950675	458
AX-416821491	0.0950675	459
AX-181467725	0.0956117	460
AX-181169073	0.0962243	461
AX-416784678	0.0962243	462
AX-416815096	0.0962243	463
AX-416787239	0.0964463	464
AX-416732576	0.0964463	465
AX-416751638	0.0964907	466
AX-181164526	0.0964982	467
AX-416808405	0.0970728	468
AX-416752147	0.0970728	469
AX-416806933	0.0980622	470
AX-181498550	0.098128	471
AX-416809103	0.098128	472
AX-181463672	0.098128	473
AX-416794370	0.098128	474
AX-416759878	0.0990067	475
AX-416815580	0.100508	476
AX-416812817	0.100508	477
AX-416723858	0.101854	478
AX-181183938	0.10192	479
AX-416723553	0.102506	480
AX-416733824	0.102527	481
AX-416742643	0.102879	482
AX-181484239	0.103572	483
AX-416740627	0.103781	484
AX-416746194	0.104335	485
AX-416798029	0.104733	486
AX-416817436	0.104733	487
AX-416811780	0.104733	488
AX-181465721	0.104733	489
AX-181149035	0.104733	490
AX-416729243	0.104733	491
AX-416779256	0.105782	492
AX-181164695	0.105782	493
AX-181496083	0.106491	494
AX-416815922	0.108284	495
AX-416753984	0.108349	496
AX-416772678	0.110132	497
AX-181487687	0.110135	498
AX-416744646	0.110135	499
AX-416741123	0.110368	500
AX-416757999	0.110464	501
AX-181178985	0.110962	502
AX-181467533	0.112127	503
AX-181163092	0.112925	504
AX-416795415	0.112925	505
AX-181189517	0.113728	506
AX-181181547	0.113728	507
AX-416747644	0.114896	508
AX-416808990	0.115269	509
AX-416732319	0.115308	510
AX-416765310	0.116043	511
AX-416736211	0.117366	512
AX-181490801	0.117683	513
AX-416759775	0.117793	514
AX-181157325	0.117793	515
AX-181152014	0.117842	516
AX-416744914	0.118369	517
AX-416752834	0.118501	518
AX-181488777	0.118639	519
AX-416745081	0.11885	520
AX-416751530	0.118942	521
AX-181172871	0.121665	522
AX-416739633	0.121665	523
AX-416744831	0.121665	524
AX-416820151	0.121829	525
AX-416762913	0.121864	526
AX-181161728	0.121864	527
AX-416816290	0.122084	528
AX-181149963	0.122084	529
AX-416764435	0.122084	530
AX-181481570	0.124097	531
AX-416727011	0.125846	532
AX-416753201	0.12683	533
AX-416776921	0.126848	534
AX-416810198	0.126848	535
AX-416788411	0.126848	536
AX-416796228	0.126848	537
AX-416740322	0.126848	538
AX-416754378	0.126848	539
AX-416783296	0.126848	540
AX-416765946	0.127546	541
AX-416797381	0.127546	542
AX-181200456	0.127786	543
AX-416783723	0.128574	544
AX-416752150	0.128619	545
AX-181497054	0.128619	546
AX-416809754	0.128619	547
AX-416793825	0.128619	548
AX-416723458	0.129398	549
AX-416730598	0.130619	550
AX-416763739	0.130768	551
AX-181486482	0.133539	552
AX-416726017	0.135184	553
AX-181486924	0.135184	554
AX-416750681	0.135614	555
AX-416755880	0.135967	556
AX-416786594	0.136052	557
AX-181500390	0.136052	558
AX-181500680	0.136052	559
AX-181206378	0.13628	560
AX-416806433	0.136524	561
AX-416725004	0.13747	562
AX-181485142	0.138693	563
AX-416817288	0.138693	564
AX-181184065	0.138957	565
AX-416760352	0.139626	566
AX-416733491	0.140967	567
AX-416725067	0.140967	568
AX-416794682	0.141517	569
AX-416774048	0.141752	570
AX-416809520	0.142061	571
AX-181172742	0.142739	572
AX-416752931	0.142739	573
AX-181488149	0.142739	574
AX-181487141	0.143106	575
AX-416798699	0.143106	576
AX-416806301	0.144577	577
AX-416791453	0.144577	578
AX-416785621	0.144577	579
AX-181485993	0.144577	580
AX-416733904	0.144577	581
AX-416774781	0.146598	582
AX-416817709	0.147024	583
AX-181165070	0.147044	584
AX-181177742	0.147044	585
AX-416823862	0.147044	586
AX-416722650	0.148217	587
AX-416782000	0.148349	588
AX-181150986	0.148873	589
AX-416776228	0.149428	590
AX-416726555	0.149656	591
AX-416815659	0.150228	592
AX-181482635	0.150313	593
AX-416733866	0.150387	594
AX-416788868	0.150798	595
AX-181196780	0.150798	596
AX-416765520	0.153041	597
AX-416774467	0.153052	598
AX-416817927	0.153626	599
AX-416815859	0.153626	600
AX-416792318	0.153626	601
AX-416775504	0.153626	602
AX-416811006	0.153933	603
AX-181156197	0.155182	604
AX-181484897	0.155264	605
AX-181171617	0.156081	606
AX-181174981	0.156081	607
AX-181161775	0.156139	608
AX-416814741	0.156872	609
AX-416819181	0.156872	610
AX-416750554	0.156872	611
AX-416725212	0.156872	612
AX-416750964	0.157157	613
AX-416777846	0.157157	614
AX-181181531	0.158144	615
AX-181156837	0.158144	616
AX-181167036	0.158284	617
AX-181481411	0.160435	618
AX-416737077	0.160435	619
AX-181487142	0.160435	620
AX-416791608	0.160435	621
AX-181170552	0.160435	622
AX-416737834	0.160435	623
AX-416723224	0.160435	624
AX-416722695	0.160435	625
AX-416812239	0.160435	626
AX-416737736	0.160435	627
AX-416823499	0.160435	628
AX-416763167	0.160435	629
AX-181489922	0.160435	630
AX-416815879	0.160435	631
AX-181152144	0.160435	632
AX-416740715	0.161418	633
AX-416740677	0.163749	634
AX-416721890	0.163749	635
AX-416732330	0.164511	636
AX-416733113	0.164887	637
AX-416770863	0.164887	638
AX-181445291	0.166179	639
AX-181500921	0.167259	640
AX-416802664	0.167597	641
AX-416806321	0.168883	642
AX-181486369	0.169693	643
AX-416737061	0.169693	644
AX-416770296	0.170018	645
AX-416763672	0.170424	646
AX-181184661	0.170424	647
AX-181452984	0.17059	648
AX-416796623	0.17118	649
AX-181449016	0.17118	650
AX-181201926	0.17118	651
AX-416729814	0.17138	652
AX-181481384	0.17138	653
AX-416819193	0.17187	654
AX-416760444	0.171893	655
AX-416730984	0.171902	656
AX-181498567	0.171902	657
AX-416794650	0.172627	658
AX-416809955	0.172627	659
AX-416775239	0.174306	660
AX-181182179	0.174306	661
AX-416800274	0.174394	662
AX-416798524	0.174394	663
AX-181489569	0.174394	664
AX-181488728	0.175552	665
AX-416803704	0.175552	666
AX-181438486	0.175552	667
AX-416726884	0.175552	668
AX-416753127	0.175552	669
AX-416722751	0.175552	670
AX-416775192	0.175552	671
AX-416735619	0.175552	672
AX-181439583	0.175552	673
AX-181202506	0.175552	674
AX-416727599	0.175552	675
AX-416777108	0.175688	676
AX-416794950	0.175688	677
AX-416797055	0.176371	678
AX-416774478	0.176893	679
AX-416802992	0.176893	680
AX-416739746	0.179516	681
AX-181453595	0.179516	682
AX-181441733	0.179516	683
AX-416727983	0.179516	684
AX-416796979	0.179534	685
AX-416800399	0.179534	686
AX-416801956	0.180387	687
AX-416742156	0.18043	688
AX-416792554	0.18043	689
AX-416737237	0.18043	690
AX-181484283	0.18047	691
AX-416812752	0.181103	692
AX-416757118	0.181665	693
AX-181201568	0.181961	694
AX-181493888	0.182709	695
AX-416793676	0.182859	696
AX-416763682	0.182924	697
AX-416788213	0.183865	698
AX-181155226	0.184058	699
AX-416786186	0.185272	700
AX-181485479	0.185557	701
AX-416768188	0.187298	702
AX-416816150	0.187919	703
AX-416816319	0.189289	704
AX-416744611	0.189289	705
AX-181474094	0.189445	706
AX-416815067	0.189445	707
AX-181498263	0.190706	708
AX-416733562	0.190706	709
AX-416765690	0.191311	710
AX-181442001	0.192211	711
AX-416741421	0.192211	712
AX-181175063	0.192211	713
AX-416741941	0.192211	714
AX-416774879	0.192211	715
AX-416815691	0.192211	716
AX-181193258	0.192854	717
AX-416738042	0.192854	718
AX-416779113	0.192854	719
AX-181441519	0.192988	720
AX-416742609	0.193375	721
AX-181439731	0.193375	722
AX-416791293	0.193375	723
AX-416824431	0.193375	724
AX-416735694	0.193375	725
AX-181454364	0.194014	726
AX-416736232	0.194123	727
AX-181188772	0.195237	728
AX-416791190	0.195237	729
AX-181165612	0.195598	730
AX-416721973	0.195598	731
AX-416759067	0.196013	732
AX-416791762	0.196013	733
AX-416807034	0.197413	734
AX-181451501	0.197413	735
AX-181189518	0.197413	736
AX-416772703	0.199719	737
AX-181474041	0.200218	738
AX-416744538	0.200448	739
AX-416800368	0.201077	740
AX-416730956	0.201077	741
AX-416782390	0.201077	742
AX-181199980	0.202133	743
AX-181498086	0.20278	744
AX-181449017	0.20278	745
AX-181451087	0.204069	746
AX-416821976	0.204069	747
AX-181443303	0.205814	748
AX-416732560	0.205814	749
AX-181185356	0.205814	750
AX-181183794	0.206859	751
AX-416815666	0.206859	752
AX-181486620	0.206985	753
AX-181463897	0.206985	754
AX-181483462	0.206985	755
AX-181179322	0.206985	756
AX-416775911	0.206985	757
AX-416776075	0.206985	758
AX-416778939	0.206985	759
AX-416778940	0.206985	760
AX-181147584	0.206985	761
AX-181489267	0.207415	762
AX-416790099	0.207449	763
AX-416758704	0.208579	764
AX-416766564	0.208579	765
AX-416798551	0.208579	766
AX-416795390	0.208579	767
AX-416815118	0.208579	768
AX-181445857	0.209993	769
AX-416801788	0.21014	770
AX-416797420	0.21014	771
AX-416760835	0.21014	772
AX-181204750	0.21014	773
AX-181170944	0.210671	774
AX-416771497	0.213007	775
AX-181171766	0.213784	776
AX-416749721	0.214156	777
AX-181500205	0.214572	778
AX-416737748	0.214693	779
AX-181157046	0.214693	780
AX-416724493	0.214693	781
AX-416788720	0.214693	782
AX-416726118	0.214693	783
AX-181164182	0.214693	784
AX-181469062	0.216225	785
AX-416760338	0.216373	786
AX-416814650	0.216373	787
AX-416781721	0.216373	788
AX-416801861	0.219456	789
AX-181175682	0.220383	790
AX-416788695	0.221051	791
AX-416777619	0.221492	792
AX-416739896	0.221492	793
AX-181500524	0.221492	794
AX-416759807	0.22165	795
AX-416791716	0.22165	796
AX-181195659	0.22165	797
AX-416734714	0.221946	798
AX-181455175	0.222334	799
AX-416749123	0.22286	800
AX-181470435	0.223274	801
AX-416722663	0.224196	802
AX-416783560	0.224449	803
AX-181459513	0.224945	804
AX-181177158	0.225036	805
AX-181202859	0.225744	806
AX-181184105	0.225823	807
AX-416807891	0.226369	808
AX-181449484	0.227818	809
AX-181188418	0.22789	810
AX-416762330	0.22789	811
AX-181458354	0.228979	812
AX-181470781	0.228979	813
AX-416753191	0.229913	814
AX-416810928	0.230297	815
AX-416783017	0.230297	816
AX-181496391	0.230297	817
AX-181166098	0.230297	818
AX-181489050	0.230917	819
AX-416801593	0.230917	820
AX-416762460	0.230917	821
AX-416816206	0.230917	822
AX-416779583	0.231196	823
AX-181454730	0.231518	824
AX-416754732	0.231518	825
AX-416739254	0.231518	826
AX-181465659	0.231518	827
AX-416742521	0.231611	828
AX-416774092	0.231733	829
AX-181487924	0.232463	830
AX-416808360	0.233001	831
AX-181483514	0.233305	832
AX-181495250	0.233361	833
AX-181485420	0.233361	834
AX-181153246	0.235268	835
AX-181175130	0.235268	836
AX-416729745	0.235268	837
AX-181171618	0.235268	838
AX-181203072	0.235268	839
AX-416748012	0.235832	840
AX-181197772	0.235832	841
AX-416813921	0.236382	842
AX-416724347	0.236596	843
AX-416744542	0.236606	844
AX-416732082	0.237807	845
AX-181460830	0.237958	846
AX-181147763	0.238023	847
AX-416735266	0.238023	848
AX-416808346	0.238023	849
AX-416758196	0.239489	850
AX-181497539	0.239917	851
AX-416786293	0.240931	852
AX-181183978	0.241397	853
AX-416728220	0.241397	854
AX-181156764	0.241986	855
AX-181186753	0.242698	856
AX-416768782	0.243231	857
AX-416803428	0.243508	858
AX-416803681	0.243753	859
AX-416737062	0.244311	860
AX-181489312	0.246144	861
AX-181452882	0.246743	862
AX-181441476	0.246743	863
AX-181450614	0.247451	864
AX-416793986	0.247682	865
AX-181490013	0.247863	866
AX-416824099	0.247863	867
AX-181468352	0.247863	868
AX-181188770	0.248543	869
AX-181171214	0.248543	870
AX-416771021	0.248543	871
AX-416767810	0.248901	872
AX-416788665	0.248901	873
AX-416821949	0.248901	874
AX-181500763	0.248901	875
AX-416754954	0.248901	876
AX-416754953	0.248901	877
AX-416797220	0.248901	878
AX-416764031	0.248901	879
AX-416762468	0.248962	880
AX-416817724	0.249264	881
AX-181157047	0.249343	882
AX-416817888	0.249469	883
AX-181174427	0.249711	884
AX-181148349	0.251627	885
AX-181171861	0.252196	886
AX-181489497	0.252196	887
AX-181178220	0.252196	888
AX-416823495	0.252196	889
AX-181490049	0.252196	890
AX-181148099	0.252196	891
AX-416732302	0.252239	892
AX-416745865	0.252239	893
AX-416782207	0.252239	894
AX-181183154	0.252239	895
AX-181185670	0.252239	896
AX-181488423	0.252239	897
AX-181484564	0.252239	898
AX-181486590	0.252239	899
AX-416726762	0.252239	900
AX-416816685	0.252239	901
AX-416788279	0.252239	902
AX-416803256	0.252421	903
AX-181182445	0.252457	904
AX-416779225	0.252481	905
AX-181497216	0.252481	906
AX-416763166	0.252481	907
AX-416762450	0.252481	908
AX-181474054	0.252481	909
AX-181491646	0.252481	910
AX-181193117	0.252771	911
AX-416816149	0.253252	912
AX-181194687	0.253666	913
AX-181483714	0.253666	914
AX-416730079	0.253666	915
AX-416723111	0.253666	916
AX-416745950	0.254502	917
AX-181160013	0.255656	918
AX-416734205	0.255684	919
AX-416792136	0.256073	920
AX-416741598	0.256428	921
AX-181466537	0.256847	922
AX-181452919	0.256847	923
AX-416742397	0.257573	924
AX-181198024	0.257573	925
AX-416722756	0.258148	926
AX-181459174	0.259712	927
AX-181191354	0.260434	928
AX-416803710	0.260434	929
AX-181455212	0.260932	930
AX-181170000	0.260932	931
AX-416825668	0.260932	932
AX-181470355	0.261708	933
AX-416754771	0.264411	934
AX-416808269	0.264949	935
AX-416788627	0.264965	936
AX-416771148	0.264965	937
AX-181181364	0.266239	938
AX-416823294	0.266239	939
AX-416810026	0.266239	940
AX-416800528	0.266239	941
AX-416725145	0.266239	942
AX-416763303	0.266239	943
AX-416755165	0.266239	944
AX-181443022	0.266239	945
AX-416762454	0.266239	946
AX-416807575	0.266239	947
AX-181486340	0.266239	948
AX-416771565	0.266239	949
AX-181443590	0.266239	950
AX-416722932	0.266239	951
AX-416792222	0.266388	952
AX-181444372	0.266814	953
AX-416732457	0.267046	954
AX-416800146	0.267731	955
AX-416783502	0.26791	956
AX-416724872	0.26791	957
AX-416795035	0.267939	958
AX-416734975	0.268009	959
AX-181201796	0.268009	960
AX-181456128	0.268009	961
AX-416774603	0.268009	962
AX-416754538	0.268648	963
AX-416774254	0.268679	964
AX-416803578	0.269501	965
AX-181195341	0.27049	966
AX-181490810	0.271467	967
AX-416788303	0.272712	968
AX-181473588	0.273105	969
AX-181183310	0.274387	970
AX-416810185	0.274509	971
AX-181148039	0.274537	972
AX-181189975	0.274537	973
AX-416777615	0.274537	974
AX-181485444	0.275686	975
AX-181157988	0.276311	976
AX-416807890	0.276515	977
AX-181446009	0.276515	978
AX-416792229	0.276515	979
AX-416742754	0.276515	980
AX-416742781	0.276515	981
AX-416778275	0.276515	982
AX-416777605	0.276515	983
AX-416814680	0.276515	984
AX-416747248	0.276515	985
AX-416725965	0.276515	986
AX-181147580	0.277374	987
AX-416756402	0.277374	988
AX-181170754	0.277814	989
AX-416749558	0.277814	990
AX-181191784	0.277814	991
AX-181196987	0.277814	992
AX-181191363	0.277814	993
AX-416815159	0.277814	994
AX-416741541	0.277814	995
AX-416766652	0.277814	996
AX-416749702	0.277814	997
AX-416815956	0.278608	998
AX-416798541	0.278618	999
AX-416776158	0.27963	1000
AX-416766052	0.28098	1001
AX-181444016	0.281767	1002
AX-181488103	0.281865	1003
AX-181493792	0.281865	1004
AX-181149903	0.281892	1005
AX-416728826	0.282517	1006
AX-181154430	0.284881	1007
AX-181182150	0.284881	1008
AX-416764382	0.284881	1009
AX-181470737	0.284881	1010
AX-181490793	0.284934	1011
AX-416796848	0.284934	1012
AX-181447436	0.284934	1013
AX-416747810	0.284934	1014
AX-416753842	0.285677	1015
AX-181152128	0.286645	1016
AX-181157597	0.288155	1017
AX-181473107	0.289949	1018
AX-416769249	0.289949	1019
AX-416809778	0.289949	1020
AX-416774486	0.289949	1021
AX-181493971	0.289949	1022
AX-181500227	0.289949	1023
AX-416796193	0.290652	1024
AX-416752208	0.290997	1025
AX-181175898	0.290997	1026
AX-181165808	0.291209	1027
AX-416817468	0.291525	1028
AX-416814946	0.291525	1029
AX-181494151	0.291525	1030
AX-416814304	0.291525	1031
AX-416721859	0.291525	1032
AX-416722094	0.291525	1033
AX-181179016	0.291525	1034
AX-181443749	0.291525	1035
AX-181193012	0.291525	1036
AX-181491260	0.291525	1037
AX-181491036	0.291987	1038
AX-181448975	0.291987	1039
AX-416795167	0.294249	1040
AX-416723727	0.294303	1041
AX-416792157	0.29483	1042
AX-416787308	0.294995	1043
AX-181444316	0.294995	1044
AX-181163825	0.297054	1045
AX-416776678	0.297054	1046
AX-181177845	0.297054	1047
AX-416797416	0.297054	1048
AX-416740246	0.297054	1049
AX-181189529	0.297054	1050
AX-181153171	0.297054	1051
AX-181497140	0.297054	1052
AX-181458103	0.298523	1053
AX-416797114	0.298601	1054
AX-416793972	0.298931	1055
AX-416756401	0.298931	1056
AX-181194740	0.300336	1057
AX-416775393	0.300336	1058
AX-416764851	0.300858	1059
AX-181148884	0.300858	1060
AX-416756953	0.301428	1061
AX-416826039	0.303406	1062
AX-181453966	0.303764	1063
AX-416724229	0.303814	1064
AX-416764120	0.304205	1065
AX-416743133	0.305625	1066
AX-181439623	0.306838	1067
AX-416740054	0.307463	1068
AX-181483866	0.307463	1069
AX-416751808	0.307607	1070
AX-181485717	0.307607	1071
AX-416811530	0.308435	1072
AX-181485305	0.308487	1073
AX-181450793	0.308576	1074
AX-181457014	0.308576	1075
AX-416794992	0.308576	1076
AX-416761053	0.309398	1077
AX-416729928	0.309398	1078
AX-416755665	0.310913	1079
AX-181464328	0.310913	1080
AX-416743665	0.311443	1081
AX-416768743	0.311592	1082
AX-416795713	0.312098	1083
AX-181453134	0.312286	1084
AX-416783203	0.312291	1085
AX-416762331	0.312291	1086
AX-416723051	0.31271	1087
AX-416795993	0.313468	1088
AX-181462475	0.313848	1089
AX-181481483	0.314097	1090
AX-416764412	0.314097	1091
AX-416773495	0.314097	1092
AX-181166093	0.314097	1093
AX-416748651	0.314448	1094
AX-416744395	0.314448	1095
AX-416771899	0.316575	1096
AX-416761701	0.316783	1097
AX-181483810	0.317814	1098
AX-416745281	0.317814	1099
AX-416804212	0.317814	1100
AX-416777694	0.318573	1101
AX-416791843	0.318573	1102
AX-416798867	0.319087	1103
AX-181163597	0.319667	1104
AX-181495559	0.319667	1105
AX-416723838	0.320732	1106
AX-181197726	0.320732	1107
AX-416769308	0.320732	1108
AX-416747506	0.320781	1109
AX-416805836	0.320878	1110
AX-416815500	0.320942	1111
AX-416766627	0.320942	1112
AX-416817382	0.320942	1113
AX-416808281	0.321246	1114
AX-416776076	0.322663	1115
AX-416807406	0.322663	1116
AX-416805474	0.323039	1117
AX-181169237	0.323638	1118
AX-181485387	0.323638	1119
AX-181182789	0.323638	1120
AX-416738010	0.324166	1121
AX-416754465	0.324166	1122
AX-416817884	0.324995	1123
AX-416749059	0.326993	1124
AX-416815225	0.327047	1125
AX-416803218	0.327047	1126
AX-416773942	0.327047	1127
AX-416761692	0.327047	1128
AX-416785349	0.327927	1129
AX-416758685	0.327927	1130
AX-416794088	0.327927	1131
AX-416744344	0.327938	1132
AX-416782834	0.327938	1133
AX-416765483	0.327938	1134
AX-181493693	0.328247	1135
AX-416816197	0.328247	1136
AX-416789915	0.329193	1137
AX-416817141	0.329993	1138
AX-416738353	0.330743	1139
AX-181445945	0.330743	1140
AX-181196824	0.330743	1141
AX-181487878	0.331017	1142
AX-181466876	0.331065	1143
AX-181458915	0.331065	1144
AX-416767619	0.331065	1145
AX-416748316	0.331065	1146
AX-416776803	0.331065	1147
AX-416805141	0.331065	1148
AX-416721816	0.331065	1149
AX-181487499	0.331065	1150
AX-416755984	0.331065	1151
AX-181452252	0.331065	1152
AX-416742290	0.331065	1153
AX-416794079	0.331065	1154
AX-181497103	0.331065	1155
AX-416774195	0.331065	1156
AX-416765819	0.331065	1157
AX-416778682	0.332227	1158
AX-416797295	0.332227	1159
AX-416745530	0.332916	1160
AX-416822683	0.332916	1161
AX-416764511	0.332916	1162
AX-416805680	0.332916	1163
AX-416795328	0.332916	1164
AX-416747377	0.332916	1165
AX-416817555	0.333444	1166
AX-416739208	0.333874	1167
AX-416794173	0.334276	1168
AX-416763154	0.334276	1169
AX-416734534	0.334276	1170
AX-181202205	0.334276	1171
AX-181180917	0.334276	1172
AX-416763124	0.334276	1173
AX-416805409	0.334276	1174
AX-181166786	0.334276	1175
AX-416784354	0.334444	1176
AX-416725308	0.334751	1177
AX-416757424	0.334991	1178
AX-416812023	0.335297	1179
AX-416736377	0.335297	1180
AX-181483186	0.335297	1181
AX-181485792	0.335297	1182
AX-181196251	0.335297	1183
AX-181445090	0.335297	1184
AX-416728063	0.33581	1185
AX-416764063	0.336616	1186
AX-416793238	0.337299	1187
AX-416743130	0.337362	1188
AX-416798119	0.337922	1189
AX-181147793	0.337922	1190
AX-416793410	0.337993	1191
AX-416722009	0.338285	1192
AX-416725867	0.338813	1193
AX-181456835	0.338813	1194
AX-416760568	0.339059	1195
AX-181487087	0.339059	1196
AX-416773727	0.33965	1197
AX-416765149	0.33997	1198
AX-416794432	0.340392	1199
AX-416802988	0.340392	1200
AX-416762699	0.340822	1201
AX-416754655	0.340822	1202
AX-416786485	0.341237	1203
AX-416743366	0.341344	1204
AX-181455862	0.342503	1205
AX-181449469	0.342503	1206
AX-416801116	0.342503	1207
AX-181191549	0.342792	1208
AX-416803765	0.342792	1209
AX-416737264	0.342792	1210
AX-181487556	0.343075	1211
AX-181500504	0.343075	1212
AX-181464414	0.343103	1213
AX-416744275	0.343103	1214
AX-416821504	0.344584	1215
AX-181202548	0.344584	1216
AX-123475564	0.344584	1217
AX-181491763	0.344584	1218
AX-416725964	0.344584	1219
AX-416751525	0.344705	1220
AX-416796657	0.345415	1221
AX-416777685	0.345555	1222
AX-416815418	0.345663	1223
AX-181454215	0.345663	1224
AX-416732450	0.345663	1225
AX-181189937	0.345663	1226
AX-181175570	0.346449	1227
AX-416778303	0.346461	1228
AX-416749169	0.346983	1229
AX-416734197	0.346983	1230
AX-416737553	0.346983	1231
AX-181162317	0.347667	1232
AX-181491961	0.347768	1233
AX-416764320	0.347843	1234
AX-416756578	0.347852	1235
AX-181467367	0.348414	1236
AX-181496859	0.349466	1237
AX-416738399	0.349466	1238
AX-416729177	0.349656	1239
AX-416726103	0.34987	1240
AX-416767554	0.34987	1241
AX-181205963	0.349876	1242
AX-416784541	0.350503	1243
AX-416724585	0.351992	1244
AX-181170895	0.352261	1245
AX-416764816	0.353262	1246
AX-416761613	0.353262	1247
AX-416739996	0.353262	1248
AX-181155178	0.353262	1249
AX-181483335	0.353262	1250
AX-416733480	0.353262	1251
AX-181457061	0.353262	1252
AX-181169924	0.353262	1253
AX-416777023	0.353262	1254
AX-416821122	0.353674	1255
AX-416721965	0.353674	1256
AX-416725148	0.353674	1257
AX-181461967	0.353674	1258
AX-416824550	0.353674	1259
AX-416752599	0.353674	1260
AX-181164313	0.353674	1261
AX-416746532	0.353674	1262
AX-416731849	0.35443	1263
AX-181441306	0.354563	1264
AX-416806026	0.35506	1265
AX-416779716	0.355143	1266
AX-181193230	0.355143	1267
AX-181487095	0.356589	1268
AX-416807774	0.356777	1269
AX-416794839	0.357164	1270
AX-181449620	0.357344	1271
AX-416723712	0.357344	1272
AX-181482682	0.358259	1273
AX-416723870	0.359498	1274
AX-416816828	0.36133	1275
AX-416781902	0.36133	1276
AX-416802859	0.362021	1277
AX-416815073	0.362021	1278
AX-416809549	0.362222	1279
AX-416790632	0.363184	1280
AX-416774671	0.364147	1281
AX-416731952	0.364314	1282
AX-416816223	0.365123	1283
AX-416790551	0.365123	1284
AX-416724284	0.365123	1285
AX-181460328	0.365123	1286
AX-416791491	0.365216	1287
AX-416821049	0.365291	1288
AX-416769951	0.365291	1289
AX-416811798	0.365291	1290
AX-416792896	0.365291	1291
AX-416776835	0.365291	1292
AX-181468894	0.365291	1293
AX-181466976	0.366244	1294
AX-181486878	0.366244	1295
AX-416740959	0.366244	1296
AX-416767254	0.366244	1297
AX-181500418	0.366325	1298
AX-181187203	0.366441	1299
AX-181496689	0.366445	1300
AX-181461551	0.366445	1301
AX-416744811	0.367236	1302
AX-181450141	0.369047	1303
AX-416772551	0.369476	1304
AX-181492001	0.369901	1305
AX-416783145	0.369901	1306
AX-181160306	0.369901	1307
AX-416785624	0.369901	1308
AX-416740081	0.371236	1309
AX-416769453	0.371236	1310
AX-416821217	0.371236	1311
AX-181157210	0.37203	1312
AX-181162142	0.372152	1313
AX-416769482	0.372152	1314
AX-416742892	0.372158	1315
AX-181466313	0.372604	1316
AX-416818994	0.373071	1317
AX-181458415	0.373136	1318
AX-181199889	0.373538	1319
AX-416738802	0.373538	1320
AX-181485358	0.373538	1321
AX-416744382	0.373664	1322
AX-416792764	0.374228	1323
AX-181497313	0.374493	1324
AX-181197041	0.374976	1325
AX-181458244	0.375649	1326
AX-181166748	0.375649	1327
AX-416759732	0.375674	1328
AX-416773258	0.375674	1329
AX-416724870	0.376162	1330
AX-181183224	0.376162	1331
AX-181492141	0.37631	1332
AX-181449062	0.37631	1333
AX-416805216	0.37631	1334
AX-416764328	0.37631	1335
AX-416722179	0.37631	1336
AX-181460515	0.37631	1337
AX-416815565	0.37631	1338
AX-416734529	0.37631	1339
AX-416725088	0.37631	1340
AX-416769426	0.37631	1341
AX-416723886	0.377064	1342
AX-416751499	0.377803	1343
AX-181172043	0.377803	1344
AX-416722628	0.377942	1345
AX-416822141	0.377942	1346
AX-416791334	0.377942	1347
AX-416810482	0.377942	1348
AX-181483674	0.377942	1349
AX-416738593	0.377942	1350
AX-416743442	0.377942	1351
AX-416758749	0.377971	1352
AX-181482566	0.377971	1353
AX-416771454	0.378624	1354
AX-416722879	0.380114	1355
AX-181169312	0.380114	1356
AX-416727318	0.380114	1357
AX-416723917	0.380114	1358
AX-181439656	0.380114	1359
AX-416728950	0.380114	1360
AX-416744996	0.380114	1361
AX-181483908	0.380114	1362
AX-416789916	0.380114	1363
AX-181496001	0.380114	1364
AX-416722853	0.380114	1365
AX-416733201	0.380114	1366
AX-416783923	0.380114	1367
AX-416796930	0.380114	1368
AX-416774824	0.380114	1369
AX-416776216	0.380114	1370
AX-416747634	0.380114	1371
AX-416753762	0.380114	1372
AX-181489724	0.380114	1373
AX-181491585	0.380114	1374
AX-416763625	0.380114	1375
AX-416785925	0.380114	1376
AX-416791835	0.380114	1377
AX-181474407	0.380114	1378
AX-416753118	0.380114	1379
AX-416762776	0.380114	1380
AX-181484889	0.380114	1381
AX-416725608	0.380114	1382
AX-416765380	0.380114	1383
AX-416799053	0.380114	1384
AX-416730411	0.380527	1385
AX-181170525	0.380783	1386
AX-181199357	0.380783	1387
AX-416745084	0.380783	1388
AX-416815779	0.380783	1389
AX-416772480	0.380783	1390
AX-416728054	0.380783	1391
AX-416744955	0.380783	1392
AX-416821259	0.380783	1393
AX-416739856	0.380783	1394
AX-416816507	0.380783	1395
AX-181482399	0.380783	1396
AX-416820472	0.380783	1397
AX-181461899	0.380783	1398
AX-416770964	0.380783	1399
AX-416804247	0.380783	1400
AX-181170287	0.381095	1401
AX-181489490	0.381177	1402
AX-416816688	0.381177	1403
AX-416765750	0.381177	1404
AX-416741574	0.381177	1405
AX-416765471	0.381512	1406
AX-416810455	0.381523	1407
AX-416751547	0.3824	1408
AX-181441762	0.3824	1409
AX-416741450	0.3824	1410
AX-181448960	0.3824	1411
AX-181178741	0.3824	1412
AX-416778234	0.3824	1413
AX-416727192	0.3824	1414
AX-416812521	0.3824	1415
AX-416768395	0.3824	1416
AX-181453508	0.3824	1417
AX-181484800	0.382561	1418
AX-181498520	0.382561	1419
AX-416775020	0.382561	1420
AX-181148746	0.382758	1421
AX-416724974	0.382758	1422
AX-416754105	0.382758	1423
AX-416725721	0.382758	1424
AX-181183872	0.382758	1425
AX-416725019	0.382758	1426
AX-416767657	0.383599	1427
AX-416744703	0.3837	1428
AX-416753878	0.383775	1429
AX-181442192	0.383775	1430
AX-181470303	0.383775	1431
AX-416721754	0.383775	1432
AX-181473408	0.383775	1433
AX-181167870	0.383775	1434
AX-181169763	0.383775	1435
AX-416739833	0.383775	1436
AX-416821806	0.383775	1437
AX-416752447	0.383775	1438
AX-416801141	0.383775	1439
AX-416742112	0.383775	1440
AX-181179205	0.383775	1441
AX-416775975	0.383775	1442
AX-416731540	0.383775	1443
AX-181200665	0.383775	1444
AX-416724101	0.383775	1445
AX-416765871	0.385701	1446
AX-181441731	0.386107	1447
AX-416785709	0.386107	1448
AX-181188232	0.386107	1449
AX-181487286	0.386107	1450
AX-416773922	0.386424	1451
AX-181449992	0.386424	1452
AX-181489166	0.387401	1453
AX-181196701	0.387401	1454
AX-416815237	0.387624	1455
AX-416780746	0.388669	1456
AX-181459176	0.389027	1457
AX-416722409	0.389299	1458
AX-181201078	0.389377	1459
AX-416793431	0.389391	1460
AX-181498714	0.389456	1461
AX-416741194	0.389563	1462
AX-181453310	0.389989	1463
AX-416797370	0.391022	1464
AX-181467334	0.391991	1465
AX-181187335	0.391991	1466
AX-416764090	0.392029	1467
AX-181485115	0.392123	1468
AX-416806006	0.392392	1469
AX-416766766	0.39344	1470
AX-181484403	0.393909	1471
AX-416782202	0.394279	1472
AX-416727618	0.394755	1473
AX-181183518	0.395661	1474
AX-416748583	0.396269	1475
AX-416765570	0.396994	1476
AX-181445954	0.396994	1477
AX-181182617	0.397537	1478
AX-416729185	0.397537	1479
AX-181481469	0.397537	1480
AX-181204031	0.398981	1481
AX-416798356	0.398986	1482
AX-181449330	0.398998	1483
AX-416788210	0.399045	1484
AX-181149174	0.401003	1485
AX-416774801	0.401256	1486
AX-416779151	0.401828	1487
AX-416822845	0.402157	1488
AX-416781849	0.402986	1489
AX-181165204	0.402986	1490
AX-181500488	0.403081	1491
AX-416797440	0.403081	1492
AX-416796312	0.403357	1493
AX-416744591	0.405136	1494
AX-416734625	0.405374	1495
AX-416747553	0.405374	1496
AX-181201813	0.405374	1497
AX-181481372	0.405374	1498
AX-181202857	0.40558	1499
AX-416765867	0.405757	1500
AX-416729875	0.406079	1501
AX-416776657	0.406096	1502
AX-181200844	0.406096	1503
AX-181164753	0.406267	1504
AX-416819144	0.407753	1505
AX-416816510	0.408289	1506
AX-416727079	0.408296	1507
AX-416787759	0.409084	1508
AX-416737808	0.409498	1509
AX-416770121	0.410509	1510
AX-416814549	0.410598	1511
AX-416797705	0.411535	1512
AX-416746334	0.412299	1513
AX-181154269	0.412299	1514
AX-416765464	0.412309	1515
AX-416747459	0.412309	1516
AX-181464700	0.412309	1517
AX-416733660	0.412309	1518
AX-416732336	0.412309	1519
AX-181497541	0.412309	1520
AX-181159752	0.412513	1521
AX-416732077	0.412602	1522
AX-181158503	0.412602	1523
AX-181455123	0.412602	1524
AX-181463986	0.413637	1525
AX-181453308	0.413637	1526
AX-181448740	0.414224	1527
AX-416784611	0.414224	1528
AX-181181144	0.414224	1529
AX-416793130	0.414224	1530
AX-416780892	0.414224	1531
AX-416746154	0.414224	1532
AX-416757430	0.414224	1533
AX-416750280	0.414224	1534
AX-181189255	0.414224	1535
AX-181151011	0.414489	1536
AX-181181295	0.415134	1537
AX-181491098	0.415837	1538
AX-416813913	0.415837	1539
AX-181447395	0.415837	1540
AX-416767572	0.415837	1541
AX-416804162	0.415837	1542
AX-416822643	0.41675	1543
AX-416825026	0.416834	1544
AX-181148637	0.418032	1545
AX-416752487	0.418032	1546
AX-416749034	0.418213	1547
AX-416758975	0.419349	1548
AX-416765171	0.420159	1549
AX-181147901	0.420236	1550
AX-416723862	0.420236	1551
AX-416753027	0.420236	1552
AX-416814716	0.420236	1553
AX-181500068	0.420236	1554
AX-183577976	0.420981	1555
AX-416764737	0.420981	1556
AX-416756222	0.420981	1557
AX-416763584	0.421374	1558
AX-416793168	0.421374	1559
AX-416777922	0.421374	1560
AX-416730875	0.421374	1561
AX-416821233	0.422242	1562
AX-416796879	0.422242	1563
AX-181175772	0.422242	1564
AX-416791965	0.422702	1565
AX-181149063	0.423215	1566
AX-416727900	0.423215	1567
AX-416801976	0.423215	1568
AX-416797392	0.423714	1569
AX-416765594	0.423714	1570
AX-181500772	0.424163	1571
AX-416757035	0.424163	1572
AX-416751743	0.424828	1573
AX-181441844	0.424834	1574
AX-416781708	0.425227	1575
AX-416777879	0.425227	1576
AX-181490997	0.425227	1577
AX-416761855	0.425227	1578
AX-416789762	0.425227	1579
AX-181498962	0.426209	1580
AX-416764022	0.426209	1581
AX-416823422	0.426261	1582
AX-416799775	0.426769	1583
AX-416748943	0.426769	1584
AX-416776393	0.427315	1585
AX-416806106	0.427315	1586
AX-416762176	0.427315	1587
AX-181166572	0.427315	1588
AX-416799854	0.427315	1589
AX-416808888	0.427315	1590
AX-416734007	0.427315	1591
AX-416775879	0.427335	1592
AX-416826104	0.42782	1593
AX-416772758	0.428261	1594
AX-416747150	0.428499	1595
AX-416752853	0.428499	1596
AX-416813363	0.428499	1597
AX-181489476	0.428499	1598
AX-416750863	0.428499	1599
AX-416767625	0.428499	1600
AX-181491200	0.428499	1601
AX-416765246	0.428499	1602
AX-181471718	0.428795	1603
AX-181453036	0.42893	1604
AX-181204527	0.42893	1605
AX-181200015	0.429313	1606
AX-181492215	0.429313	1607
AX-181170491	0.429313	1608
AX-416791617	0.429313	1609
AX-181443691	0.430071	1610
AX-416762585	0.430263	1611
AX-416777148	0.430263	1612
AX-416746215	0.430263	1613
AX-416723857	0.430263	1614
AX-416747817	0.431533	1615
AX-416770135	0.431533	1616
AX-181469021	0.431533	1617
AX-416733460	0.431533	1618
AX-416774047	0.431533	1619
AX-416724511	0.431533	1620
AX-181180164	0.431533	1621
AX-416806918	0.431533	1622
AX-416754955	0.431533	1623
AX-416776174	0.431533	1624
AX-416816647	0.431627	1625
AX-181187196	0.432133	1626
AX-181468045	0.432135	1627
AX-416800007	0.432135	1628
AX-181450618	0.432135	1629
AX-181458826	0.432135	1630
AX-181171169	0.432135	1631
AX-181162297	0.432135	1632
AX-416795587	0.432135	1633
AX-181486047	0.432135	1634
AX-416765187	0.432135	1635
AX-181468219	0.432135	1636
AX-181472875	0.432135	1637
AX-416764128	0.432135	1638
AX-416814018	0.432135	1639
AX-181483974	0.432135	1640
AX-416772839	0.432135	1641
AX-416770112	0.432135	1642
AX-181172833	0.432135	1643
AX-416758945	0.432135	1644
AX-416764259	0.432135	1645
AX-181471520	0.432135	1646
AX-181497419	0.432135	1647
AX-416807684	0.432135	1648
AX-416794976	0.432135	1649
AX-416804163	0.432135	1650
AX-416822076	0.432135	1651
AX-416746078	0.432161	1652
AX-416788870	0.43273	1653
AX-181461761	0.433808	1654
AX-416776153	0.433808	1655
AX-416782365	0.433985	1656
AX-181496540	0.434111	1657
AX-181491989	0.434907	1658
AX-181191250	0.435423	1659
AX-416780014	0.436108	1660
AX-416821065	0.436777	1661
AX-181491171	0.436777	1662
AX-181166390	0.437198	1663
AX-416766062	0.437198	1664
AX-416821497	0.437198	1665
AX-416743208	0.437268	1666
AX-416755640	0.437268	1667
AX-416820874	0.437268	1668
AX-416723667	0.437268	1669
AX-416758140	0.437268	1670
AX-181200659	0.437537	1671
AX-416767577	0.438193	1672
AX-416772316	0.438193	1673
AX-416809660	0.438193	1674
AX-416799755	0.43837	1675
AX-416804843	0.438899	1676
AX-181498050	0.438899	1677
AX-181185977	0.438937	1678
AX-416725297	0.438937	1679
AX-416739701	0.438937	1680
AX-416775559	0.438937	1681
AX-416733059	0.438937	1682
AX-181195657	0.439322	1683
AX-416784184	0.439322	1684
AX-181490136	0.439322	1685
AX-416805232	0.439322	1686
AX-416757789	0.440465	1687
AX-416774640	0.441958	1688
AX-181481343	0.442207	1689
AX-181474153	0.442207	1690
AX-181147533	0.442207	1691
AX-416764370	0.442207	1692
AX-181191572	0.442207	1693
AX-416772807	0.442402	1694
AX-416736571	0.44242	1695
AX-416746584	0.443161	1696
AX-181164181	0.443161	1697
AX-416817727	0.444462	1698
AX-181440244	0.445093	1699
AX-416771765	0.445093	1700
AX-181456678	0.445093	1701
AX-181445348	0.445093	1702
AX-181469255	0.445481	1703
AX-181468829	0.445481	1704
AX-181460351	0.44638	1705
AX-416813345	0.44638	1706
AX-416755203	0.446962	1707
AX-181457231	0.447617	1708
AX-416724578	0.447617	1709
AX-416763122	0.447617	1710
AX-416733943	0.447617	1711
AX-181460511	0.447617	1712
AX-181446224	0.447934	1713
AX-416814589	0.448075	1714
AX-416759001	0.448075	1715
AX-181492962	0.448825	1716
AX-181482614	0.449674	1717
AX-181496030	0.449815	1718
AX-416800882	0.449878	1719
AX-416779991	0.449878	1720
AX-416754648	0.450271	1721
AX-416744497	0.451559	1722
AX-416788480	0.452707	1723
AX-416809750	0.453895	1724
AX-416812267	0.454282	1725
AX-181488531	0.454282	1726
AX-416760371	0.454282	1727
AX-416782126	0.454853	1728
AX-416814466	0.455231	1729
AX-416819121	0.455632	1730
AX-181202166	0.455801	1731
AX-416813286	0.455801	1732
AX-181482498	0.455801	1733
AX-416737650	0.456031	1734
AX-181482299	0.456031	1735
AX-181487316	0.456031	1736
AX-416745204	0.456031	1737
AX-416748838	0.456031	1738
AX-416806951	0.456031	1739
AX-416787809	0.456031	1740
AX-416752067	0.456031	1741
AX-416739177	0.456031	1742
AX-416728932	0.456031	1743
AX-416780102	0.456031	1744
AX-181149962	0.456031	1745
AX-416739869	0.456031	1746
AX-416761315	0.457133	1747
AX-416763473	0.457133	1748
AX-416793818	0.458352	1749
AX-416730814	0.458743	1750
AX-181486193	0.458743	1751
AX-181484495	0.459093	1752
AX-416723128	0.461511	1753
AX-181500132	0.461511	1754
AX-416744539	0.461771	1755
AX-416786084	0.461917	1756
AX-416778166	0.462004	1757
AX-181492717	0.462004	1758
AX-416744283	0.46229	1759
AX-181181362	0.462595	1760
AX-416818093	0.462595	1761
AX-416765970	0.462595	1762
AX-181458942	0.462595	1763
AX-416794840	0.462595	1764
AX-416724907	0.462595	1765
AX-416784975	0.462747	1766
AX-416750048	0.463315	1767
AX-181160274	0.463819	1768
AX-181166050	0.464363	1769
AX-416812062	0.464614	1770
AX-181491103	0.465054	1771
AX-181472996	0.465173	1772
AX-416770128	0.465353	1773
AX-181489146	0.465855	1774
AX-181491933	0.465912	1775
AX-416762335	0.465912	1776
AX-181172549	0.465912	1777
AX-416818743	0.466293	1778
AX-181196599	0.466293	1779
AX-416728622	0.467769	1780
AX-416777272	0.46786	1781
AX-416755305	0.46786	1782
AX-181172090	0.46786	1783
AX-416745361	0.467985	1784
AX-416775847	0.468533	1785
AX-181500774	0.468533	1786
AX-181494181	0.468576	1787
AX-416781199	0.468576	1788
AX-181468968	0.468576	1789
AX-181489566	0.468576	1790
AX-181494835	0.468576	1791
AX-416780718	0.468576	1792
AX-416757782	0.468576	1793
AX-181482029	0.468576	1794
AX-416787572	0.468576	1795
AX-416785498	0.468576	1796
AX-416755739	0.468722	1797
AX-181187042	0.469024	1798
AX-416793831	0.469369	1799
AX-416790270	0.469489	1800
AX-416800544	0.469489	1801
AX-181194291	0.469489	1802
AX-181481328	0.469691	1803
AX-416796783	0.470144	1804
AX-416797739	0.470144	1805
AX-416806007	0.470235	1806
AX-416817033	0.470633	1807
AX-181484662	0.470633	1808
AX-416722590	0.470633	1809
AX-416729964	0.470633	1810
AX-416810297	0.470633	1811
AX-181470959	0.471478	1812
AX-181452912	0.471478	1813
AX-416789887	0.472237	1814
AX-181474361	0.472237	1815
AX-181438776	0.472237	1816
AX-181493071	0.472432	1817
AX-416771089	0.472571	1818
AX-416722164	0.472571	1819
AX-416788294	0.473587	1820
AX-416785322	0.473587	1821
AX-181159753	0.474031	1822
AX-416759562	0.474031	1823
AX-416789510	0.474743	1824
AX-181484318	0.474743	1825
AX-416741774	0.474743	1826
AX-181470773	0.475453	1827
AX-181199450	0.475555	1828
AX-416736563	0.475555	1829
AX-181469240	0.475555	1830
AX-181494870	0.476369	1831
AX-416783146	0.476965	1832
AX-416777520	0.476965	1833
AX-416783059	0.476965	1834
AX-416825398	0.476965	1835
AX-416815652	0.476965	1836
AX-181443281	0.476965	1837
AX-181499310	0.477448	1838
AX-416760401	0.479032	1839
AX-416807736	0.479592	1840
AX-416757581	0.479592	1841
AX-416813371	0.479719	1842
AX-181484799	0.480026	1843
AX-181500052	0.480092	1844
AX-416755200	0.480452	1845
AX-416785723	0.481275	1846
AX-181489060	0.481459	1847
AX-416791878	0.481595	1848
AX-416748908	0.482625	1849
AX-416774757	0.48286	1850
AX-416759432	0.48286	1851
AX-416805847	0.48286	1852
AX-416765117	0.48286	1853
AX-416722472	0.48286	1854
AX-181481961	0.48286	1855
AX-416789078	0.48286	1856
AX-181447030	0.48286	1857
AX-416775337	0.48286	1858
AX-416822537	0.48286	1859
AX-416817949	0.48286	1860
AX-181481195	0.48286	1861
AX-181169355	0.48286	1862
AX-416736154	0.48286	1863
AX-416763324	0.48286	1864
AX-327800569	0.48286	1865
AX-416776795	0.48286	1866
AX-181152169	0.48286	1867
AX-416722789	0.48286	1868
AX-181447764	0.482944	1869
AX-416738988	0.482944	1870
AX-416801442	0.483369	1871
AX-416822042	0.484429	1872
AX-416791095	0.485279	1873
AX-181203840	0.485361	1874
AX-416754976	0.486608	1875
AX-416787525	0.48734	1876
AX-181153643	0.48734	1877
AX-416776372	0.488054	1878
AX-181189713	0.489112	1879
AX-416816609	0.489112	1880
AX-181458988	0.489112	1881
AX-181150349	0.489206	1882
AX-416751705	0.489206	1883
AX-181494203	0.489732	1884
AX-416740025	0.491452	1885
AX-181169523	0.491816	1886
AX-181198441	0.492823	1887
AX-181198919	0.492823	1888
AX-181152121	0.492941	1889
AX-181178209	0.493392	1890
AX-416792944	0.49428	1891
AX-181500192	0.494316	1892
AX-416801715	0.49437	1893
AX-181484012	0.49437	1894
AX-181445717	0.494449	1895
AX-181447092	0.494504	1896
AX-416753095	0.494504	1897
AX-416775876	0.494504	1898
AX-181187483	0.49492	1899
AX-416763990	0.49492	1900
AX-416723057	0.49492	1901
AX-416796703	0.49492	1902
AX-416806357	0.49496	1903
AX-181482638	0.495686	1904
AX-181462515	0.495733	1905
AX-416806218	0.496321	1906
AX-416781531	0.496355	1907
AX-416751955	0.496837	1908
AX-416785315	0.497308	1909
AX-181183664	0.498572	1910
AX-416738968	0.498785	1911
AX-181454561	0.498785	1912
AX-181487046	0.498847	1913
AX-416765399	0.499045	1914
AX-416804164	0.499412	1915
AX-416759713	0.500219	1916
AX-416733232	0.500219	1917
AX-181186344	0.500219	1918
AX-181168931	0.50044	1919
AX-416789828	0.50044	1920
AX-181154156	0.500655	1921
AX-181198420	0.500698	1922
AX-416723174	0.501845	1923
AX-181497268	0.501845	1924
AX-416751276	0.501845	1925
AX-416812428	0.501845	1926
AX-416785045	0.502038	1927
AX-416724594	0.502415	1928
AX-416747443	0.502415	1929
AX-416787498	0.502475	1930
AX-416779204	0.502475	1931
AX-416805368	0.502475	1932
AX-181181847	0.502475	1933
AX-181183079	0.502727	1934
AX-181164785	0.50279	1935
AX-181196762	0.50352	1936
AX-416784234	0.50407	1937
AX-416824062	0.50407	1938
AX-181148339	0.505621	1939
AX-416801742	0.505621	1940
AX-181147593	0.505861	1941
AX-181453893	0.505861	1942
AX-181488611	0.505861	1943
AX-181180046	0.505951	1944
AX-181454055	0.506435	1945
AX-416817682	0.506509	1946
AX-181169542	0.506509	1947
AX-416772916	0.50765	1948
AX-181160973	0.507745	1949
AX-416793631	0.507745	1950
AX-416741746	0.507745	1951
AX-181498760	0.508179	1952
AX-416752316	0.508179	1953
AX-416823955	0.508179	1954
AX-181154418	0.508179	1955
AX-416817737	0.50831	1956
AX-416783339	0.50831	1957
AX-416745699	0.508829	1958
AX-416756831	0.508829	1959
AX-181500022	0.508829	1960
AX-416737607	0.508829	1961
AX-181482870	0.508829	1962
AX-181175699	0.510838	1963
AX-416817391	0.510838	1964
AX-416742778	0.510838	1965
AX-181159389	0.511375	1966
AX-416741156	0.511375	1967
AX-416784223	0.511375	1968
AX-181443075	0.511432	1969
AX-416817913	0.512216	1970
AX-416769468	0.512533	1971
AX-181485551	0.513015	1972
AX-416734241	0.513015	1973
AX-416778868	0.513025	1974
AX-416762304	0.513078	1975
AX-416729915	0.513078	1976
AX-416812240	0.513078	1977
AX-181156725	0.513078	1978
AX-181500088	0.513078	1979
AX-181487570	0.513078	1980
AX-416789876	0.513231	1981
AX-416722744	0.513637	1982
AX-181443714	0.513637	1983
AX-416760216	0.513637	1984
AX-416758117	0.513637	1985
AX-181200076	0.513637	1986
AX-416764299	0.513637	1987
AX-416811320	0.513956	1988
AX-416743184	0.513956	1989
AX-416737398	0.514795	1990
AX-181185146	0.514795	1991
AX-416818858	0.514795	1992
AX-416739050	0.514795	1993
AX-181492030	0.515523	1994
AX-181483560	0.515523	1995
AX-181162568	0.515688	1996
AX-181189998	0.516902	1997
AX-416805172	0.5193	1998
AX-416786899	0.519678	1999
[truncated: 19,117 more rows]

## Sheet: Ohana results
SNP	step	lle-ratio	global-lle	local-lle	f-SP1	f-SP2	f-SP3	Rank
AX-181161438	79	10.2	-6.86	-1.77	0.761	1e-06	1e-06	1
AX-181183311	58	6.89	-5.85	-2.41	0.000772	1e-06	0.993	2
AX-416732082	58	6.87	-5.84	-2.41	1e-06	0.0187	1	3
AX-181152014	57	6.77	-5.74	-2.36	1e-06	1e-06	0.97	4
AX-416803681	57	6.72	-5.74	-2.38	1e-06	1e-06	0.978	5
AX-181193012	57	6.66	-5.72	-2.39	0.00941	0.0245	1	6
AX-181148349	57	6.64	-5.68	-2.35	1e-06	1e-06	0.967	7
AX-181204527	56	6.6	-5.69	-2.39	1e-06	0.0391	1	8
AX-416733904	56	6.57	-5.65	-2.36	0.042	1e-06	0.994	9
AX-416779502	56	6.52	-5.55	-2.29	0.991	1e-06	1e-06	10
AX-416753842	55	6.44	-5.53	-2.31	1	0.00201	1e-06	11
AX-181170895	55	6.37	-5.48	-2.3	0.994	0.00214	1e-06	12
AX-416799755	55	6.36	-5.49	-2.31	1	1e-06	1e-06	13
AX-181487556	54	6.22	-5.38	-2.27	0.983	1e-06	0.00802	14
AX-181483810	54	6.2	-5.44	-2.34	1e-06	0.0289	0.971	15
AX-181462204	54	6.2	-5.4	-2.3	1	0.018	1e-06	16
AX-416777148	53	6.17	-5.35	-2.26	0.976	1e-06	1e-06	17
AX-416803283	53	6.15	-5.37	-2.3	1	0.0132	0.00427	18
AX-181489641	53	6.11	-5.34	-2.28	1e-06	1e-06	0.931	19
AX-416817724	53	6.07	-5.28	-2.24	1e-06	1e-06	0.914	20
AX-181195659	52	6.01	-5.24	-2.24	0.964	1e-06	1e-06	21
AX-416723224	52	5.97	-5.27	-2.29	1	0.0344	1e-06	22
AX-181488824	52	5.93	-5.3	-2.33	0.0837	1e-06	1	23
AX-416778303	51	5.85	-5.15	-2.23	1e-06	1e-06	0.908	24
AX-416808186	51	5.78	-5.2	-2.31	0.101	1e-06	1	25
AX-181464328	51	5.77	-5.08	-2.19	0.942	1e-06	1e-06	26
AX-181497216	50	5.72	-5.13	-2.27	1	1e-06	0.0334	27
AX-416742064	50	5.7	-5.1	-2.25	0.0256	1e-06	0.931	28
AX-416736180	50	5.66	-5.1	-2.27	0.0055	0.042	0.948	29
AX-416744611	50	5.66	-5.01	-2.19	1e-06	1e-06	0.889	30
AX-416814741	50	5.65	-5.02	-2.2	1e-06	1e-06	0.893	31
AX-181438927	50	5.62	-5.12	-2.31	0.0586	0.0465	1	32
AX-416774640	50	5.62	-5.1	-2.29	0.0761	1e-06	0.979	33
AX-416771497	49	5.54	-5.03	-2.26	1	0.077	1e-06	34
AX-416816197	49	5.54	-5.01	-2.24	1	1e-06	0.058	35
AX-416824401	49	5.54	-5.04	-2.27	0.0915	1e-06	0.977	36
AX-416782834	49	5.53	-4.94	-2.18	0.934	1e-06	1e-06	37
AX-181165204	49	5.49	-5.03	-2.29	1e-06	0.0984	0.975	38
AX-181481570	49	5.49	-5.06	-2.32	0.0938	1e-06	1	39
AX-181193230	49	5.46	-5.02	-2.29	0.12	1e-06	1	40
AX-181174187	49	5.44	-5.03	-2.31	0.0861	0.0195	1	41
AX-181467334	48	5.42	-4.88	-2.17	1e-06	1e-06	0.881	42
AX-181155942	48	5.39	-4.79	-2.09	0.897	1e-06	1e-06	43
AX-181455862	48	5.39	-4.82	-2.12	0.909	1e-06	1e-06	44
AX-181468487	48	5.38	-4.98	-2.29	1e-06	0.142	0.993	45
AX-181489013	47	5.25	-4.91	-2.28	1e-06	0.149	0.99	46
AX-416770128	47	5.23	-4.9	-2.28	1e-06	0.134	0.983	47
AX-416756974	47	5.23	-4.84	-2.22	1e-06	0.0628	0.931	48
AX-181489267	47	5.21	-4.72	-2.12	1e-06	1e-06	0.858	49
AX-416755640	47	5.21	-4.72	-2.12	0.908	1e-06	1e-06	50
AX-416783560	47	5.2	-4.69	-2.09	0.896	1e-06	1e-06	51
AX-181500524	47	5.2	-4.81	-2.21	0.0723	1e-06	0.939	52
AX-416791190	47	5.2	-4.88	-2.28	0.128	1e-06	1	53
AX-416739450	47	5.19	-4.78	-2.18	0.0304	1e-06	0.904	54
AX-181500774	47	5.16	-4.86	-2.28	0.0399	0.111	1	55
AX-181453893	47	5.15	-4.7	-2.13	1e-06	1e-06	0.863	56
AX-181192730	47	5.15	-4.76	-2.18	0.954	0.0476	1e-06	57
AX-181155397	46	5.1	-4.78	-2.23	1	0.0921	0.0139	58
AX-416778234	46	5.07	-4.69	-2.16	1e-06	0.0432	0.894	59
AX-181449620	46	5.06	-4.78	-2.25	0.145	1e-06	0.992	60
AX-416762585	46	5.06	-4.66	-2.13	1e-06	1e-06	0.866	61
AX-416762304	46	5.04	-4.62	-2.1	0.901	1e-06	1e-06	62
AX-416802089	46	5.04	-4.75	-2.23	0.0986	1e-06	0.961	63
AX-416745699	46	5.03	-4.68	-2.16	0.953	1e-06	0.0391	64
AX-416725769	46	5.01	-4.74	-2.23	1	0.12	1e-06	65
AX-181178014	45	5	-4.72	-2.23	1	0.131	1e-06	66
AX-416726118	45	4.97	-4.7	-2.22	1	0.0308	0.0544	67
AX-416752201	45	4.95	-4.63	-2.16	1e-06	0.0541	0.899	68
AX-416776393	45	4.94	-4.57	-2.1	1e-06	0.0127	0.858	69
AX-416824285	45	4.93	-4.7	-2.24	0.084	0.0453	0.978	70
AX-416767509	45	4.91	-4.69	-2.24	1e-06	0.122	0.96	71
AX-181485420	45	4.91	-4.56	-2.1	1e-06	1e-06	0.852	72
AX-416776657	45	4.89	-4.49	-2.04	0.875	1e-06	1e-06	73
AX-416734350	45	4.89	-4.71	-2.26	0.0293	0.152	1	74
AX-181482741	45	4.89	-4.71	-2.27	1e-06	0.2	1	75
AX-416766652	45	4.89	-4.51	-2.07	1e-06	1e-06	0.837	76
AX-181438593	45	4.89	-4.52	-2.07	0.887	1e-06	1e-06	77
AX-181484318	45	4.87	-4.53	-2.09	1e-06	0.00978	0.853	78
AX-416778940	45	4.86	-4.51	-2.08	0.0221	1e-06	0.856	79
AX-416725920	44	4.84	-4.59	-2.16	0.96	0.0937	1e-06	80
AX-181190334	44	4.84	-4.67	-2.25	0.115	0.0436	1	81
AX-181486854	44	4.79	-4.38	-1.98	0.849	1e-06	1e-06	82
AX-181467725	44	4.79	-4.41	-2.01	0.86	1e-06	1e-06	83
AX-416729185	44	4.76	-4.55	-2.17	0.976	0.0139	0.0595	84
AX-181199450	44	4.76	-4.41	-2.03	0.87	1e-06	1e-06	85
AX-181155760	44	4.73	-4.51	-2.14	1e-06	0.0591	0.894	86
AX-416795798	44	4.73	-4.44	-2.07	0.898	1e-06	0.0163	87
AX-416778939	44	4.73	-4.43	-2.07	0.0275	1e-06	0.852	88
AX-416807034	44	4.72	-4.37	-2	0.857	1e-06	1e-06	89
AX-416816319	44	4.71	-4.51	-2.15	1e-06	1	1e-06	90
AX-416750681	43	4.7	-4.5	-2.15	1e-06	1	1e-06	91
AX-181174212	43	4.69	-4.57	-2.22	0.0781	0.0723	0.981	92
AX-181191957	43	4.69	-4.44	-2.09	1e-06	0.0285	0.859	93
AX-181484714	43	4.68	-4.52	-2.18	0.104	0.00475	0.944	94
AX-181181362	43	4.66	-4.5	-2.17	0.0842	0.0143	0.932	95
AX-181500258	43	4.66	-4.46	-2.13	0.966	1e-06	0.0871	96
AX-181454561	43	4.66	-4.52	-2.19	1	0.0477	0.069	97
AX-416804642	43	4.64	-4.52	-2.2	0.156	1e-06	0.977	98
AX-416740228	43	4.62	-4.35	-2.04	1e-06	1e-06	0.825	99
AX-181453134	43	4.62	-4.5	-2.19	0.991	0.171	1e-06	100
AX-416765042	43	4.62	-4.34	-2.03	1e-06	1e-06	0.821	101
AX-416777615	43	4.6	-4.45	-2.15	0.000171	1	1e-06	102
AX-181500794	43	4.58	-4.49	-2.2	1e-06	0.154	0.953	103
AX-416775262	43	4.58	-4.49	-2.21	1e-06	0.177	0.965	104
AX-181466537	43	4.58	-4.5	-2.21	1	0.163	1e-06	105
AX-416826039	43	4.58	-4.52	-2.23	0.0136	0.22	1	106
AX-181202166	42	4.56	-4.43	-2.15	7.24e-05	1	1e-06	107
AX-416813286	42	4.56	-4.43	-2.15	0.000167	1	1e-06	108
AX-416737607	42	4.56	-4.43	-2.15	0.000168	1	0.000139	109
AX-416779256	43	4.56	-4.43	-2.15	0.000218	1	1e-06	110
AX-416764128	42	4.56	-4.5	-2.22	0.0893	0.0987	0.996	111
AX-181194136	42	4.56	-4.47	-2.19	0.0299	0.121	0.958	112
AX-416796350	42	4.55	-4.3	-2.03	0.875	1e-06	0.0108	113
AX-416775196	42	4.55	-4.21	-1.94	0.83	1e-06	1e-06	114
AX-181489566	42	4.54	-4.42	-2.15	0.000167	1	1e-06	115
AX-181487001	42	4.54	-4.49	-2.22	1e-06	0.216	0.982	116
AX-416725964	42	4.54	-4.42	-2.15	0.000245	1	1e-06	117
AX-181497200	42	4.54	-4.42	-2.15	1e-06	1	1e-06	118
AX-181470959	42	4.53	-4.42	-2.15	5.85e-05	1	0.000104	119
AX-181485820	42	4.53	-4.42	-2.15	1e-06	1	1e-06	120
AX-416754773	42	4.53	-4.47	-2.21	0.203	1e-06	1	121
AX-416789510	42	4.53	-4.35	-2.08	0.922	1e-06	0.0503	122
AX-181487095	42	4.52	-4.38	-2.12	0.964	1e-06	0.0927	123
AX-181467330	42	4.51	-4.45	-2.19	1	0.173	0.0068	124
AX-416729808	42	4.5	-4.37	-2.12	0.965	1e-06	0.0943	125
AX-181181364	42	4.5	-4.4	-2.15	1e-06	1	1e-06	126
AX-181178209	42	4.5	-4.48	-2.23	1e-06	0.255	1	127
AX-416748680	42	4.49	-4.32	-2.07	0.0442	1e-06	0.865	128
AX-416822042	42	4.48	-4.46	-2.22	0.0327	0.202	0.999	129
AX-416744497	42	4.47	-4.39	-2.15	0.000167	1	1e-06	130
AX-416817932	42	4.47	-4.25	-2.01	1e-06	1e-06	0.813	131
AX-181183489	42	4.47	-4.37	-2.13	1e-06	0.992	1e-06	132
AX-181454446	42	4.47	-4.46	-2.22	0.00095	0.258	0.997	133
AX-181486308	42	4.47	-4.39	-2.15	0.000253	1	1e-06	134
AX-181188770	42	4.46	-4.38	-2.15	0.000106	1	1e-06	135
AX-181202646	42	4.45	-4.27	-2.05	0.0121	0.0132	0.842	136
AX-181177742	42	4.44	-4.41	-2.19	1	0.177	0.00568	137
AX-416763122	42	4.43	-4.22	-2.01	1e-06	1e-06	0.812	138
AX-181158460	42	4.43	-4.36	-2.15	0.000234	1	1e-06	139
AX-416721816	41	4.42	-4.36	-2.15	1e-06	1	1e-06	140
AX-416807575	41	4.42	-4.29	-2.08	0.000162	0.965	1e-06	141
AX-416756222	42	4.42	-4.18	-1.96	0.841	1e-06	1e-06	142
AX-416757424	41	4.41	-4.33	-2.12	6.17e-05	0.987	8.79e-05	143
AX-416777037	41	4.41	-4.35	-2.15	9.79e-05	1	3.88e-06	144
AX-416795225	41	4.41	-4.35	-2.15	0.000172	1	1e-06	145
AX-181155396	41	4.4	-4.37	-2.17	1	0.136	0.0352	146
AX-416725965	41	4.4	-4.29	-2.09	1e-06	0.969	1e-06	147
AX-181464714	41	4.39	-4.42	-2.22	1e-06	0.281	1	148
AX-181488149	41	4.39	-4.43	-2.23	1e-06	0.262	1	149
AX-416796488	41	4.38	-4.38	-2.19	1e-06	0.2	0.963	150
AX-416800399	41	4.38	-4.34	-2.15	1e-06	1	1e-06	151
AX-416723111	41	4.37	-4.25	-2.06	0.0635	1e-06	0.87	152
AX-416737096	41	4.37	-4.09	-1.9	0.815	1e-06	1e-06	153
AX-181170754	41	4.37	-4.33	-2.15	1e-06	1	1e-06	154
AX-416780873	41	4.36	-4.19	-2.01	1e-06	1e-06	0.814	155
AX-416730945	41	4.36	-4.38	-2.2	1e-06	0.24	0.981	156
AX-416722034	41	4.35	-4.33	-2.15	1e-06	1	1e-06	157
AX-416744317	41	4.35	-4.28	-2.11	0.966	1e-06	0.105	158
AX-181440418	41	4.35	-4.21	-2.04	0.929	1e-06	0.0938	159
AX-416815237	41	4.34	-4.27	-2.1	0.000234	0.977	1e-06	160
AX-416788210	41	4.34	-4.32	-2.15	1e-06	1	1e-06	161
AX-416741574	41	4.34	-4.32	-2.15	1	0.0237	0.113	162
AX-181200015	41	4.34	-4.32	-2.15	1e-06	1	1e-06	163
AX-416804212	41	4.33	-4.31	-2.15	0.0019	1	1e-06	164
AX-416802988	41	4.33	-4.21	-2.04	0.0544	1e-06	0.856	165
AX-416764976	41	4.32	-4.31	-2.15	0.000134	1	0.000245	166
AX-416724872	41	4.32	-4.22	-2.07	1e-06	0.958	1e-06	167
AX-416754953	41	4.31	-4.28	-2.12	0.159	1e-06	0.943	168
AX-181170944	41	4.3	-4.07	-1.92	0.822	1e-06	1e-06	169
AX-181183010	41	4.3	-4.16	-2.01	0.0229	1e-06	0.827	170
AX-181487499	41	4.3	-4.12	-1.98	0.853	0.0212	1e-06	171
AX-416754954	41	4.3	-4.27	-2.12	0.16	1e-06	0.942	172
AX-416747315	41	4.29	-4.3	-2.15	0.000154	1	0.00021	173
AX-416801742	41	4.29	-4.3	-2.15	0.000238	1	1e-06	174
AX-181496170	41	4.29	-4.31	-2.16	1e-06	0.176	0.944	175
AX-416800996	41	4.29	-4.3	-2.16	1e-06	0.182	0.945	176
AX-181483335	40	4.27	-4.27	-2.14	0.969	0.171	1e-06	177
AX-181175898	40	4.27	-4.33	-2.2	1e-06	0.292	0.992	178
AX-416797220	40	4.27	-4.29	-2.15	7.59e-05	1	1e-06	179
AX-181491085	40	4.26	-4.34	-2.21	1e-06	0.302	1	180
AX-416775911	40	4.26	-4.31	-2.18	0.232	1e-06	1	181
AX-181198155	40	4.26	-4.12	-1.99	0.0139	1e-06	0.814	182
AX-181447579	40	4.25	-4.27	-2.14	1	0.0577	0.0959	183
AX-181148460	40	4.24	-4.28	-2.16	1	0.183	0.0225	184
AX-181188232	40	4.24	-4.27	-2.15	1e-06	1	1e-06	185
AX-416817012	40	4.23	-4.31	-2.2	0.00738	0.299	1	186
AX-181448960	40	4.22	-4.25	-2.14	0.98	0.22	1e-06	187
AX-416770296	40	4.22	-4.1	-2	0.887	1e-06	0.0526	188
AX-416762330	40	4.21	-4.09	-1.99	0.882	1e-06	0.0489	189
AX-181188772	40	4.2	-4.25	-2.15	0.000107	1	1e-06	190
AX-181166470	40	4.19	-4.15	-2.06	0.93	0.00455	0.0747	191
AX-416797098	40	4.19	-4.2	-2.11	0.946	0.137	1e-06	192
AX-416822076	40	4.19	-4.26	-2.17	1	0.262	1e-06	193
AX-181441257	40	4.18	-4.19	-2.11	0.027	0.989	1e-06	194
AX-416736609	40	4.17	-4.14	-2.06	1e-06	0.0777	0.866	195
AX-416724075	40	4.16	-4.18	-2.1	0.112	1e-06	0.912	196
AX-181194997	40	4.16	-3.99	-1.92	0.829	1e-06	0.0143	197
AX-181202506	40	4.16	-4.28	-2.2	1e-06	0.313	1	198
AX-181471999	40	4.14	-4.23	-2.16	1	0.279	1e-06	199
AX-416789136	40	4.14	-4.2	-2.13	1e-06	1	0.0211	200
AX-416722654	40	4.14	-4.08	-2.01	1e-06	0.932	1e-06	201
AX-181183310	39	4.13	-3.94	-1.88	0.806	1e-06	1e-06	202
AX-181180911	40	4.13	-4.02	-1.96	1e-06	1e-06	0.792	203
AX-416790283	40	4.13	-4.23	-2.17	1	0.266	1e-06	204
AX-416768463	39	4.12	-4.19	-2.12	0.153	1e-06	0.94	205
AX-416783502	39	4.11	-4.01	-1.95	0.857	1e-06	0.0346	206
AX-416813363	39	4.11	-3.99	-1.94	1e-06	1e-06	0.785	207
AX-181484145	39	4.1	-4.19	-2.14	0.00729	0.191	0.945	208
AX-416723057	39	4.1	-4.23	-2.18	1e-06	0.328	0.993	209
AX-416809462	39	4.09	-4.11	-2.06	1e-06	0.957	1e-06	210
AX-416807891	39	4.09	-4.23	-2.19	1e-06	0.345	1	211
AX-416739746	39	4.08	-4.05	-2.01	1e-06	0.931	1e-06	212
AX-416778226	39	4.06	-4.14	-2.11	0.987	1e-06	0.145	213
AX-416725756	39	4.06	-4.2	-2.17	0.248	1e-06	1	214
AX-416796069	39	4.06	-4.12	-2.09	0.0124	0.973	1e-06	215
AX-181498329	39	4.05	-4.19	-2.16	0.0704	0.158	0.983	216
AX-416738013	39	4.05	-4.18	-2.16	0.257	1e-06	1	217
AX-181484837	39	4.05	-4.13	-2.11	1e-06	1	0.0367	218
AX-181490793	39	4.04	-3.89	-1.87	0.801	1e-06	1e-06	219
AX-181500342	39	4.03	-4.11	-2.09	0.0358	0.0992	0.909	220
AX-181184951	39	4.02	-4.14	-2.13	0.0325	0.172	0.952	221
AX-181492617	39	4.02	-3.92	-1.91	1e-06	1e-06	0.775	222
AX-181490801	39	4.02	-4.18	-2.17	0.143	0.0903	1	223
AX-181487308	39	4.02	-4.05	-2.04	1e-06	0.947	1e-06	224
AX-416728622	39	4.02	-4.1	-2.09	0.135	1e-06	0.916	225
AX-181182570	39	4.01	-3.93	-1.92	0.828	0.0155	1e-06	226
AX-181486677	39	4.01	-4.16	-2.16	0.258	1e-06	1	227
AX-416772551	39	4	-3.89	-1.89	1e-06	1e-06	0.766	228
AX-416972747	39	4	-3.58	-1.58	0.693	1e-06	1e-06	229
AX-181487141	38	3.99	-4.14	-2.15	1	0.224	0.0193	230
AX-416805857	38	3.98	-3.83	-1.84	0.791	1e-06	1e-06	231
AX-416761735	38	3.98	-3.81	-1.82	0.781	1e-06	1e-06	232
AX-416775076	38	3.98	-4.14	-2.15	0.00449	0.26	0.968	233
AX-181186534	38	3.98	-4.17	-2.18	1e-06	0.374	1	234
AX-181168931	38	3.97	-3.87	-1.88	0.808	1e-06	1e-06	235
AX-416754727	38	3.97	-4.14	-2.15	1	0.326	1e-06	236
AX-181451309	38	3.97	-4.04	-2.05	0.0993	1e-06	0.885	237
AX-416728668	38	3.96	-4.08	-2.09	0.951	0.184	1e-06	238
AX-181168443	38	3.96	-4.11	-2.13	1e-06	1	0.0184	239
AX-181455212	38	3.96	-3.99	-2.01	0.0791	1e-06	0.855	240
AX-181173536	38	3.96	-4.13	-2.15	0.15	0.0977	1	241
AX-416725298	38	3.95	-4.01	-2.04	0.000147	0.946	0.000209	242
AX-416810198	38	3.95	-4.12	-2.14	0.00935	1	0.000338	243
AX-181469606	38	3.95	-4.15	-2.17	1e-06	0.387	1	244
AX-416825743	38	3.95	-3.94	-1.97	0.873	1e-06	0.0512	245
AX-416788303	38	3.95	-4.09	-2.11	1	1e-06	0.171	246
AX-181443960	38	3.94	-4.03	-2.06	1e-06	0.122	0.883	247
AX-181185708	38	3.94	-4.08	-2.11	5.56e-05	1	0.0332	248
AX-416777520	38	3.94	-3.87	-1.9	1e-06	0.00329	0.771	249
AX-416735558	38	3.94	-4.1	-2.12	0.208	1e-06	0.965	250
AX-416765778	38	3.94	-4.07	-2.1	0.959	0.166	0.0119	251
AX-416809750	38	3.94	-4.14	-2.17	1e-06	0.388	1	252
AX-416772826	38	3.94	-3.88	-1.91	1e-06	1e-06	0.775	253
AX-181495919	38	3.93	-4.08	-2.12	1	0.119	0.0789	254
AX-416776060	38	3.93	-4.01	-2.04	0.924	0.0341	0.0598	255
AX-416765332	38	3.93	-4.07	-2.1	1	1e-06	0.176	256
AX-416750070	38	3.93	-3.87	-1.91	0.822	1e-06	0.00691	257
AX-181187603	38	3.92	-4.09	-2.13	0.112	0.11	0.974	258
AX-181443022	38	3.91	-3.95	-2	0.888	0.103	1e-06	259
AX-416780014	38	3.9	-4.07	-2.12	0.0369	1	1e-06	260
AX-416817461	38	3.89	-4.09	-2.14	0.12	0.144	1	261
AX-416807890	38	3.89	-4.1	-2.16	0.0209	0.328	1	262
AX-416775214	38	3.88	-4.05	-2.11	1e-06	0.22	0.935	263
AX-181468909	38	3.88	-4.05	-2.11	1e-06	0.22	0.935	264
AX-416795547	38	3.88	-4.09	-2.15	0.0801	0.199	1	265
AX-181452252	38	3.88	-3.99	-2.06	0.15	1e-06	0.91	266
AX-416810455	38	3.88	-4.09	-2.15	0.241	0.0196	1	267
AX-181483259	38	3.88	-4.04	-2.1	0.0639	1	1e-06	268
AX-181450141	38	3.88	-3.9	-1.96	0.857	0.0521	1e-06	269
AX-416752208	38	3.87	-3.77	-1.84	0.788	1e-06	1e-06	270
AX-416749516	38	3.87	-3.79	-1.86	0.797	1e-06	1e-06	271
AX-181193258	38	3.87	-4.1	-2.16	1e-06	0.416	1	272
AX-416817236	38	3.87	-3.86	-1.92	0.833	0.0263	1e-06	273
AX-416723712	38	3.87	-3.91	-1.97	0.891	1e-06	0.0761	274
AX-416782365	37	3.85	-4.02	-2.09	1	0.0218	0.162	275
AX-416823821	37	3.84	-4.01	-2.09	0.18	1e-06	0.938	276
AX-183577976	37	3.83	-3.81	-1.89	0.825	1e-06	0.0214	277
AX-416784975	37	3.83	-4.01	-2.1	1	1e-06	0.182	278
AX-416788490	37	3.83	-4.07	-2.16	1e-06	0.434	1	279
AX-181485282	37	3.82	-4.07	-2.16	1e-06	0.438	1	280
AX-416800506	37	3.82	-3.78	-1.87	1e-06	1e-06	0.76	281
AX-181461422	37	3.81	-4.06	-2.15	0.0279	0.329	1	282
AX-181440172	37	3.79	-3.99	-2.1	0.0694	1	1e-06	283
AX-181481553	37	3.79	-3.93	-2.03	0.000153	0.943	1e-06	284
AX-416744996	37	3.78	-4.02	-2.13	0.134	0.14	1	285
AX-181197726	37	3.78	-4.04	-2.15	1	0.538	1e-06	286
AX-181171766	37	3.78	-4.03	-2.14	1	0.398	1e-06	287
AX-181464817	37	3.78	-3.99	-2.1	0.068	1	1e-06	288
AX-416766971	37	3.77	-4.03	-2.15	1	0.526	1e-06	289
AX-181443706	37	3.76	-4.03	-2.15	1e-06	0.474	0.999	290
AX-416755984	37	3.76	-4.01	-2.13	0.287	1e-06	1	291
AX-416825936	37	3.76	-4	-2.12	0.193	0.0744	0.997	292
AX-416795107	37	3.75	-3.82	-1.94	1e-06	0.0438	0.805	293
AX-416763528	37	3.75	-3.91	-2.04	1e-06	0.951	0.0121	294
AX-181158847	37	3.75	-3.92	-2.04	0.0329	0.96	1e-06	295
AX-181486878	37	3.74	-3.96	-2.09	1	0.0613	0.133	296
AX-181489427	37	3.74	-3.91	-2.04	0.957	1e-06	0.147	297
AX-181488611	37	3.74	-3.71	-1.84	1e-06	1e-06	0.748	298
AX-181201540	37	3.74	-3.95	-2.08	1	1e-06	0.197	299
AX-416755665	37	3.74	-4.01	-2.14	0.988	0.594	1e-06	300
AX-181487046	37	3.74	-3.94	-2.07	0.985	0.0403	0.135	301
AX-416809725	37	3.73	-3.98	-2.11	0.281	1e-06	0.99	302
AX-416755798	37	3.73	-4	-2.14	0.0493	0.282	1	303
AX-181148477	37	3.73	-4	-2.14	1	0.475	1e-06	304
AX-181472961	37	3.72	-3.88	-2.02	0.0719	0.0267	0.869	305
AX-181500885	37	3.72	-3.89	-2.03	1e-06	0.949	0.0105	306
AX-181486259	37	3.71	-3.95	-2.09	1e-06	0.235	0.931	307
AX-181492742	36	3.71	-3.93	-2.07	0.0994	1	1e-06	308
AX-181190239	36	3.71	-3.93	-2.08	0.00266	1	0.0648	309
AX-416821689	36	3.7	-3.99	-2.14	0.0238	0.369	1	310
AX-181442568	36	3.7	-3.96	-2.11	0.127	0.128	0.983	311
AX-416821809	36	3.69	-3.91	-2.07	0.101	0.996	1e-06	312
AX-416801956	36	3.69	-3.63	-1.78	0.769	1e-06	1e-06	313
AX-416724229	36	3.69	-3.83	-1.98	1e-06	0.919	1e-06	314
AX-181495559	36	3.68	-3.98	-2.14	0.991	0.544	1e-06	315
AX-181147533	36	3.68	-3.92	-2.08	1	0.0453	0.151	316
AX-181489291	36	3.68	-3.91	-2.07	0.0981	1	1e-06	317
AX-181487286	36	3.68	-3.67	-1.83	1e-06	1e-06	0.745	318
AX-181205281	36	3.68	-3.95	-2.12	1	0.335	0.0173	319
AX-181484012	36	3.67	-3.96	-2.13	0.995	0.467	1e-06	320
AX-181460350	36	3.66	-3.83	-2	0.000142	0.926	0.000207	321
AX-416794432	36	3.66	-3.93	-2.1	0.976	0.313	1e-06	322
AX-416725517	36	3.66	-3.78	-1.95	0.0509	0.00705	0.822	323
AX-181200644	36	3.66	-3.68	-1.85	1e-06	1e-06	0.75	324
AX-181488777	36	3.65	-3.74	-1.91	1e-06	0.887	1e-06	325
AX-181460328	36	3.65	-3.79	-1.96	0.894	1e-06	0.09	326
AX-181463986	36	3.64	-3.78	-1.96	0.000221	0.909	1e-06	327
AX-181149962	36	3.64	-3.78	-1.96	0.894	1e-06	0.092	328
AX-416785687	36	3.64	-3.94	-2.12	0.0644	0.248	0.992	329
AX-181157747	36	3.63	-3.89	-2.07	1	1e-06	0.204	330
AX-181457980	36	3.63	-3.94	-2.12	0.0549	0.293	1	331
AX-416805313	36	3.63	-3.82	-2	0.000102	0.93	1e-06	332
AX-181447185	36	3.62	-3.94	-2.13	1	0.505	0.00903	333
AX-181483858	36	3.62	-3.65	-1.84	0.795	0.0109	1e-06	334
AX-181191738	36	3.61	-3.77	-1.96	1e-06	0.911	1e-06	335
AX-416735749	36	3.61	-3.81	-2.01	1e-06	0.125	0.862	336
AX-181182617	36	3.6	-3.91	-2.11	0.987	0.444	1e-06	337
AX-416820924	36	3.6	-3.79	-1.99	0.000124	0.925	0.000206	338
AX-181165553	36	3.6	-3.86	-2.07	1	1e-06	0.212	339
AX-416776136	36	3.6	-3.92	-2.11	1	0.364	0.0152	340
AX-416754732	36	3.6	-3.91	-2.11	0.311	1e-06	1	341
AX-181193369	36	3.6	-3.86	-2.06	0.114	0.998	1e-06	342
AX-181460720	36	3.59	-3.85	-2.05	0.993	1e-06	0.208	343
AX-416803704	36	3.59	-3.74	-1.95	0.864	0.092	1e-06	344
AX-416761405	36	3.58	-3.9	-2.11	0.197	0.0893	1	345
AX-416731580	36	3.58	-3.89	-2.1	0.985	0.331	0.0097	346
AX-416816008	36	3.58	-3.77	-1.98	1e-06	0.916	1e-06	347
AX-416817913	36	3.58	-3.8	-2.01	0.906	0.149	1e-06	348
AX-181173259	36	3.58	-3.87	-2.08	1e-06	0.242	0.927	349
AX-181196749	36	3.58	-3.85	-2.07	1	0.0642	0.15	350
AX-416724101	36	3.58	-3.78	-1.99	0.902	0.163	1e-06	351
AX-181189692	36	3.57	-3.63	-1.85	1e-06	0.00278	0.751	352
AX-416739088	36	3.57	-3.89	-2.1	0.287	0.0206	1	353
AX-181491771	35	3.55	-3.89	-2.11	1e-06	0.393	0.972	354
AX-181470141	35	3.55	-3.77	-1.99	1e-06	0.926	0.00307	355
AX-181495855	35	3.55	-3.83	-2.06	1	1e-06	0.221	356
AX-181161806	35	3.55	-3.85	-2.07	0.106	1	1e-06	357
AX-416725664	35	3.55	-3.74	-1.97	0.11	1e-06	0.856	358
AX-181490881	35	3.55	-3.83	-2.05	0.98	0.0633	0.127	359
AX-181149208	35	3.55	-3.61	-1.84	0.794	0.0166	1e-06	360
AX-181148173	35	3.54	-3.82	-2.05	1e-06	1	0.0895	361
AX-416791867	35	3.54	-3.83	-2.06	0.117	1	1e-06	362
AX-181490810	35	3.54	-3.88	-2.11	0.985	0.441	1e-06	363
AX-181189713	35	3.53	-3.86	-2.09	0.338	1e-06	1	364
AX-181202554	35	3.53	-3.81	-2.04	0.0941	0.982	0.000627	365
AX-416766819	35	3.53	-3.77	-2.01	0.02	0.125	0.874	366
AX-181439623	35	3.53	-3.76	-1.99	0.0847	0.955	1e-06	367
AX-181193888	35	3.53	-3.83	-2.06	1e-06	0.234	0.918	368
AX-416791824	35	3.52	-3.82	-2.06	1	0.00568	0.21	369
AX-416725721	35	3.52	-3.56	-1.81	0.783	1e-06	0.0102	370
AX-416736860	35	3.52	-3.71	-1.95	1e-06	0.904	1e-06	371
AX-181453728	35	3.52	-3.85	-2.09	0.222	0.0752	1	372
AX-416769353	35	3.51	-3.84	-2.09	1e-06	0.331	0.952	373
AX-416771403	35	3.51	-3.67	-1.91	0.865	1e-06	0.0772	374
AX-416721864	35	3.51	-3.77	-2.02	0.172	1e-06	0.903	375
AX-181470355	35	3.51	-3.85	-2.1	0.334	1e-06	1	376
AX-181444499	35	3.51	-3.86	-2.11	1	0.482	0.0164	377
AX-416757553	35	3.5	-3.71	-1.96	0.000217	0.908	1e-06	378
AX-181147580	35	3.5	-3.5	-1.74	0.753	1e-06	1e-06	379
AX-416972796	35	3.5	-3.85	-2.1	0.105	0.219	1	380
AX-416759053	35	3.5	-3.72	-1.97	1e-06	0.0999	0.836	381
AX-416762448	35	3.5	-3.85	-2.1	0.331	1e-06	1	382
AX-181157675	35	3.5	-3.7	-1.95	0.000223	0.903	1e-06	383
AX-181497334	35	3.49	-3.85	-2.1	0.988	0.512	0.00861	384
AX-416724998	35	3.49	-3.79	-2.04	0.932	0.21	1e-06	385
AX-181199030	35	3.49	-3.83	-2.09	0.031	0.312	0.973	386
AX-416747186	35	3.49	-3.56	-1.81	0.79	1e-06	0.0176	387
AX-181483800	35	3.49	-3.81	-2.06	0.113	1	1e-06	388
AX-416794779	35	3.49	-3.83	-2.09	0.974	0.39	1e-06	389
AX-181472417	35	3.47	-3.78	-2.04	0.101	0.984	1e-06	390
AX-181454545	35	3.47	-3.78	-2.05	1e-06	1	0.0962	391
AX-416799756	35	3.47	-3.8	-2.06	1	0.16	0.094	392
AX-416738988	35	3.47	-3.58	-1.85	0.805	0.0346	1e-06	393
AX-181199003	35	3.46	-3.66	-1.93	1e-06	0.895	1e-06	394
AX-181179322	35	3.46	-3.76	-2.03	0.933	0.243	1e-06	395
AX-416788418	35	3.46	-3.6	-1.87	0.0248	1e-06	0.771	396
AX-416810010	35	3.46	-3.79	-2.06	0.117	1	1e-06	397
AX-416814419	35	3.45	-3.67	-1.95	0.000177	0.903	1e-06	398
AX-416800912	35	3.45	-3.76	-2.03	0.00241	0.988	0.0822	399
AX-181187376	35	3.45	-3.81	-2.09	0.032	0.29	0.966	400
AX-181446224	35	3.45	-3.66	-1.93	0.862	0.105	1e-06	401
AX-416787945	35	3.44	-3.76	-2.04	1e-06	1	0.0997	402
AX-181197041	35	3.44	-3.46	-1.74	0.751	1e-06	1e-06	403
AX-416812221	35	3.44	-3.81	-2.09	1	0.373	0.0263	404
AX-416782340	35	3.44	-3.82	-2.1	0.0342	0.422	1	405
AX-416811318	35	3.44	-3.77	-2.05	0.104	0.108	0.934	406
AX-416821574	34	3.43	-3.8	-2.09	0.0852	0.257	0.995	407
AX-416818030	34	3.43	-3.72	-2.01	0.0651	0.0889	0.888	408
AX-181438776	35	3.43	-3.76	-2.04	0.052	0.172	0.926	409
AX-416738005	35	3.43	-3.8	-2.08	0.195	0.11	1	410
AX-416793288	34	3.42	-3.78	-2.07	0.0287	0.291	0.959	411
AX-416765784	34	3.42	-3.57	-1.85	1e-06	0.862	1e-06	412
AX-416786370	34	3.41	-3.49	-1.79	1e-06	1e-06	0.728	413
AX-416823499	34	3.41	-3.79	-2.08	1	0.296	0.0409	414
AX-181456128	34	3.41	-3.45	-1.75	1e-06	1e-06	0.714	415
AX-416815026	34	3.41	-3.53	-1.82	0.798	1e-06	0.0251	416
AX-416754378	34	3.41	-3.44	-1.74	1e-06	1e-06	0.71	417
AX-416770998	34	3.4	-3.63	-1.93	0.864	0.12	1e-06	418
AX-416746334	34	3.4	-3.76	-2.06	0.117	1	1e-06	419
AX-416773258	34	3.4	-3.65	-1.94	0.000216	0.902	1e-06	420
AX-181441844	34	3.4	-3.74	-2.04	1	1e-06	0.237	421
AX-416815159	34	3.39	-3.57	-1.87	1e-06	0.87	1e-06	422
AX-416741710	34	3.39	-3.66	-1.97	0.924	1e-06	0.141	423
AX-416819925	34	3.39	-3.74	-2.05	0.183	0.0509	0.948	424
AX-416791042	34	3.39	-3.73	-2.03	0.217	1e-06	0.93	425
AX-181175143	34	3.39	-3.75	-2.06	1e-06	0.287	0.929	426
AX-416745261	34	3.39	-3.72	-2.03	0.214	1e-06	0.926	427
AX-181443252	34	3.38	-3.74	-2.05	0.141	1	1e-06	428
AX-416778737	34	3.38	-3.38	-1.69	0.732	1e-06	1e-06	429
AX-416731375	34	3.38	-3.45	-1.75	1e-06	1e-06	0.716	430
AX-416743817	34	3.38	-3.56	-1.87	0.83	0.0556	0.0124	431
AX-416737588	34	3.38	-3.71	-2.02	0.056	0.984	0.0397	432
AX-416825519	34	3.38	-3.77	-2.08	0.0769	0.294	0.999	433
AX-416791364	34	3.38	-3.49	-1.8	1e-06	1e-06	0.732	434
AX-181465528	34	3.38	-3.46	-1.77	1e-06	1e-06	0.723	435
AX-416730525	34	3.37	-3.67	-1.98	0.0868	0.953	1e-06	436
AX-181483294	34	3.37	-3.69	-2.01	0.131	0.0323	0.897	437
AX-416785950	34	3.37	-3.64	-1.96	0.0377	0.923	1e-06	438
AX-181174293	34	3.37	-3.73	-2.04	0.0709	1	0.0407	439
AX-416785857	34	3.37	-3.71	-2.02	0.932	0.259	1e-06	440
AX-416724016	34	3.36	-3.76	-2.08	0.36	1e-06	1	441
AX-181496895	34	3.36	-3.35	-1.67	0.727	1e-06	1e-06	442
AX-416722095	34	3.36	-3.76	-2.08	0.114	0.227	1	443
AX-416815558	34	3.35	-3.71	-2.04	0.0113	1	0.0944	444
AX-181185356	34	3.34	-3.72	-2.05	0.139	1	1e-06	445
AX-181469456	34	3.34	-3.75	-2.08	0.362	1e-06	1	446
AX-416792003	34	3.34	-3.61	-1.94	0.874	0.0952	0.0174	447
AX-416787169	34	3.34	-3.46	-1.79	1e-06	0.007	0.732	448
AX-416765326	34	3.34	-3.71	-2.04	1e-06	1	0.103	449
AX-181500607	34	3.33	-3.69	-2.03	0.169	1	1e-06	450
AX-181163664	34	3.33	-3.71	-2.04	0.148	1	1e-06	451
AX-416789005	34	3.33	-3.45	-1.78	1e-06	1e-06	0.726	452
AX-416790966	34	3.33	-3.72	-2.06	0.326	1e-06	0.98	453
AX-181495036	34	3.33	-3.68	-2.02	1e-06	0.225	0.896	454
AX-416810159	34	3.33	-3.72	-2.06	0.295	0.0181	0.983	455
AX-181487950	34	3.32	-3.31	-1.65	0.719	1e-06	1e-06	456
AX-181489472	34	3.32	-3.51	-1.85	0.837	1e-06	0.0704	457
AX-181178171	34	3.32	-3.61	-1.96	1e-06	0.921	0.024	458
AX-416740460	34	3.32	-3.63	-1.97	1e-06	0.154	0.855	459
AX-181467779	34	3.32	-3.69	-2.04	1	0.114	0.137	460
AX-181490049	34	3.32	-3.58	-1.92	0.904	1e-06	0.143	461
AX-416820149	34	3.31	-3.54	-1.89	1e-06	0.877	1e-06	462
AX-181483514	34	3.31	-3.47	-1.81	0.814	1e-06	0.057	463
AX-416787932	34	3.31	-3.56	-1.91	1e-06	0.885	1e-06	464
AX-416745865	34	3.31	-3.73	-2.07	0.953	0.582	1e-06	465
AX-181491640	34	3.3	-3.36	-1.71	0.742	1e-06	1e-06	466
AX-181197773	34	3.3	-3.69	-2.03	1	1e-06	0.243	467
AX-181195657	34	3.3	-3.57	-1.92	0.118	1e-06	0.839	468
AX-416781159	33	3.29	-3.7	-2.06	0.292	0.0485	1	469
AX-181470086	33	3.29	-3.72	-2.07	0.0711	0.332	1	470
AX-181167801	33	3.29	-3.71	-2.07	0.00333	0.416	0.96	471
AX-181156417	33	3.29	-3.66	-2.02	0.981	0.111	0.123	472
AX-181147843	33	3.29	-3.67	-2.03	0.995	1e-06	0.241	473
AX-416747814	33	3.29	-3.65	-2	0.0852	0.968	0.00907	474
AX-181157046	33	3.29	-3.65	-2	0.997	1e-06	0.268	475
AX-181193773	33	3.28	-3.61	-1.98	0.904	0.21	1e-06	476
AX-416814304	33	3.28	-3.66	-2.02	0.932	0.281	1e-06	477
AX-416743665	33	3.28	-3.45	-1.81	0.796	1e-06	0.0293	478
AX-181458826	33	3.28	-3.34	-1.7	0.736	1e-06	1e-06	479
AX-181450311	33	3.27	-3.51	-1.88	0.856	1e-06	0.0855	480
AX-181445348	33	3.27	-3.46	-1.82	0.819	1e-06	0.0594	481
AX-181173387	33	3.27	-3.7	-2.06	0.38	1e-06	1	482
AX-181486459	33	3.26	-3.67	-2.04	1e-06	1	0.103	483
AX-416786899	33	3.26	-3.59	-1.96	0.174	1e-06	0.882	484
AX-181470781	33	3.26	-3.34	-1.71	0.741	1e-06	1e-06	485
AX-181183487	33	3.26	-3.54	-1.9	0.862	0.0239	0.0597	486
AX-416771058	33	3.26	-3.61	-1.98	1e-06	0.186	0.869	487
AX-181491115	33	3.26	-3.69	-2.06	0.166	0.165	1	488
AX-181500172	33	3.25	-3.52	-1.89	1e-06	0.879	1e-06	489
AX-416775552	33	3.25	-3.55	-1.93	0.0187	0.902	1e-06	490
AX-416737398	33	3.25	-3.65	-2.03	1	0.0237	0.223	491
AX-416816300	33	3.24	-3.43	-1.81	1e-06	0.844	1e-06	492
AX-181487561	33	3.24	-3.67	-2.05	0.0238	0.329	0.955	493
AX-416775346	33	3.24	-3.61	-1.99	0.154	0.0339	0.902	494
AX-181200010	33	3.24	-3.65	-2.03	0.178	1	1e-06	495
AX-416820920	33	3.24	-3.64	-2.02	0.198	1	1e-06	496
AX-181489312	33	3.23	-3.62	-2.01	0.929	0.286	1e-06	497
AX-181483796	33	3.23	-3.64	-2.02	1	0.0968	0.158	498
AX-416783059	33	3.23	-3.59	-1.97	0.119	0.959	1e-06	499
AX-181163855	33	3.23	-3.59	-1.98	0.939	0.0159	0.15	500
AX-181500276	33	3.23	-3.35	-1.74	0.75	1e-06	1e-06	501
AX-181443590	33	3.23	-3.29	-1.67	0.725	1e-06	1e-06	502
AX-181147605	33	3.23	-3.5	-1.88	1e-06	0.874	1e-06	503
AX-416758945	33	3.22	-3.58	-1.97	0.93	0.106	0.0752	504
AX-416747810	33	3.22	-3.29	-1.68	1e-06	1e-06	0.692	505
AX-416812240	33	3.21	-3.64	-2.03	0.165	1	1e-06	506
AX-181190885	33	3.21	-3.54	-1.94	0.906	0.0127	0.123	507
AX-181481372	33	3.21	-3.61	-2.01	0.988	1e-06	0.243	508
AX-181483977	33	3.21	-3.67	-2.06	0.0587	0.399	1	509
AX-181163039	33	3.21	-3.6	-1.99	0.0101	0.973	0.0844	510
AX-181491003	33	3.21	-3.62	-2.02	0.196	1	1e-06	511
AX-181487866	33	3.21	-3.42	-1.82	0.8	0.0487	0.00141	512
AX-416815703	33	3.21	-3.63	-2.03	1e-06	0.312	0.922	513
AX-181191363	33	3.2	-3.3	-1.7	0.742	0.0119	1e-06	514
AX-181483908	33	3.2	-3.32	-1.71	1e-06	1e-06	0.702	515
AX-416745950	33	3.2	-3.61	-2.01	0.208	1	1e-06	516
AX-181195142	33	3.2	-3.62	-2.02	1	0.116	0.147	517
AX-416738506	33	3.2	-3.62	-2.02	0.0751	1	0.0537	518
AX-416787498	33	3.2	-3.45	-1.85	1e-06	0.859	1e-06	519
AX-416730665	33	3.2	-3.48	-1.88	0.0942	1e-06	0.813	520
AX-416755969	33	3.19	-3.65	-2.05	0.197	0.136	1	521
AX-181175939	33	3.19	-3.23	-1.64	0.714	1e-06	1e-06	522
AX-183578104	33	3.19	-3.33	-1.73	1e-06	1e-06	0.708	523
AX-181164695	33	3.19	-3.51	-1.92	0.143	1e-06	0.85	524
AX-416816223	33	3.19	-3.3	-1.71	1e-06	1e-06	0.699	525
AX-416812235	33	3.19	-3.59	-1.99	0.0255	0.19	0.895	526
AX-416788713	33	3.19	-3.61	-2.02	0.0313	1	0.0949	527
AX-416723441	33	3.18	-3.6	-2.01	1	1e-06	0.266	528
AX-181483247	33	3.18	-3.64	-2.05	0.157	0.188	1	529
AX-181198420	33	3.18	-3.42	-1.83	1e-06	0.0711	0.773	530
AX-181462268	33	3.18	-3.63	-2.04	1e-06	0.378	0.94	531
AX-416795623	33	3.18	-3.43	-1.84	0.0526	1e-06	0.775	532
AX-416781161	33	3.18	-3.64	-2.05	0.105	0.277	1	533
AX-416820120	33	3.17	-3.32	-1.73	1e-06	1e-06	0.707	534
AX-416783632	33	3.17	-3.49	-1.91	0.889	1e-06	0.124	535
AX-181165197	33	3.17	-3.64	-2.05	0.398	1e-06	1	536
AX-181191607	33	3.17	-3.64	-2.05	0.0832	0.328	1	537
AX-181191608	33	3.17	-3.64	-2.05	0.0832	0.328	1	538
AX-181484132	33	3.17	-3.62	-2.04	0.978	0.337	0.0339	539
AX-416760427	33	3.17	-3.63	-2.05	0.41	1e-06	1	540
AX-416723541	33	3.17	-3.61	-2.02	0.022	0.265	0.926	541
AX-181440278	33	3.16	-3.34	-1.76	0.806	0.167	1e-06	542
AX-181197819	33	3.16	-3.59	-2.01	0.137	1	0.0267	543
AX-416757072	32	3.15	-3.6	-2.02	1e-06	0.315	0.921	544
AX-181490069	32	3.15	-3.58	-2.01	0.128	1	0.0322	545
AX-416794650	32	3.15	-3.62	-2.04	0.0715	0.279	0.972	546
AX-181483607	32	3.15	-3.6	-2.02	0.193	1	1e-06	547
AX-416772178	32	3.14	-3.31	-1.73	1e-06	1e-06	0.709	548
AX-181485357	32	3.14	-3.59	-2.01	0.247	0.029	0.951	549
AX-181451226	32	3.14	-3.43	-1.86	1e-06	0.866	1e-06	550
AX-181188077	32	3.14	-3.5	-1.93	0.00345	0.919	0.0373	551
AX-181444372	32	3.14	-3.26	-1.69	0.739	1e-06	0.00965	552
AX-416745252	32	3.14	-3.58	-2.01	1	0.0998	0.164	553
AX-416775663	32	3.14	-3.62	-2.05	0.974	0.516	0.0219	554
AX-181184948	32	3.13	-3.61	-2.05	0.0805	0.349	1	555
AX-181485267	32	3.13	-3.42	-1.85	1e-06	0.861	1e-06	556
AX-181170669	32	3.13	-3.51	-1.94	1e-06	0.167	0.849	557
AX-416815679	32	3.13	-3.44	-1.88	6.24e-05	0.871	1e-06	558
AX-416791399	32	3.13	-3.6	-2.04	0.157	1	1e-06	559
AX-416796988	32	3.13	-3.58	-2.01	1	0.103	0.162	560
AX-416820130	32	3.13	-3.58	-2.01	1	1e-06	0.268	561
AX-416769429	32	3.13	-3.51	-1.94	1e-06	0.167	0.849	562
AX-416777061	32	3.13	-3.59	-2.02	1e-06	0.319	0.921	563
AX-416762604	32	3.13	-3.54	-1.98	0.0599	0.966	0.0378	564
AX-416761692	32	3.13	-3.58	-2.02	0.198	1	1e-06	565
AX-181204525	32	3.13	-3.58	-2.02	1e-06	0.318	0.919	566
AX-416786662	32	3.12	-3.39	-1.83	1e-06	0.853	1e-06	567
AX-181198200	32	3.12	-3.34	-1.78	0.0351	1e-06	0.746	568
AX-181156424	32	3.12	-3.57	-2.01	1	0.154	0.132	569
AX-416778302	32	3.11	-3.44	-1.89	0.854	0.0856	0.0246	570
AX-416726722	32	3.11	-3.24	-1.69	0.733	1e-06	1e-06	571
AX-181500132	32	3.11	-3.4	-1.84	0.0813	1e-06	0.793	572
AX-416766646	32	3.1	-3.43	-1.88	0.108	1e-06	0.82	573
AX-181179463	32	3.1	-3.48	-1.93	0.901	0.0561	0.0846	574
AX-416740110	32	3.1	-3.26	-1.71	1e-06	1e-06	0.701	575
AX-416792060	32	3.1	-3.55	-2	0.972	0.17	0.0913	576
AX-416764031	32	3.1	-3.2	-1.65	0.72	1e-06	1e-06	577
AX-181151127	32	3.1	-3.59	-2.04	1e-06	0.457	0.948	578
AX-181439770	32	3.09	-3.56	-2.01	0.212	1	1e-06	579
AX-181439962	32	3.09	-3.58	-2.03	0.084	0.289	0.982	580
AX-416724242	32	3.09	-3.54	-2	0.987	0.127	0.136	581
AX-416755516	32	3.09	-3.22	-1.68	0.73	1e-06	1e-06	582
AX-416748198	32	3.09	-3.55	-2.01	0.257	0.0259	0.951	583
AX-181483974	32	3.08	-3.56	-2.02	0.111	0.237	0.98	584
AX-181469374	32	3.08	-3.49	-1.96	0.926	0.148	0.0606	585
AX-181485963	32	3.08	-3.44	-1.9	1e-06	0.883	0.000453	586
AX-416747443	32	3.08	-3.32	-1.78	0.0516	1e-06	0.753	587
AX-416823119	32	3.07	-3.57	-2.04	0.106	0.295	1	588
AX-181191354	32	3.07	-3.18	-1.64	0.716	1e-06	1e-06	589
AX-416783057	32	3.07	-3.56	-2.02	0.188	1	1e-06	590
AX-416786084	32	3.07	-3.56	-2.03	0.942	0.491	1e-06	591
AX-416733458	32	3.07	-3.45	-1.92	1e-06	0.16	0.837	592
AX-416764824	32	3.07	-3.47	-1.93	0.189	1e-06	0.877	593
AX-416738075	32	3.07	-3.48	-1.94	0.893	0.201	0.00562	594
AX-181483105	32	3.06	-3.52	-1.99	0.204	0.987	1e-06	595
AX-416753078	32	3.06	-3.35	-1.83	0.0672	1e-06	0.778	596
AX-181487591	32	3.06	-3.53	-2	0.243	1	1e-06	597
AX-181484422	32	3.06	-3.54	-2	0.0771	1	0.0655	598
AX-181481328	32	3.05	-3.52	-1.99	0.992	1e-06	0.27	599
AX-416758007	32	3.05	-3.55	-2.03	0.00461	0.436	0.945	600
AX-181454037	32	3.05	-3.53	-2	1e-06	1	0.149	601
AX-416796930	32	3.05	-3.56	-2.03	0.437	1e-06	1	602
AX-181151628	32	3.05	-3.51	-1.98	0.957	0.176	0.0776	603
AX-416741598	32	3.04	-3.48	-1.96	0.925	0.162	0.0524	604
AX-181148724	32	3.04	-3.52	-2	0.25	1	1e-06	605
AX-181191963	32	3.04	-3.55	-2.03	1	0.418	0.0542	606
AX-181177131	32	3.04	-3.46	-1.94	1e-06	0.19	0.856	607
AX-416763455	32	3.03	-2.95	-1.44	0.647	1e-06	1e-06	608
AX-181482953	32	3.03	-3.51	-2	1	1e-06	0.286	609
AX-416751705	32	3.03	-3.32	-1.81	1e-06	0.841	1e-06	610
AX-181492433	32	3.03	-3.41	-1.89	1e-06	0.897	0.0316	611
AX-181485969	32	3.03	-3.5	-1.99	0.926	0.332	1e-06	612
AX-416761240	32	3.03	-3.38	-1.87	1e-06	0.868	0.000445	613
AX-416808572	32	3.03	-3.47	-1.96	0.966	1e-06	0.243	614
AX-181483603	32	3.03	-3.53	-2.02	0.422	1e-06	0.992	615
AX-181147507	31	3.02	-3.4	-1.89	0.893	1e-06	0.147	616
AX-416814513	32	3.02	-3.26	-1.74	0.0305	1e-06	0.729	617
AX-416724523	31	3.02	-3.54	-2.03	0.445	1e-06	1	618
AX-416798517	31	3.01	-3.5	-1.99	1	1e-06	0.289	619
AX-416755200	31	3.01	-3.49	-1.99	1	1e-06	0.299	620
AX-416749123	31	3.01	-3.52	-2.02	0.409	1e-06	0.986	621
AX-181183798	31	3.01	-3.48	-1.98	0.92	0.32	1e-06	622
AX-181487163	31	3.01	-3.49	-1.99	0.215	0.99	1e-06	623
AX-416770773	31	3.01	-3.5	-1.99	1	0.0407	0.236	624
AX-181446917	31	3	-3.44	-1.94	0.889	0.222	1e-06	625
AX-416738801	31	3	-3.39	-1.89	0.0459	0.0805	0.828	626
AX-181169355	31	3	-3.26	-1.76	0.794	1e-06	0.0597	627
AX-181181663	31	3	-3.36	-1.86	0.00021	0.864	1e-06	628
AX-181483818	31	3	-3.48	-1.98	0.0315	1	0.125	629
AX-416723553	31	3	-3.52	-2.02	0.0969	0.337	1	630
AX-416820432	31	2.99	-3.5	-2	0.105	1	0.0497	631
AX-181149018	31	2.99	-3.51	-2.02	0.941	0.449	0.0013	632
AX-416758749	31	2.99	-3.51	-2.01	0.162	1	0.0172	633
AX-416816828	31	2.99	-3.12	-1.63	0.71	1e-06	1e-06	634
AX-416819187	31	2.99	-3.18	-1.69	1e-06	1e-06	0.693	635
AX-416732450	31	2.99	-3.52	-2.02	0.125	0.274	1	636
AX-416734197	31	2.99	-3.51	-2.02	0.457	1e-06	1	637
AX-416789474	31	2.99	-3.46	-1.97	1e-06	0.259	0.885	638
AX-416775185	31	2.99	-3.5	-2	0.239	1	1e-06	639
AX-181463081	31	2.99	-3.43	-1.93	0.0136	0.94	0.0674	640
AX-181157858	31	2.99	-3.33	-1.84	0.000146	0.854	4.46e-05	641
AX-181167109	31	2.98	-3.49	-2	0.0987	1	0.0566	642
AX-181167110	31	2.98	-3.49	-2	0.0987	1	0.0566	643
AX-181447030	31	2.98	-3.5	-2.01	0.219	1	1e-06	644
AX-416752740	31	2.98	-3.5	-2.01	1e-06	0.381	0.924	645
AX-416812752	31	2.98	-3.27	-1.77	0.803	1e-06	0.0648	646
AX-416732078	31	2.98	-3.44	-1.95	0.932	0.111	0.0925	647
AX-416814865	31	2.98	-3.15	-1.66	0.723	1e-06	1e-06	648
AX-416795266	31	2.98	-3.5	-2.01	1	0.308	0.0791	649
AX-181168519	31	2.97	-3.4	-1.92	0.185	1e-06	0.868	650
AX-416806684	31	2.97	-3.33	-1.85	8.61e-05	0.859	1e-06	651
AX-181177941	31	2.97	-3.46	-1.97	1e-06	0.255	0.885	652
AX-181453966	31	2.97	-3.5	-2.02	0.463	1e-06	1	653
AX-181459742	31	2.97	-3.16	-1.68	1e-06	1e-06	0.689	654
AX-416775694	31	2.96	-3.46	-1.98	1e-06	0.993	0.159	655
AX-416744753	31	2.96	-3.46	-1.98	1e-06	1	0.168	656
AX-181485993	31	2.96	-3.48	-2	0.931	0.443	1e-06	657
AX-181204842	31	2.96	-3.47	-1.99	0.0644	1	0.0867	658
AX-181461793	31	2.96	-3.45	-1.97	0.971	0.0714	0.167	659
AX-181201932	31	2.96	-3.45	-1.97	0.0829	0.166	0.913	660
AX-416809631	31	2.95	-3.49	-2.01	0.358	0.0435	1	661
AX-181452808	31	2.95	-3.41	-1.94	1e-06	0.947	0.0941	662
AX-181201742	31	2.95	-3.46	-1.99	1e-06	1	0.165	663
AX-416823692	31	2.95	-3.49	-2.01	0.156	0.228	1	664
AX-416727192	31	2.95	-3.49	-2.01	0.472	1e-06	1	665
AX-416765263	31	2.95	-3.46	-1.98	0.012	0.293	0.908	666
AX-181460518	31	2.95	-3.19	-1.72	1e-06	0.0238	0.714	667
AX-416755845	31	2.95	-3.44	-1.97	0.949	0.208	0.0608	668
AX-416764437	31	2.94	-3.45	-1.98	1e-06	0.286	0.895	669
AX-181179271	31	2.94	-3.48	-2.01	1e-06	0.499	0.938	670
AX-181182322	31	2.94	-3.33	-1.86	0.124	1e-06	0.821	671
AX-416765205	31	2.94	-3.47	-2.01	0.215	0.146	0.995	672
AX-181175082	31	2.94	-3.47	-2	0.24	1	1e-06	673
AX-416821559	31	2.94	-3.46	-1.99	0.264	1	1e-06	674
AX-181483866	31	2.94	-3.48	-2.01	0.475	1e-06	1	675
AX-181484613	31	2.93	-3.3	-1.83	9.61e-05	0.851	1e-06	676
AX-181459483	31	2.93	-3.39	-1.92	0.903	0.155	0.0441	677
AX-181487456	31	2.93	-3.22	-1.76	0.0458	1e-06	0.742	678
AX-181485144	31	2.93	-3.13	-1.67	0.726	1e-06	0.00222	679
AX-181202965	31	2.93	-3.44	-1.98	0.981	0.197	0.103	680
AX-181186266	31	2.93	-3.47	-2.01	0.161	0.226	1	681
AX-181489146	31	2.93	-3.24	-1.77	1e-06	0.828	1e-06	682
AX-181168706	31	2.93	-3.44	-1.98	0.952	0.419	0.0293	683
AX-416723858	31	2.93	-3.07	-1.61	0.706	0.00678	1e-06	684
AX-416790952	31	2.92	-3.45	-1.99	0.275	1	1e-06	685
AX-416744955	31	2.92	-3.44	-1.98	1	1e-06	0.309	686
AX-416722655	31	2.92	-3.46	-2	0.109	0.277	0.983	687
AX-181157803	31	2.92	-3.12	-1.67	1e-06	1e-06	0.685	688
AX-416763637	31	2.92	-3.24	-1.78	1e-06	0.831	1e-06	689
AX-181193229	31	2.92	-3.47	-2.01	0.482	1e-06	1	690
AX-416792844	31	2.91	-3.25	-1.79	0.000132	0.837	0.000113	691
AX-416816498	31	2.91	-3.44	-1.99	0.0983	0.222	0.95	692
AX-181445068	31	2.91	-3.24	-1.79	1e-06	0.834	1e-06	693
AX-181454844	31	2.91	-3.27	-1.82	1e-06	0.848	0.000461	694
AX-416775337	31	2.91	-3.44	-1.99	0.279	1	1e-06	695
AX-416744810	31	2.91	-3.38	-1.92	0.0316	0.948	0.0751	696
AX-416747634	31	2.91	-3.21	-1.76	1e-06	0.822	1e-06	697
AX-181498504	31	2.91	-3.46	-2	0.929	0.5	1e-06	698
AX-181193226	31	2.91	-3.46	-2.01	0.49	1e-06	1	699
AX-416740863	31	2.91	-3.19	-1.73	0.0334	1e-06	0.725	700
AX-181491657	31	2.91	-3.41	-1.96	1e-06	0.267	0.883	701
AX-416734360	31	2.91	-3.31	-1.86	0.0641	0.889	1e-06	702
AX-416722318	31	2.91	-3.45	-1.99	0.27	1	1e-06	703
AX-416722804	31	2.9	-3.42	-1.97	0.994	1e-06	0.303	704
AX-416765001	31	2.9	-3.43	-1.98	0.228	0.0721	0.953	705
AX-416779962	31	2.9	-3.21	-1.77	0.0617	1e-06	0.754	706
AX-416819870	31	2.9	-3.45	-2.01	1e-06	0.521	0.935	707
AX-416734714	31	2.9	-3.43	-1.97	1	1e-06	0.311	708
AX-181188041	31	2.9	-3	-1.55	0.685	1e-06	1e-06	709
AX-181155319	31	2.89	-3.24	-1.79	5.66e-05	0.837	1.67e-05	710
AX-181487764	31	2.89	-3.34	-1.89	0.183	1e-06	0.859	711
AX-181197702	31	2.89	-3.41	-1.97	1e-06	0.309	0.896	712
AX-181160937	31	2.89	-3.35	-1.9	0.0526	0.127	0.854	713
AX-181198723	30	2.89	-3.39	-1.95	0.242	0.00944	0.91	714
AX-181458915	30	2.89	-3.15	-1.71	0.77	1e-06	0.0496	715
AX-181193886	30	2.89	-3.45	-2	0.988	0.427	0.0542	716
AX-416764320	30	2.88	-3.37	-1.93	0.955	1e-06	0.248	717
AX-416739732	30	2.88	-3.2	-1.75	0.807	1e-06	0.0841	718
AX-416821259	30	2.88	-3.29	-1.85	0.871	1e-06	0.138	719
AX-181202548	30	2.88	-3.44	-2	0.501	1e-06	1	720
AX-416779151	30	2.88	-3.2	-1.76	1e-06	0.821	1e-06	721
AX-181157535	30	2.88	-3.16	-1.72	0.765	0.0563	1e-06	722
AX-181494601	30	2.87	-3.41	-1.98	0.2	1	0.0224	723
AX-181454055	30	2.87	-3.42	-1.99	0.279	1	1e-06	724
AX-181446505	30	2.87	-3.43	-2	0.509	1e-06	1	725
AX-416768350	30	2.87	-3.37	-1.93	0.108	0.951	0.0198	726
AX-181183794	30	2.87	-3.02	-1.58	0.695	1e-06	1e-06	727
AX-416823307	30	2.87	-3.32	-1.89	1e-06	0.911	0.0628	728
AX-181491098	30	2.87	-3.22	-1.79	0.824	1e-06	0.0936	729
AX-416783238	30	2.87	-3.24	-1.8	0.000163	0.839	1e-06	730
AX-416826027	30	2.86	-3.4	-1.97	0.133	1	0.0562	731
AX-416824195	30	2.86	-3.42	-1.99	0.0998	0.281	0.972	732
AX-416810330	30	2.86	-3.26	-1.83	1e-06	0.109	0.786	733
AX-416764435	30	2.86	-3	-1.57	0.694	1e-06	0.00285	734
AX-416721647	30	2.86	-3.41	-1.98	1	0.208	0.126	735
AX-181445717	30	2.86	-3.4	-1.97	1	0.0394	0.254	736
AX-181470822	30	2.85	-3.41	-1.98	0.994	0.264	0.0959	737
AX-181176005	30	2.85	-3.34	-1.91	0.923	1e-06	0.187	738
AX-181198134	30	2.85	-3.36	-1.93	0.166	0.952	1e-06	739
AX-181497981	30	2.85	-3.42	-2	0.518	1e-06	1	740
AX-181189556	30	2.85	-3.41	-1.98	0.0226	1	0.14	741
AX-416775564	30	2.85	-3.42	-2	0.907	0.603	1e-06	742
AX-416762279	30	2.85	-3.41	-1.99	0.984	0.374	0.0587	743
AX-416794947	30	2.85	-3.26	-1.83	0.000118	0.853	0.000186	744
AX-181493058	30	2.84	-3.42	-2	0.48	1	1e-06	745
AX-181154853	30	2.84	-3.41	-1.99	1	0.406	0.0729	746
AX-416765157	30	2.84	-3.42	-2	0.513	0.993	1e-06	747
AX-416803990	30	2.84	-3.41	-1.99	0.317	0.0784	1	748
AX-181181531	30	2.84	-3.41	-1.99	0.525	1e-06	1	749
AX-416763324	30	2.84	-3.03	-1.61	0.00219	1e-06	0.666	750
AX-181194447	30	2.84	-3.41	-1.99	0.915	0.558	1e-06	751
AX-181186785	30	2.83	-3.38	-1.96	1e-06	1	0.192	752
AX-416803004	30	2.83	-3.41	-1.99	1	0.35	0.0809	753
AX-416804221	30	2.83	-3.33	-1.92	1e-06	0.945	0.107	754
AX-416762768	30	2.83	-3.4	-1.99	0.298	1	1e-06	755
AX-181184346	30	2.83	-3.22	-1.8	0.000153	0.841	1e-06	756
AX-416763625	30	2.83	-3.02	-1.6	1e-06	1e-06	0.663	757
AX-181149903	30	2.83	-3.34	-1.92	0.954	1e-06	0.25	758
AX-416815582	30	2.82	-3.39	-1.98	0.327	1	1e-06	759
AX-416773578	30	2.82	-3.4	-1.99	0.319	0.0697	0.992	760
AX-416732457	30	2.82	-3.39	-1.98	0.313	1	1e-06	761
AX-416724632	30	2.82	-3.34	-1.93	0.00522	0.968	0.137	762
AX-416771571	30	2.82	-3.32	-1.92	1e-06	0.214	0.852	763
AX-416723872	30	2.82	-3.39	-1.99	0.913	0.551	1e-06	764
AX-416772366	30	2.82	-3.29	-1.88	0.897	0.0136	0.151	765
AX-181451926	30	2.82	-3.2	-1.8	1e-06	0.837	1e-06	766
AX-181486047	30	2.81	-3.39	-1.98	0.331	1	1e-06	767
AX-181438020	30	2.81	-3.38	-1.98	1	0.258	0.109	768
AX-416724611	30	2.81	-3.17	-1.77	1e-06	0.826	1e-06	769
AX-181185812	30	2.81	-3.26	-1.85	1e-06	0.875	0.0238	770
AX-416820103	30	2.8	-3.3	-1.9	1e-06	0.202	0.841	771
AX-416819638	30	2.8	-3.03	-1.63	1e-06	1e-06	0.673	772
AX-181194350	30	2.8	-3.39	-1.99	0.451	1	1e-06	773
AX-416728220	30	2.8	-3.38	-1.98	0.409	1	1e-06	774
AX-416723873	30	2.8	-2.92	-1.52	0.674	1e-06	1e-06	775
AX-416778065	30	2.8	-3.36	-1.96	1	1e-06	0.328	776
AX-181491991	30	2.79	-3.36	-1.97	0.0652	1	0.106	777
AX-181150986	30	2.79	-2.98	-1.58	0.694	1e-06	1e-06	778
AX-181192936	30	2.79	-3.22	-1.82	1e-06	0.847	0.000449	779
AX-416777102	30	2.79	-3.35	-1.96	1	0.0666	0.238	780
AX-416802984	30	2.79	-3.29	-1.9	1e-06	0.202	0.842	781
AX-416784345	30	2.79	-3.19	-1.79	8.62e-05	0.836	2.34e-06	782
AX-416822797	30	2.79	-3.26	-1.87	0.162	1e-06	0.839	783
AX-181174601	30	2.79	-3.38	-1.98	0.357	1	1e-06	784
AX-181469601	30	2.79	-3.38	-1.98	0.157	0.256	1	785
AX-416760045	30	2.79	-3.04	-1.64	1e-06	1e-06	0.677	786
AX-181200665	30	2.79	-3.24	-1.85	0.867	0.0628	0.0813	787
AX-181497556	30	2.79	-3.38	-1.98	0.43	1	1e-06	788
AX-416795013	30	2.78	-3.35	-1.96	0.226	0.989	0.014	789
AX-416729964	30	2.78	-3.13	-1.74	0.000213	0.815	1e-06	790
AX-416775783	30	2.78	-3.37	-1.98	0.423	1	1e-06	791
AX-181474041	30	2.78	-3.38	-1.98	0.212	0.177	1	792
AX-416760304	30	2.78	-3.37	-1.98	0.253	0.137	1	793
AX-416794809	30	2.78	-3.19	-1.8	8.92e-05	0.838	1e-06	794
AX-181493176	30	2.77	-3.36	-1.98	0.378	1	1e-06	795
AX-181464700	30	2.77	-3.12	-1.73	5.21e-05	0.81	1e-06	796
AX-181486832	30	2.77	-2.96	-1.58	0.693	1e-06	1e-06	797
AX-181148100	30	2.77	-3.35	-1.97	1e-06	1	0.188	798
AX-416799157	30	2.77	-2.91	-1.52	0.675	1e-06	1e-06	799
AX-181151651	30	2.77	-3.32	-1.94	0.109	0.154	0.914	800
AX-416808990	30	2.77	-3.37	-1.98	0.324	1	1e-06	801
AX-181498647	30	2.77	-1.84	-0.457	0.396	1e-06	1e-06	802
AX-416799014	30	2.77	-2.97	-1.59	1e-06	1e-06	0.658	803
AX-416821268	30	2.76	-3.18	-1.8	4.52e-05	0.841	0.00385	804
AX-416761038	29	2.76	-2.98	-1.6	1e-06	1e-06	0.663	805
AX-416787239	30	2.76	-3.36	-1.98	0.341	1	1e-06	806
AX-181454918	30	2.76	-2.93	-1.55	0.682	1e-06	1e-06	807
AX-416730336	30	2.76	-3.34	-1.96	0.149	1	0.0538	808
AX-181483852	29	2.75	-3.25	-1.88	0.119	0.06	0.854	809
AX-416801715	29	2.75	-3.11	-1.74	1e-06	0.813	1e-06	810
AX-416749034	29	2.75	-3.35	-1.98	0.983	0.44	0.0603	811
AX-416775011	29	2.74	-3.32	-1.96	1e-06	1	0.204	812
AX-416783798	29	2.74	-3.32	-1.96	1e-06	1	0.204	813
AX-416786897	29	2.74	-3.32	-1.96	1e-06	1	0.204	814
AX-416821949	29	2.74	-2.95	-1.58	0.693	1e-06	1e-06	815
AX-181185322	29	2.74	-3.35	-1.98	1e-06	0.534	0.922	816
AX-416816668	29	2.74	-3.34	-1.98	0.37	0.0601	1	817
AX-416755603	29	2.74	-3.16	-1.79	0.000128	0.837	0.000129	818
AX-416754300	29	2.74	-3.1	-1.73	0.052	1e-06	0.735	819
AX-181171770	29	2.74	-3.35	-1.98	0.931	0.541	0.0186	820
AX-181490904	29	2.74	-3.34	-1.97	0.988	0.355	0.0775	821
AX-416764411	29	2.73	-3.18	-1.82	1e-06	0.856	0.0179	822
AX-416797121	29	2.72	-3.31	-1.95	0.0123	1	0.185	823
AX-181492030	29	2.72	-3.29	-1.94	0.942	0.226	0.0658	824
AX-181161153	29	2.72	-3.31	-1.95	1	0.0956	0.216	825
AX-181490159	29	2.72	-3.26	-1.9	0.95	1e-06	0.258	826
AX-416723822	29	2.72	-3.07	-1.71	0.0533	1e-06	0.728	827
AX-181201522	29	2.72	-3.12	-1.76	0.0587	0.0095	0.755	828
AX-327800569	29	2.72	-3.28	-1.92	0.209	0.957	1e-06	829
AX-416748247	29	2.71	-3.32	-1.97	0.368	1	0.00404	830
AX-416748376	29	2.71	-3.13	-1.78	1e-06	0.837	0.0115	831
AX-416797268	29	2.71	-2.99	-1.64	1e-06	0.0189	0.684	832
AX-416783239	29	2.71	-3.12	-1.76	1e-06	0.824	1e-06	833
AX-416750972	29	2.7	-3.32	-1.96	0.931	0.469	0.0166	834
AX-181496030	29	2.7	-2.94	-1.59	1e-06	1e-06	0.66	835
AX-416724347	29	2.7	-3.31	-1.97	0.433	0.99	1e-06	836
AX-181198162	29	2.7	-3.31	-1.95	0.195	1	0.0399	837
AX-181486656	29	2.7	-3.24	-1.89	0.0687	0.934	0.0499	838
AX-416763147	29	2.7	-2.86	-1.5	0.668	1e-06	1e-06	839
AX-181178643	29	2.7	-3.3	-1.95	0.0125	1	0.188	840
AX-416764338	29	2.7	-3.23	-1.88	0.0802	0.112	0.855	841
AX-416749956	29	2.7	-3.31	-1.96	0.377	0.99	1e-06	842
AX-416740800	29	2.69	-3.01	-1.67	0.742	0.05	1e-06	843
AX-181493693	29	2.69	-3.04	-1.7	1e-06	0.797	1e-06	844
AX-181204278	29	2.69	-2.93	-1.59	0.697	1e-06	1e-06	845
AX-416762897	29	2.69	-3.26	-1.91	1e-06	0.269	0.865	846
AX-416817628	29	2.69	-3.1	-1.76	5.74e-05	0.823	1e-06	847
AX-416972750	29	2.69	-3.31	-1.96	0.409	0.991	1e-06	848
AX-181483162	29	2.69	-2.85	-1.51	0.669	1e-06	1e-06	849
AX-181173567	29	2.69	-3.3	-1.95	0.0554	0.317	0.934	850
AX-416777792	29	2.69	-3.31	-1.97	0.144	0.301	1	851
AX-416735179	29	2.69	-3.29	-1.94	1	0.123	0.198	852
AX-181156460	29	2.69	-3.28	-1.93	0.903	0.369	1e-06	853
AX-416821709	29	2.69	-3.04	-1.69	1e-06	0.0402	0.71	854
AX-416795809	29	2.69	-3.27	-1.92	0.212	0.0517	0.911	855
AX-416759378	29	2.69	-3.14	-1.8	1e-06	0.117	0.777	856
AX-416809722	29	2.68	-3.28	-1.94	1	0.0319	0.296	857
AX-416806686	29	2.68	-3.07	-1.73	1.87e-05	0.811	1e-06	858
AX-416794186	29	2.68	-3.1	-1.76	0.000146	0.824	1e-06	859
AX-416797480	29	2.68	-3.28	-1.94	0.989	0.037	0.269	860
AX-416722831	29	2.68	-3.28	-1.94	1e-06	1	0.222	861
AX-181469616	29	2.68	-3.13	-1.8	1e-06	0.838	0.000407	862
AX-416770244	29	2.68	-3.28	-1.94	0.992	1e-06	0.333	863
AX-416734529	29	2.68	-2.99	-1.65	0.732	0.00563	0.0197	864
AX-416734582	29	2.68	-2.94	-1.59	1e-06	1e-06	0.661	865
AX-416766030	29	2.67	-3.28	-1.94	1	1e-06	0.36	866
AX-181489490	29	2.67	-3.28	-1.94	1	1e-06	0.355	867
AX-181472875	29	2.67	-3.28	-1.95	1	0.254	0.125	868
AX-181496540	29	2.67	-3.3	-1.96	0.318	0.0986	1	869
AX-416786293	29	2.67	-3.09	-1.75	0.823	1e-06	0.115	870
AX-416765862	29	2.67	-2.83	-1.49	0.664	1e-06	1e-06	871
AX-416737834	29	2.66	-3.28	-1.95	0.427	1e-06	0.962	872
AX-416798260	29	2.66	-3.19	-1.86	0.108	0.906	1e-06	873
AX-416816507	29	2.66	-3.05	-1.73	0.777	0.0931	1e-06	874
AX-416723709	29	2.66	-3.25	-1.92	0.0047	0.973	0.169	875
AX-416819107	29	2.66	-3.28	-1.95	0.923	0.465	0.0135	876
AX-416775772	29	2.66	-3.29	-1.96	0.385	0.0619	1	877
AX-181462021	29	2.66	-3.25	-1.92	0.174	0.0967	0.917	878
AX-181444802	29	2.66	-2.87	-1.54	0.681	1e-06	1e-06	879
AX-416760557	29	2.65	-3.17	-1.84	1e-06	0.169	0.81	880
AX-181199428	29	2.65	-3.27	-1.94	1	0.204	0.149	881
AX-416793127	29	2.65	-3.2	-1.87	0.223	1e-06	0.866	882
AX-181454000	29	2.65	-3.28	-1.96	0.935	0.524	0.0268	883
AX-416748574	29	2.65	-3.1	-1.77	1e-06	0.829	0.00301	884
AX-181453109	29	2.65	-3.28	-1.96	0.479	0.981	1e-06	885
AX-181151666	29	2.65	-3.08	-1.75	5.47e-05	0.819	1e-06	886
AX-181492756	29	2.65	-3.19	-1.86	0.086	0.897	1e-06	887
AX-416816121	29	2.65	-3.28	-1.96	0.456	0.984	1e-06	888
AX-181457900	29	2.65	-3.27	-1.94	1e-06	1	0.223	889
AX-181481208	29	2.65	-2.87	-1.54	0.682	1e-06	1e-06	890
AX-416822122	29	2.65	-3.29	-1.96	0.375	1	0.00937	891
AX-181461438	29	2.65	-3.12	-1.79	0.00379	0.839	0.00173	892
AX-181166998	29	2.65	-3.2	-1.88	0.892	0.186	0.0447	893
AX-181474143	29	2.65	-3.02	-1.7	1e-06	0.0586	0.721	894
AX-181470869	29	2.64	-3.22	-1.9	0.938	0.177	0.0969	895
AX-181181239	29	2.64	-3.04	-1.71	0.000196	0.804	1e-06	896
AX-181493324	29	2.64	-3.06	-1.74	1e-06	0.0908	0.748	897
AX-416731085	29	2.64	-3.06	-1.74	0.784	0.105	1e-06	898
AX-181474361	29	2.64	-2.88	-1.56	1e-06	1e-06	0.65	899
AX-181500371	29	2.64	-3.17	-1.85	1e-06	0.9	0.0776	900
AX-416753230	29	2.64	-3.05	-1.73	0.000197	0.81	1e-06	901
AX-181443945	29	2.64	-3.27	-1.95	1e-06	0.449	0.909	902
AX-416802549	29	2.63	-3.07	-1.76	0.000198	0.822	1e-06	903
AX-181489273	29	2.63	-3.09	-1.77	0.12	1e-06	0.785	904
AX-416747189	29	2.63	-3.27	-1.96	0.149	0.305	1	905
AX-416734974	29	2.63	-3.22	-1.91	1e-06	0.965	0.167	906
AX-416763154	29	2.63	-3.18	-1.87	0.928	1e-06	0.242	907
AX-181497763	29	2.63	-3.25	-1.94	1	0.127	0.2	908
AX-181166294	29	2.63	-3.2	-1.88	1e-06	0.236	0.844	909
AX-416776174	29	2.63	-3.27	-1.95	0.323	0.101	1	910
AX-416727614	29	2.63	-3.17	-1.86	0.0775	0.116	0.848	911
AX-181147532	28	2.62	-3.26	-1.95	0.156	0.293	1	912
AX-181458244	28	2.62	-3.26	-1.95	0.402	0.984	1e-06	913
AX-181162297	28	2.62	-3	-1.69	0.78	1e-06	0.0787	914
AX-416822046	28	2.62	-3.24	-1.93	0.0457	1	0.158	915
AX-416767254	28	2.62	-2.84	-1.53	0.677	1e-06	1e-06	916
AX-416749120	28	2.62	-3.12	-1.81	1e-06	0.87	0.0517	917
AX-181457993	28	2.62	-3.03	-1.72	1e-06	0.805	1e-06	918
AX-416745027	28	2.62	-2.75	-1.44	0.646	1e-06	1e-06	919
AX-181485006	28	2.62	-3.24	-1.93	1	1e-06	0.37	920
AX-416767113	28	2.62	-3.24	-1.93	1	0.0641	0.263	921
AX-181451738	28	2.61	-3.06	-1.75	0.000118	0.819	0.000137	922
AX-416775563	28	2.61	-3.06	-1.75	0.0964	1e-06	0.765	923
AX-416817917	28	2.61	-3.11	-1.8	0.0129	0.12	0.788	924
AX-181455123	28	2.61	-2.85	-1.54	1e-06	1e-06	0.645	925
AX-416764964	28	2.61	-2.89	-1.58	1e-06	1e-06	0.656	926
AX-181452229	28	2.61	-3.06	-1.76	0.000133	0.822	0.000141	927
AX-181482508	28	2.61	-3.24	-1.93	1	0.105	0.222	928
AX-416765970	28	2.6	-3.25	-1.95	0.44	0.00911	0.971	929
AX-416758240	28	2.6	-2.86	-1.56	0.686	1e-06	0.00025	930
AX-416723283	28	2.6	-3.24	-1.94	0.0061	1	0.216	931
AX-416786543	28	2.6	-3.18	-1.88	0.0966	0.941	0.0469	932
AX-181151172	28	2.6	-3.23	-1.93	0.275	0.978	0.00786	933
AX-181198964	28	2.6	-3.06	-1.76	1e-06	0.108	0.761	934
AX-416735739	28	2.6	-3.19	-1.88	0.172	0.932	1e-06	935
AX-416800805	28	2.6	-3.1	-1.8	0.0357	0.853	1e-06	936
AX-416747377	28	2.6	-3.14	-1.84	0.144	0.0309	0.837	937
AX-416773922	28	2.59	-3.23	-1.93	0.897	0.475	1e-06	938
AX-181481425	28	2.59	-3.01	-1.71	8.63e-05	0.804	1e-06	939
AX-416823949	28	2.59	-3.23	-1.93	1	0.218	0.148	940
AX-416785607	28	2.59	-3.23	-1.93	1	0.0298	0.313	941
AX-181491171	28	2.59	-3.22	-1.93	1	1e-06	0.378	942
AX-416823677	28	2.59	-3.22	-1.93	1e-06	0.377	0.89	943
AX-181457535	28	2.59	-3.24	-1.94	1	0.271	0.125	944
AX-181177382	28	2.59	-3.22	-1.93	0.998	1e-06	0.372	945
AX-416766975	28	2.59	-3.03	-1.74	0.000212	0.813	1e-06	946
AX-416760160	28	2.59	-3.13	-1.84	0.869	0.157	0.0444	947
AX-181494741	28	2.59	-3.13	-1.84	0.107	0.0733	0.839	948
AX-416731035	28	2.59	-3.07	-1.77	0.0317	0.841	1e-06	949
AX-416815806	28	2.58	-3.2	-1.91	1e-06	0.98	0.203	950
AX-416762194	28	2.58	-3.16	-1.88	0.871	0.275	1e-06	951
AX-181500229	28	2.58	-3.21	-1.92	0.926	0.366	0.0299	952
AX-181490435	28	2.58	-3.23	-1.94	0.325	1	0.022	953
AX-181175035	28	2.58	-3.23	-1.94	0.397	0.981	1e-06	954
AX-416797295	28	2.58	-2.98	-1.69	8.16e-05	0.793	1e-06	955
AX-416785166	28	2.57	-3.21	-1.93	0.119	1	0.0947	956
AX-181177949	28	2.57	-2.95	-1.66	0.0463	1e-06	0.709	957
AX-416748273	28	2.57	-3.23	-1.94	1e-06	0.525	0.906	958
AX-416765520	28	2.57	-3.02	-1.73	0.000135	0.811	0.000135	959
AX-181471804	28	2.57	-3	-1.71	8.77e-05	0.804	1e-06	960
AX-416765416	28	2.57	-3.14	-1.85	0.0912	0.0948	0.844	961
AX-416760835	28	2.57	-2.93	-1.65	0.000134	0.778	1e-06	962
AX-181166786	28	2.57	-3.22	-1.94	0.866	0.637	1e-06	963
AX-181464185	28	2.56	-3.22	-1.94	0.337	1	0.0204	964
AX-416816847	28	2.56	-3.2	-1.92	1	0.0583	0.28	965
AX-416815418	28	2.56	-3.21	-1.93	1	1e-06	0.379	966
AX-416734241	28	2.56	-3.2	-1.92	1	0.0414	0.301	967
AX-416783273	28	2.56	-2.81	-1.53	0.00333	1e-06	0.641	968
AX-181171617	28	2.56	-3.14	-1.86	0.262	1e-06	0.877	969
AX-416807596	28	2.56	-3.14	-1.86	0.232	1e-06	0.866	970
AX-181166942	28	2.56	-2.98	-1.7	1e-06	0.799	1e-06	971
AX-416787759	28	2.56	-3.2	-1.93	1	1e-06	0.382	972
AX-416727389	28	2.56	-3.1	-1.82	0.857	0.12	0.0502	973
AX-416816625	28	2.55	-2.96	-1.69	1e-06	0.793	1e-06	974
AX-181445242	28	2.55	-3.19	-1.91	0.339	1e-06	0.923	975
AX-416762329	28	2.55	-3.19	-1.92	0.058	1	0.16	976
AX-181495388	28	2.55	-3.17	-1.89	0.141	0.126	0.902	977
AX-416799775	28	2.55	-2.94	-1.66	0.752	1e-06	0.0492	978
AX-181489514	28	2.55	-3.19	-1.91	0.988	0.0897	0.225	979
AX-416738441	28	2.55	-3.1	-1.83	0.0975	0.0825	0.834	980
AX-416776346	28	2.55	-2.81	-1.54	0.695	1e-06	0.0244	981
AX-181482704	28	2.54	-3.21	-1.94	0.529	0.958	1e-06	982
AX-181159113	28	2.54	-3.21	-1.94	0.413	1	0.0203	983
AX-416776804	28	2.54	-3.16	-1.89	0.953	8.58e-05	0.282	984
AX-181484536	28	2.54	-3.2	-1.94	0.433	0.99	0.0137	985
AX-181481195	28	2.54	-3.21	-1.94	1	0.347	0.108	986
AX-416814947	28	2.54	-3.11	-1.84	1e-06	0.193	0.817	987
AX-181149006	28	2.54	-3.15	-1.88	0.194	0.936	1e-06	988
AX-181178937	28	2.54	-2.99	-1.72	0.00013	0.805	0.000104	989
AX-416732315	28	2.54	-3.03	-1.75	9.06e-05	0.82	0.000233	990
AX-181492583	28	2.54	-3.17	-1.89	0.946	0.135	0.134	991
AX-416819371	28	2.54	-2.73	-1.46	0.654	1e-06	1e-06	992
AX-181154114	28	2.54	-3.2	-1.93	1e-06	1	0.245	993
AX-181173951	28	2.54	-3.06	-1.79	1e-06	0.159	0.789	994
AX-416724536	28	2.53	-3.12	-1.85	0.204	0.0181	0.862	995
AX-181452053	28	2.53	-3.19	-1.93	1e-06	1	0.246	996
AX-416782126	28	2.53	-3.19	-1.92	1	1e-06	0.388	997
AX-416803256	28	2.53	-3.06	-1.8	0.872	1e-06	0.182	998
AX-416741804	28	2.53	-3.1	-1.84	0.856	0.282	1e-06	999
AX-416818778	28	2.53	-3.1	-1.84	1e-06	0.906	0.1	1000
AX-416774494	28	2.53	-3.09	-1.82	0.12	0.891	1e-06	1001
AX-416748068	28	2.53	-2.81	-1.54	1e-06	1e-06	0.645	1002
AX-181151376	28	2.53	-3.2	-1.93	1	0.332	0.113	1003
AX-181183154	28	2.52	-3.08	-1.82	0.84	0.222	1e-06	1004
AX-416734232	28	2.52	-2.98	-1.72	1e-06	0.805	0.000418	1005
AX-416820874	28	2.52	-3.19	-1.93	0.297	0.135	1	1006
AX-416823020	28	2.52	-3.19	-1.93	1e-06	0.465	0.899	1007
AX-181180920	28	2.52	-2.98	-1.72	0.777	0.0802	0.0103	1008
AX-416750840	28	2.52	-2.87	-1.61	1e-06	0.0336	0.68	1009
AX-181493705	28	2.52	-3.18	-1.92	0.954	0.365	0.0602	1010
AX-416734956	28	2.52	-3.17	-1.91	0.0127	0.358	0.891	1011
AX-181472442	28	2.51	-3.16	-1.9	0.089	0.219	0.911	1012
AX-416775660	28	2.51	-3.11	-1.86	0.866	0.258	0.00575	1013
AX-416775347	28	2.51	-3.17	-1.91	0.159	1	0.0818	1014
AX-416798070	28	2.51	-3.13	-1.87	1e-06	0.265	0.848	1015
AX-416724156	28	2.51	-3.17	-1.92	1	0.026	0.336	1016
AX-416816373	28	2.51	-2.22	-0.961	0.509	1e-06	1e-06	1017
AX-181486829	28	2.51	-3.14	-1.88	0.919	0.236	0.0602	1018
AX-416801914	28	2.5	-3.17	-1.92	1e-06	1	0.266	1019
AX-416765102	28	2.5	-3.16	-1.92	1	1e-06	0.398	1020
AX-416777922	28	2.5	-2.93	-1.69	0.0827	1e-06	0.736	1021
AX-416822145	28	2.5	-3.16	-1.91	0.0474	1	0.178	1022
AX-416818869	28	2.5	-2.88	-1.63	1e-06	0.055	0.697	1023
AX-181162517	28	2.5	-3.17	-1.91	0.0859	1	0.133	1024
AX-416783332	27	2.49	-2.95	-1.7	0.000197	0.8	1e-06	1025
AX-181154371	27	2.49	-2.75	-1.5	0.667	1e-06	1e-06	1026
AX-181487889	27	2.49	-3.16	-1.92	1	0.0187	0.351	1027
AX-416755117	27	2.49	-3.15	-1.9	0.983	0.0283	0.302	1028
AX-416819155	28	2.49	-3.18	-1.93	0.965	0.497	0.065	1029
AX-416782202	27	2.49	-3.04	-1.79	0.865	1e-06	0.166	1030
AX-416730548	27	2.49	-2.93	-1.68	1e-06	0.792	1e-06	1031
AX-416749287	27	2.49	-3.17	-1.93	0.191	0.259	1	1032
AX-416792549	27	2.49	-2.97	-1.72	0.0887	0.00773	0.756	1033
AX-181194740	27	2.49	-2.87	-1.63	1e-06	0.771	1e-06	1034
AX-416817763	27	2.49	-3.12	-1.87	1e-06	0.269	0.848	1035
AX-181148964	27	2.49	-2.82	-1.58	0.711	1e-06	0.0297	1036
AX-181481284	27	2.48	-3.17	-1.92	0.886	0.526	1e-06	1037
AX-181483761	27	2.48	-2.73	-1.49	1e-06	1e-06	0.628	1038
AX-181194098	27	2.48	-3.01	-1.77	0.818	0.206	1e-06	1039
AX-181454284	27	2.48	-3.16	-1.93	0.447	1	0.0288	1040
AX-416809289	27	2.48	-3.17	-1.93	0.489	0.961	1e-06	1041
AX-181439292	27	2.48	-2.94	-1.7	1e-06	0.8	1e-06	1042
AX-181488329	27	2.48	-2.95	-1.71	0.0763	0.00896	0.746	1043
AX-416811858	27	2.48	-3.11	-1.87	0.184	0.927	1e-06	1044
AX-416821856	27	2.48	-2.95	-1.71	1e-06	0.803	1e-06	1045
AX-181171701	27	2.47	-3.08	-1.85	0.862	0.293	1e-06	1046
AX-416732090	27	2.47	-3	-1.77	0.0521	0.846	1e-06	1047
AX-416768684	27	2.47	-3.11	-1.88	0.936	0.168	0.114	1048
AX-416789852	27	2.47	-2.88	-1.64	0.0196	0.0283	0.701	1049
AX-416753103	27	2.47	-3.15	-1.91	1e-06	1	0.277	1050
AX-416811941	27	2.47	-3.11	-1.87	0.067	0.189	0.873	1051
AX-181451434	27	2.47	-3.16	-1.92	0.256	0.18	1	1052
AX-181447032	27	2.47	-2.78	-1.54	1e-06	0.00767	0.647	1053
AX-416776921	27	2.47	-2.69	-1.46	0.653	1e-06	1e-06	1054
AX-416776936	27	2.47	-2.93	-1.69	1e-06	0.796	1e-06	1055
AX-416768468	27	2.47	-2.8	-1.57	0.0246	1e-06	0.666	1056
AX-416776091	27	2.47	-3.16	-1.92	0.166	0.307	1	1057
AX-416774464	27	2.47	-3.16	-1.92	0.879	0.553	1e-06	1058
AX-181484349	27	2.46	-2.76	-1.53	1e-06	1e-06	0.642	1059
AX-416811598	27	2.46	-2.92	-1.7	0.000142	0.797	1e-06	1060
AX-416798551	27	2.46	-2.84	-1.61	1e-06	0.763	1e-06	1061
AX-416743059	27	2.46	-2.9	-1.66	1e-06	0.784	1e-06	1062
AX-416812089	27	2.46	-3.14	-1.91	1	1e-06	0.404	1063
AX-416767657	27	2.46	-3.07	-1.84	0.93	1e-06	0.275	1064
AX-181470819	27	2.46	-3.14	-1.91	1	1e-06	0.414	1065
AX-416762301	27	2.45	-2.73	-1.51	1e-06	1e-06	0.632	1066
AX-181458738	27	2.45	-3.03	-1.8	0.0955	0.0859	0.826	1067
AX-181492281	27	2.45	-3.13	-1.91	0.999	1e-06	0.407	1068
AX-181442192	27	2.45	-3.14	-1.92	1	0.277	0.136	1069
AX-181167194	27	2.45	-3.15	-1.92	0.849	0.652	1e-06	1070
AX-416777272	27	2.45	-2.87	-1.64	1e-06	0.776	1e-06	1071
AX-181474619	27	2.45	-3.04	-1.81	0.0368	0.138	0.814	1072
AX-416729862	27	2.44	-3.13	-1.91	1e-06	1	0.278	1073
AX-181481961	27	2.44	-3.12	-1.9	1	1e-06	0.418	1074
AX-181183488	27	2.44	-2.87	-1.66	1e-06	0.781	1e-06	1075
AX-416781902	27	2.44	-3.09	-1.87	0.964	1e-06	0.339	1076
AX-181195246	27	2.44	-3.04	-1.82	1e-06	0.214	0.815	1077
AX-416784625	27	2.44	-2.87	-1.66	1e-06	0.781	1e-06	1078
AX-181155821	27	2.44	-3.13	-1.91	0.425	0.000377	0.945	1079
AX-181158608	27	2.44	-3.14	-1.92	0.866	0.635	0.00869	1080
AX-181495215	27	2.44	-3.14	-1.92	1	0.386	0.112	1081
AX-416808573	27	2.44	-3.1	-1.88	0.0427	0.976	0.161	1082
AX-181184398	27	2.44	-2.76	-1.54	0.0137	1e-06	0.651	1083
AX-416747375	27	2.43	-2.97	-1.76	1e-06	0.152	0.775	1084
AX-416765528	27	2.43	-3.07	-1.86	1e-06	0.274	0.844	1085
AX-416808529	27	2.43	-2.89	-1.67	1e-06	0.787	1e-06	1086
AX-416817786	27	2.43	-2.74	-1.52	0.682	0.00898	0.00694	1087
AX-181164005	27	2.43	-3.12	-1.91	1e-06	1	0.283	1088
AX-181467467	27	2.43	-3.12	-1.9	0.993	0.226	0.153	1089
AX-416813172	27	2.43	-2.93	-1.71	0.79	0.0542	0.0452	1090
AX-181454364	27	2.43	-2.99	-1.77	0.856	1e-06	0.169	1091
AX-181460719	27	2.43	-3.13	-1.92	0.00996	0.537	0.905	1092
AX-181487602	27	2.43	-3.13	-1.91	0.303	1	0.0371	1093
AX-181174599	27	2.43	-3.07	-1.85	0.256	1e-06	0.872	1094
AX-416733935	27	2.43	-2.98	-1.77	1e-06	0.854	0.0521	1095
AX-181485154	27	2.43	-3.13	-1.91	1e-06	0.487	0.893	1096
AX-416789828	27	2.42	-2.84	-1.63	1e-06	0.771	1e-06	1097
AX-181443303	27	2.42	-3.12	-1.91	0.772	0.779	1e-06	1098
AX-416822534	27	2.42	-3.12	-1.91	0.98	0.404	0.0901	1099
AX-416756753	27	2.42	-3.04	-1.84	0.883	0.197	0.0513	1100
AX-416759176	27	2.42	-3.12	-1.91	1	1e-06	0.413	1101
AX-181492858	27	2.42	-3.02	-1.81	0.879	0.0638	0.128	1102
AX-181195414	27	2.42	-2.98	-1.77	0.839	0.0943	0.0668	1103
AX-181482299	27	2.42	-3.1	-1.89	0.414	1e-06	0.936	1104
AX-181148339	27	2.41	-3.08	-1.88	0.36	1e-06	0.915	1105
AX-181448472	27	2.41	-2.86	-1.65	1e-06	0.78	1e-06	1106
AX-181159003	27	2.41	-3.11	-1.9	0.0535	0.331	0.915	1107
AX-181148030	27	2.41	-3.04	-1.83	1e-06	0.921	0.139	1108
AX-416752600	27	2.41	-3.08	-1.87	0.22	0.935	1e-06	1109
AX-416746288	27	2.41	-3.06	-1.86	0.9	0.257	0.0441	1110
AX-181447997	27	2.41	-2.77	-1.56	1e-06	0.0235	0.66	1111
AX-181486446	27	2.41	-3.09	-1.88	0.879	0.415	1e-06	1112
AX-181474407	27	2.41	-3.06	-1.86	0.935	1e-06	0.274	1113
AX-181205938	27	2.41	-2.75	-1.54	0.0202	1e-06	0.655	1114
AX-416821497	27	2.41	-2.75	-1.55	0.693	0.0292	1e-06	1115
AX-181485617	27	2.4	-3.04	-1.84	0.2	0.919	1e-06	1116
AX-416757581	27	2.4	-2.83	-1.63	1e-06	0.771	1e-06	1117
AX-416818743	27	2.4	-2.89	-1.69	0.769	0.119	1e-06	1118
AX-416745719	27	2.4	-2.8	-1.6	0.725	0.0364	0.0168	1119
AX-416809549	27	2.4	-2.7	-1.5	0.668	0.00623	1e-06	1120
AX-181203317	27	2.4	-2.7	-1.5	1e-06	1e-06	0.63	1121
AX-416773004	27	2.4	-3.05	-1.86	0.0194	0.279	0.859	1122
AX-181500353	27	2.4	-2.89	-1.69	1e-06	0.802	0.0121	1123
AX-181492359	27	2.4	-2.59	-1.39	0.632	1e-06	1e-06	1124
AX-181489116	27	2.4	-3.11	-1.91	0.869	0.566	1e-06	1125
AX-181492172	27	2.4	-3.11	-1.91	0.868	0.573	1e-06	1126
AX-416770362	27	2.4	-2.96	-1.76	0.0587	0.844	1e-06	1127
AX-181167340	27	2.39	-2.87	-1.67	1e-06	0.0774	0.719	1128
AX-416775944	27	2.39	-3.01	-1.81	1e-06	0.205	0.809	1129
AX-181447558	27	2.39	-3.03	-1.83	0.859	0.249	0.0105	1130
AX-181471718	27	2.39	-3.09	-1.9	0.99	1e-06	0.393	1131
AX-181485092	27	2.39	-3.03	-1.83	0.253	1e-06	0.863	1132
AX-181149016	27	2.39	-3.1	-1.91	0.0426	0.462	0.93	1133
AX-416730044	27	2.39	-3.05	-1.86	0.0508	0.949	0.116	1134
AX-181200639	27	2.39	-2.68	-1.49	1e-06	1e-06	0.626	1135
AX-181483972	27	2.39	-3.09	-1.9	1	1e-06	0.428	1136
AX-416771656	27	2.39	-2.59	-1.39	0.632	1e-06	1e-06	1137
AX-416807376	27	2.38	-3.09	-1.9	1	1e-06	0.436	1138
AX-181467092	27	2.38	-3.1	-1.91	0.123	0.319	0.966	1139
AX-181200416	27	2.38	-3.08	-1.89	0.0369	0.998	0.216	1140
AX-416801581	27	2.38	-3.03	-1.84	0.0173	0.925	0.12	1141
AX-416779300	27	2.38	-2.8	-1.61	0.0659	1e-06	0.702	1142
AX-416781498	27	2.38	-3.08	-1.89	0.0412	1	0.212	1143
AX-416785158	27	2.38	-2.71	-1.52	1e-06	0.00363	0.638	1144
AX-181186731	27	2.38	-3.06	-1.88	0.953	0.192	0.127	1145
AX-181186015	27	2.38	-3.09	-1.9	0.0233	0.436	0.907	1146
AX-416820005	27	2.37	-3.09	-1.9	0.23	0.225	1	1147
AX-181441200	27	2.37	-2.99	-1.8	1e-06	0.216	0.81	1148
AX-416818197	27	2.37	-2.82	-1.64	1e-06	0.773	1e-06	1149
AX-416770285	27	2.37	-2.86	-1.68	0.000204	0.791	1e-06	1150
AX-416722101	27	2.37	-3.01	-1.82	1e-06	0.918	0.141	1151
AX-416770270	27	2.37	-3.09	-1.9	0.324	0.0982	0.977	1152
AX-181482613	27	2.37	-2.57	-1.39	0.63	1e-06	1e-06	1153
AX-181489711	26	2.36	-3.08	-1.9	0.354	0.0819	0.978	1154
AX-181192039	26	2.36	-3.07	-1.89	0.982	1e-06	0.382	1155
AX-416792896	26	2.36	-2.64	-1.47	0.655	1e-06	1e-06	1156
AX-181481511	26	2.36	-3.07	-1.89	1	0.145	0.221	1157
AX-181165475	27	2.36	-2.88	-1.69	0.0444	0.053	0.743	1158
AX-181457632	26	2.36	-2.8	-1.62	0.752	1e-06	0.0755	1159
AX-416721717	26	2.36	-2.99	-1.81	0.012	0.898	0.0944	1160
AX-181182802	26	2.36	-2.93	-1.75	0.166	1e-06	0.799	1161
AX-181498086	26	2.36	-3.03	-1.85	0.307	1e-06	0.887	1162
AX-416772570	26	2.36	-3.08	-1.9	1	0.303	0.138	1163
AX-416776248	26	2.36	-2.76	-1.58	0.714	1e-06	0.0322	1164
AX-181175084	26	2.36	-3.08	-1.9	0.378	1	0.0377	1165
AX-181166772	26	2.36	-3.06	-1.88	0.957	0.255	0.108	1166
AX-416722855	26	2.36	-3.07	-1.89	1e-06	0.992	0.285	1167
AX-181488080	26	2.36	-2.92	-1.74	1e-06	0.135	0.763	1168
AX-181489183	26	2.36	-3.06	-1.89	1	0.119	0.245	1169
AX-416738194	26	2.36	-2.89	-1.71	0.806	1e-06	0.111	1170
AX-181500120	26	2.36	-3.08	-1.9	0.858	0.593	1e-06	1171
AX-181147597	26	2.35	-2.75	-1.58	1e-06	0.0319	0.669	1172
AX-416790848	26	2.35	-3.06	-1.89	0.0297	1	0.234	1173
AX-416726223	26	2.35	-2.79	-1.61	0.736	0.0429	0.0231	1174
AX-181449815	26	2.35	-3.07	-1.9	1e-06	1	0.305	1175
AX-181454259	26	2.35	-3.04	-1.87	0.0626	0.972	0.143	1176
AX-416765871	26	2.35	-3.06	-1.89	1	0.143	0.223	1177
AX-181203047	26	2.35	-3.07	-1.9	1	0.319	0.134	1178
AX-416764713	26	2.35	-3.04	-1.87	0.939	0.235	0.0957	1179
AX-416805418	26	2.35	-3	-1.83	0.254	1e-06	0.861	1180
AX-416723168	26	2.35	-3.07	-1.89	1	1e-06	0.445	1181
AX-416761613	26	2.35	-2.76	-1.59	1e-06	0.756	1e-06	1182
AX-416761225	26	2.35	-3.04	-1.87	0.96	1e-06	0.33	1183
AX-416774495	26	2.34	-2.97	-1.8	0.0854	0.112	0.828	1184
AX-416792819	26	2.34	-3.06	-1.89	0.00127	1	0.311	1185
AX-181493792	26	2.34	-2.59	-1.42	0.641	1e-06	1e-06	1186
AX-416817600	26	2.34	-3.07	-1.89	0.26	1	0.0564	1187
AX-416737138	26	2.34	-3.05	-1.88	1	0.116	0.249	1188
AX-181195120	26	2.34	-2.96	-1.79	0.875	0.0748	0.124	1189
AX-181183719	26	2.34	-3	-1.83	1e-06	0.92	0.142	1190
AX-416738786	26	2.34	-2.64	-1.47	0.676	1e-06	0.0303	1191
AX-181486071	26	2.34	-2.79	-1.62	0.752	1e-06	0.0732	1192
AX-416751919	26	2.34	-2.83	-1.66	0.000119	0.784	0.000152	1193
AX-416736232	26	2.34	-2.74	-1.57	1e-06	0.75	1e-06	1194
AX-416809495	26	2.33	-3.05	-1.89	1	1e-06	0.459	1195
AX-181458415	26	2.33	-3	-1.83	0.934	1e-06	0.3	1196
AX-181485188	26	2.33	-3.05	-1.88	0.983	0.286	0.128	1197
AX-181474836	26	2.33	-3.05	-1.89	0.982	0.281	0.127	1198
AX-416810928	26	2.33	-3.05	-1.88	0.443	1e-06	0.936	1199
AX-416731040	26	2.33	-3.06	-1.89	0.0433	1	0.211	1200
AX-416730061	26	2.33	-2.69	-1.53	1e-06	0.00876	0.643	1201
AX-416734281	26	2.33	-2.91	-1.74	0.828	0.0875	0.0705	1202
AX-181186805	26	2.33	-3.05	-1.88	0.861	0.55	1e-06	1203
AX-181457499	26	2.33	-3.06	-1.89	0.366	1	0.0414	1204
AX-416817611	26	2.33	-2.87	-1.7	1e-06	0.81	0.0224	1205
AX-416812006	26	2.33	-3.05	-1.88	1	0.146	0.224	1206
AX-181484263	26	2.33	-3.02	-1.85	1e-06	0.951	0.196	1207
AX-181154130	26	2.33	-3.06	-1.89	1e-06	1	0.317	1208
AX-416765945	26	2.32	-3.05	-1.89	1e-06	0.525	0.883	1209
AX-181167582	26	2.32	-3.04	-1.88	1	0.121	0.245	1210
AX-416824941	26	2.32	-2.99	-1.83	1e-06	0.925	0.155	1211
AX-416791095	26	2.32	-3.05	-1.89	1	1e-06	0.462	1212
AX-416776488	26	2.32	-3.03	-1.87	0.97	0.228	0.138	1213
AX-416792261	26	2.32	-2.83	-1.67	1e-06	0.785	1e-06	1214
AX-181493754	26	2.32	-3.03	-1.87	0.877	0.434	0.00442	1215
AX-181166371	26	2.32	-2.97	-1.82	1e-06	0.914	0.139	1216
AX-181165036	26	2.32	-2.83	-1.66	0.766	0.0789	0.0237	1217
AX-416818972	26	2.32	-2.91	-1.75	0.826	0.12	0.048	1218
AX-181494025	26	2.32	-2.75	-1.59	0.0555	1e-06	0.69	1219
AX-181442472	26	2.31	-3.04	-1.89	1e-06	1	0.33	1220
AX-416746078	26	2.31	-2.76	-1.61	1e-06	0.761	1e-06	1221
AX-416773163	26	2.31	-2.64	-1.48	1e-06	1e-06	0.625	1222
AX-416739109	26	2.31	-3.04	-1.88	0.263	1	0.0621	1223
AX-416812583	26	2.31	-2.76	-1.6	1e-06	0.76	1e-06	1224
AX-416727365	26	2.31	-2.94	-1.79	0.0306	0.173	0.812	1225
AX-416725978	26	2.31	-3.03	-1.88	1	0.0851	0.289	1226
AX-181467549	26	2.31	-3.04	-1.89	1e-06	0.492	0.881	1227
AX-181188351	26	2.31	-3.05	-1.89	0.00177	1	0.312	1228
AX-416817839	26	2.31	-3.04	-1.89	1	1e-06	0.458	1229
AX-416760284	26	2.3	-2.83	-1.68	1e-06	0.799	0.0156	1230
AX-181493052	26	2.3	-2.79	-1.64	0.000174	0.775	1e-06	1231
AX-416739463	26	2.3	-3.03	-1.88	0.926	0.461	0.0456	1232
AX-181483265	26	2.3	-3.04	-1.89	0.912	0.557	0.041	1233
AX-416810192	26	2.3	-2.81	-1.66	0.0246	0.0627	0.723	1234
AX-181481585	26	2.3	-3.03	-1.88	0.0433	1	0.226	1235
AX-416794045	26	2.3	-3.03	-1.88	1	0.14	0.232	1236
AX-416780700	26	2.3	-2.81	-1.66	0.000186	0.783	1e-06	1237
AX-416751497	26	2.3	-2.67	-1.52	0.0249	1e-06	0.651	1238
AX-416726777	26	2.3	-2.99	-1.84	1e-06	0.302	0.842	1239
AX-181160054	26	2.3	-3.02	-1.87	1	0.167	0.215	1240
AX-181473157	26	2.3	-3.03	-1.88	0.0136	0.45	0.891	1241
AX-416807281	26	2.3	-3.03	-1.88	0.00494	1	0.318	1242
AX-416724095	26	2.3	-2.97	-1.82	1e-06	0.284	0.833	1243
AX-416774675	26	2.3	-2.64	-1.49	0.008	1e-06	0.631	1244
AX-181149025	26	2.29	-3.03	-1.88	1	1e-06	0.467	1245
AX-416780746	26	2.29	-2.56	-1.42	1e-06	1e-06	0.604	1246
AX-181486482	26	2.29	-2.74	-1.59	0.722	0.0718	1e-06	1247
AX-416806301	26	2.29	-2.76	-1.62	0.764	1e-06	0.098	1248
AX-416751114	26	2.29	-2.67	-1.52	0.028	1e-06	0.654	1249
AX-416825692	26	2.29	-2.77	-1.63	1e-06	0.08	0.704	1250
AX-416783223	26	2.29	-2.93	-1.79	0.891	1e-06	0.232	1251
AX-181500785	26	2.29	-2.59	-1.44	0.647	1e-06	1e-06	1252
AX-181150196	26	2.29	-2.87	-1.72	0.794	0.167	1e-06	1253
AX-181490072	26	2.29	-2.82	-1.67	1e-06	0.787	0.000349	1254
AX-181157944	26	2.29	-2.9	-1.76	1e-06	0.174	0.782	1255
AX-181168504	26	2.28	-2.89	-1.75	1e-06	0.853	0.0677	1256
AX-416803016	26	2.28	-2.74	-1.6	1e-06	0.759	1e-06	1257
AX-416752150	26	2.28	-2.54	-1.4	0.635	1e-06	1e-06	1258
AX-181499072	26	2.28	-3.02	-1.88	1e-06	1	0.338	1259
AX-416783142	26	2.28	-2.81	-1.67	1e-06	0.789	0.00124	1260
AX-416803185	26	2.28	-2.74	-1.59	0.734	1e-06	0.0597	1261
AX-416748607	26	2.28	-2.96	-1.82	0.856	0.315	0.0038	1262
AX-416776227	26	2.28	-2.62	-1.48	1e-06	1e-06	0.625	1263
AX-181443281	26	2.28	-3.02	-1.88	0.501	1e-06	0.944	1264
AX-416729334	26	2.28	-2.75	-1.61	1e-06	0.0672	0.694	1265
AX-416814625	26	2.28	-2.97	-1.83	0.29	1e-06	0.875	1266
AX-181483780	26	2.27	-2.78	-1.64	1e-06	0.774	1e-06	1267
AX-181459127	26	2.27	-3.01	-1.88	1e-06	1	0.349	1268
AX-416778275	26	2.27	-2.91	-1.78	0.896	1e-06	0.254	1269
AX-181148365	26	2.27	-3.01	-1.88	0.998	1e-06	0.473	1270
AX-181487474	26	2.27	-3.02	-1.88	0.00886	1	0.308	1271
AX-416773275	26	2.27	-2.75	-1.62	1e-06	0.0673	0.696	1272
AX-181490536	26	2.27	-2.74	-1.61	1e-06	0.762	1e-06	1273
AX-181174845	26	2.27	-3.02	-1.88	1	1e-06	0.485	1274
AX-416748138	26	2.27	-3.01	-1.87	1	0.0576	0.333	1275
AX-181180306	26	2.27	-3	-1.87	0.0457	1	0.23	1276
AX-416751019	26	2.26	-3.01	-1.88	1	1e-06	0.481	1277
AX-181482896	26	2.26	-2.99	-1.86	1e-06	0.402	0.866	1278
AX-416788695	26	2.26	-3.01	-1.87	1	1e-06	0.504	1279
AX-181498760	26	2.26	-2.94	-1.81	0.913	1e-06	0.26	1280
AX-181464542	26	2.26	-2.98	-1.85	0.966	0.0976	0.226	1281
AX-416723088	26	2.26	-2.93	-1.8	0.0697	0.908	0.0679	1282
AX-181158030	26	2.26	-2.76	-1.63	0.743	0.0984	1e-06	1283
AX-416722788	26	2.26	-2.82	-1.7	0.781	0.155	1e-06	1284
AX-181499392	26	2.26	-2.6	-1.47	1e-06	1e-06	0.62	1285
AX-416797191	26	2.25	-2.76	-1.64	0.0508	0.0443	0.723	1286
AX-416728950	26	2.25	-2.68	-1.56	0.717	1e-06	0.0499	1287
AX-416739703	26	2.25	-3	-1.88	1e-06	1	0.358	1288
AX-416760338	26	2.25	-2.79	-1.66	0.796	1e-06	0.128	1289
AX-416776795	26	2.25	-2.96	-1.83	0.858	0.382	1e-06	1290
AX-181175879	26	2.25	-2.96	-1.84	0.949	1e-06	0.33	1291
AX-181484022	25	2.24	-2.86	-1.75	0.811	0.216	1e-06	1292
AX-416796867	26	2.24	-2.72	-1.6	0.0202	0.0429	0.692	1293
AX-181160573	26	2.24	-2.92	-1.8	1e-06	0.908	0.144	1294
AX-181152297	26	2.24	-2.97	-1.85	0.971	0.0705	0.267	1295
AX-416796223	26	2.24	-2.99	-1.87	1	0.0398	0.37	1296
AX-181148435	26	2.24	-3	-1.88	1e-06	1	0.359	1297
AX-416762617	26	2.24	-2.58	-1.46	1e-06	0.00988	0.624	1298
AX-416802978	26	2.24	-3	-1.88	0.00667	1	0.327	1299
AX-181153597	25	2.24	-2.73	-1.61	1e-06	0.764	1e-06	1300
AX-416765149	25	2.23	-2.67	-1.56	1e-06	0.743	1e-06	1301
AX-416813827	25	2.23	-2.98	-1.87	1e-06	0.503	0.874	1302
AX-181485660	25	2.23	-2.73	-1.62	1e-06	0.766	1e-06	1303
AX-416790653	25	2.23	-2.73	-1.62	5.22e-05	0.768	1e-06	1304
AX-416802930	25	2.23	-2.7	-1.59	5.51e-05	0.754	1e-06	1305
AX-181442507	25	2.23	-2.99	-1.87	0.183	1	0.0986	1306
AX-416815003	25	2.23	-2.99	-1.87	0.997	0.382	0.131	1307
AX-416799854	25	2.23	-2.94	-1.83	0.0436	0.254	0.861	1308
AX-181173599	25	2.23	-2.83	-1.71	0.0518	0.823	0.000691	1309
AX-181442430	25	2.23	-2.99	-1.87	1e-06	0.533	0.874	1310
AX-416779727	25	2.23	-2.79	-1.68	0.771	0.141	1e-06	1311
AX-181451239	25	2.23	-2.95	-1.84	0.866	0.372	0.00614	1312
AX-181159713	25	2.23	-2.86	-1.75	0.854	1e-06	0.182	1313
AX-416821161	25	2.23	-2.73	-1.61	1e-06	0.764	1e-06	1314
AX-416780248	25	2.22	-2.71	-1.6	1e-06	0.0725	0.692	1315
AX-181162937	25	2.22	-2.97	-1.86	0.183	1	0.106	1316
AX-181468548	25	2.22	-2.94	-1.83	0.942	0.0499	0.242	1317
AX-416793790	25	2.22	-2.55	-1.44	1e-06	1e-06	0.611	1318
AX-181148200	25	2.22	-2.84	-1.73	0.0752	0.0922	0.791	1319
AX-416767810	25	2.22	-2.98	-1.87	0.661	1e-06	0.946	1320
AX-416809633	25	2.22	-2.98	-1.87	1e-06	1	0.389	1321
AX-181448705	25	2.22	-2.88	-1.77	0.106	0.0989	0.824	1322
AX-416753027	25	2.22	-2.98	-1.86	1	0.164	0.225	1323
AX-416776216	25	2.22	-2.52	-1.41	1e-06	1e-06	0.603	1324
AX-181484833	25	2.22	-2.98	-1.86	1	0.224	0.187	1325
AX-181461723	25	2.22	-2.98	-1.87	1	1e-06	0.526	1326
AX-416739289	25	2.22	-2.76	-1.65	0.0564	0.0359	0.726	1327
AX-416764063	25	2.21	-2.96	-1.86	0.374	0.94	1e-06	1328
AX-181154772	25	2.21	-2.97	-1.87	1	0.00478	0.492	1329
AX-181148393	25	2.21	-2.97	-1.87	1e-06	0.504	0.873	1330
AX-416821100	25	2.21	-2.97	-1.87	1	1e-06	0.546	1331
AX-181159352	25	2.21	-2.92	-1.82	1e-06	0.933	0.193	1332
AX-416811974	25	2.21	-2.97	-1.87	1e-06	1	0.404	1333
AX-181167309	25	2.21	-2.97	-1.87	0.889	0.558	0.03	1334
AX-181175140	25	2.21	-2.83	-1.73	1e-06	0.172	0.77	1335
AX-181159248	25	2.21	-2.88	-1.78	0.193	0.0299	0.836	1336
AX-416810414	25	2.21	-2.7	-1.6	1e-06	0.759	1e-06	1337
AX-416797018	25	2.21	-2.97	-1.87	1	1e-06	0.595	1338
AX-181183360	25	2.2	-2.97	-1.87	1	1e-06	0.55	1339
AX-416766832	25	2.2	-2.96	-1.87	1	0.00703	0.485	1340
AX-416792968	25	2.2	-2.69	-1.59	0.000125	0.757	1e-06	1341
AX-416781769	25	2.2	-2.96	-1.86	0.243	1	0.0778	1342
AX-181441570	25	2.2	-2.76	-1.66	0.762	0.136	1e-06	1343
AX-416760324	25	2.2	-2.97	-1.87	1	0.000464	0.536	1344
AX-181150557	25	2.2	-2.91	-1.82	1e-06	0.318	0.836	1345
AX-416768467	25	2.2	-2.97	-1.87	1	1e-06	0.551	1346
AX-416743217	25	2.2	-2.97	-1.87	1	1e-06	0.568	1347
AX-181482671	25	2.2	-2.95	-1.85	0.931	0.324	0.0741	1348
AX-416731036	25	2.2	-2.74	-1.64	0.00011	0.775	0.000116	1349
AX-416788213	25	2.2	-2.96	-1.86	0.617	0.878	1e-06	1350
AX-416763473	25	2.2	-2.96	-1.86	0.451	1e-06	0.928	1351
AX-416763584	25	2.19	-2.96	-1.86	0.757	0.756	1e-06	1352
AX-416805537	25	2.19	-2.59	-1.49	1e-06	0.0157	0.634	1353
AX-416821172	25	2.19	-2.89	-1.8	0.908	1e-06	0.268	1354
AX-181488423	25	2.19	-2.47	-1.38	0.628	1e-06	1e-06	1355
AX-416816111	25	2.19	-2.84	-1.74	0.0373	0.148	0.792	1356
AX-181167196	25	2.19	-2.96	-1.86	0.817	0.653	1e-06	1357
AX-181490170	25	2.19	-2.91	-1.81	0.121	0.94	0.0772	1358
AX-181470055	25	2.19	-2.67	-1.58	1e-06	0.752	1e-06	1359
AX-181153246	25	2.19	-2.94	-1.84	0.453	1e-06	0.922	1360
AX-416802419	25	2.19	-2.77	-1.68	0.799	1e-06	0.123	1361
AX-181156519	25	2.19	-2.95	-1.86	1	0.171	0.223	1362
AX-181474165	25	2.19	-2.89	-1.79	1e-06	0.252	0.813	1363
AX-416811055	25	2.19	-2.67	-1.58	0.000123	0.751	1e-06	1364
AX-181459750	25	2.18	-2.67	-1.58	0.722	0.0829	1e-06	1365
AX-416816510	25	2.18	-2.65	-1.56	0.0624	1e-06	0.683	1366
AX-416775374	25	2.18	-2.95	-1.86	1	0.0474	0.371	1367
AX-181152933	25	2.18	-2.95	-1.86	0.00295	1	0.4	1368
AX-416734696	25	2.18	-2.72	-1.63	0.000194	0.77	1e-06	1369
AX-416762056	25	2.18	-2.95	-1.86	1	0.291	0.162	1370
AX-416801294	25	2.18	-2.66	-1.57	0.712	0.07	1e-06	1371
AX-416768552	25	2.18	-2.95	-1.86	0.0443	1	0.248	1372
AX-416763666	25	2.18	-2.86	-1.77	1e-06	0.223	0.799	1373
AX-416769679	25	2.18	-2.95	-1.86	0.821	0.641	1e-06	1374
AX-181195921	25	2.18	-2.93	-1.84	0.0425	0.352	0.888	1375
AX-416749307	25	2.17	-2.8	-1.71	0.166	1e-06	0.783	1376
AX-416763398	25	2.17	-2.66	-1.58	5.33e-05	0.751	1e-06	1377
AX-416723046	25	2.17	-2.94	-1.85	0.143	1	0.135	1378
AX-181485370	25	2.17	-2.7	-1.62	1e-06	0.767	1e-06	1379
AX-181483922	25	2.17	-2.93	-1.85	0.933	0.33	0.0764	1380
AX-416744700	25	2.17	-2.94	-1.86	0.995	0.299	0.155	1381
AX-416768762	25	2.17	-2.9	-1.82	0.917	0.244	0.0888	1382
AX-416802859	25	2.17	-2.56	-1.47	0.684	1e-06	0.042	1383
AX-416726116	25	2.17	-2.85	-1.76	0.166	0.878	1e-06	1384
AX-181494502	25	2.17	-2.95	-1.86	1	0.333	0.15	1385
AX-416726574	25	2.17	-2.65	-1.57	1e-06	0.747	1e-06	1386
AX-181449062	25	2.17	-2.82	-1.73	0.805	0.216	1e-06	1387
AX-181163921	25	2.17	-2.93	-1.85	0.85	0.522	1e-06	1388
AX-181459591	25	2.17	-2.67	-1.59	1e-06	0.755	1e-06	1389
AX-181449379	25	2.17	-2.91	-1.83	0.182	0.138	0.906	1390
AX-416795525	25	2.16	-2.64	-1.56	1e-06	0.745	1e-06	1391
AX-416742856	25	2.16	-2.85	-1.77	0.109	0.881	0.0225	1392
AX-181169860	25	2.16	-2.89	-1.81	1e-06	0.298	0.829	1393
AX-416760301	25	2.16	-2.66	-1.57	1e-06	0.75	1e-06	1394
AX-181168324	25	2.16	-2.75	-1.67	0.0428	0.0843	0.748	1395
AX-181489243	25	2.16	-2.59	-1.5	1e-06	0.0185	0.64	1396
AX-416805326	25	2.16	-2.92	-1.83	0.855	0.45	1e-06	1397
AX-416776749	25	2.16	-2.52	-1.44	1e-06	1e-06	0.612	1398
AX-181481363	25	2.16	-2.94	-1.86	0.36	1	0.06	1399
AX-416800590	25	2.16	-2.94	-1.86	1	0.249	0.181	1400
AX-416819106	25	2.16	-2.93	-1.86	0.524	1e-06	0.937	1401
AX-181191846	25	2.16	-2.88	-1.8	0.844	0.328	1e-06	1402
AX-416808705	25	2.15	-2.46	-1.39	0.63	1e-06	1e-06	1403
AX-181442637	25	2.15	-2.86	-1.79	1e-06	0.909	0.158	1404
AX-181180152	25	2.15	-2.62	-1.55	1e-06	0.739	1e-06	1405
AX-181485792	25	2.15	-2.93	-1.86	0.146	1	0.13	1406
AX-416803949	25	2.15	-2.59	-1.52	1e-06	0.0375	0.651	1407
AX-416804170	25	2.15	-2.8	-1.72	1e-06	0.852	0.0898	1408
AX-181155427	25	2.15	-2.93	-1.86	0.479	0.952	0.0207	1409
AX-416765050	25	2.15	-2.9	-1.83	0.94	0.238	0.116	1410
AX-416806428	25	2.15	-2.91	-1.83	0.0475	0.319	0.881	1411
AX-181491260	25	2.15	-2.62	-1.54	0.000124	0.739	1e-06	1412
AX-181182681	25	2.15	-2.81	-1.74	0.00352	0.191	0.781	1413
AX-181471027	25	2.14	-2.9	-1.83	1e-06	0.376	0.849	1414
AX-181473635	25	2.14	-2.5	-1.43	1e-06	0.00665	0.612	1415
AX-181489753	25	2.14	-2.92	-1.85	0.206	1	0.101	1416
AX-181482380	25	2.14	-2.48	-1.41	1e-06	1e-06	0.604	1417
AX-181446416	25	2.14	-2.92	-1.85	0.437	0.0261	0.942	1418
AX-181166050	25	2.14	-2.72	-1.65	0.791	1e-06	0.13	1419
AX-181169749	25	2.14	-2.92	-1.85	0.933	0.434	0.0666	1420
AX-416801661	25	2.14	-2.9	-1.83	0.965	0.0203	0.351	1421
AX-416730411	25	2.14	-2.88	-1.8	0.322	1e-06	0.875	1422
AX-416722420	25	2.14	-2.5	-1.43	0.667	1e-06	0.0391	1423
AX-416752784	25	2.14	-2.58	-1.51	0.0378	1e-06	0.653	1424
AX-181481767	25	2.14	-2.64	-1.57	0.0675	1e-06	0.689	1425
AX-181161594	25	2.14	-2.74	-1.67	1e-06	0.138	0.738	1426
AX-416754000	25	2.14	-2.7	-1.63	1e-06	0.772	0.00118	1427
AX-416747613	25	2.14	-2.92	-1.85	1	0.252	0.181	1428
AX-416747150	25	2.14	-2.88	-1.81	0.941	1e-06	0.352	1429
AX-181498945	25	2.13	-2.87	-1.81	0.0917	0.944	0.108	1430
AX-416793028	25	2.13	-2.92	-1.85	0.368	1	0.0626	1431
AX-416759661	25	2.13	-2.87	-1.81	0.939	0.0883	0.215	1432
AX-181171948	25	2.13	-2.9	-1.83	0.96	1e-06	0.39	1433
AX-416788211	25	2.13	-2.91	-1.85	0.908	0.501	0.0464	1434
AX-416759727	25	2.13	-2.91	-1.84	0.0705	1	0.219	1435
AX-181167076	25	2.13	-2.91	-1.85	1e-06	0.509	0.864	1436
AX-181481469	25	2.13	-2.89	-1.83	0.848	0.492	1e-06	1437
AX-416747868	25	2.13	-2.45	-1.39	1e-06	1e-06	0.597	1438
AX-416773629	25	2.13	-2.81	-1.75	0.88	1e-06	0.242	1439
AX-181456915	25	2.13	-2.89	-1.82	0.305	0.923	1e-06	1440
AX-181494203	25	2.13	-2.44	-1.37	0.626	1e-06	1e-06	1441
AX-416775876	25	2.13	-2.79	-1.73	0.844	0.0278	0.148	1442
AX-416722950	25	2.12	-2.9	-1.84	0.449	0.924	1e-06	1443
AX-416769452	25	2.12	-2.53	-1.47	1e-06	0.0226	0.631	1444
AX-416750597	25	2.12	-2.91	-1.85	1e-06	0.989	0.4	1445
AX-416754465	25	2.12	-2.63	-1.57	0.0144	0.754	1e-06	1446
AX-181471520	25	2.12	-2.62	-1.56	1e-06	0.745	1e-06	1447
AX-181456569	25	2.12	-2.9	-1.84	0.0513	1	0.259	1448
AX-416823720	25	2.12	-2.77	-1.71	0.12	0.0453	0.786	1449
AX-181203097	25	2.12	-2.67	-1.61	0.000113	0.762	0.000138	1450
AX-416745119	25	2.12	-2.9	-1.84	1	0.162	0.242	1451
AX-416726007	25	2.12	-2.73	-1.67	0.0736	0.815	1e-06	1452
AX-416776470	25	2.12	-2.37	-1.31	0.606	1e-06	1e-06	1453
AX-181499277	25	2.12	-2.8	-1.74	0.84	0.124	0.0698	1454
AX-181490778	25	2.12	-2.89	-1.83	0.975	0.0392	0.339	1455
AX-416753509	25	2.12	-2.89	-1.83	0.374	0.927	1e-06	1456
AX-416771048	25	2.11	-2.69	-1.63	0.779	1e-06	0.117	1457
AX-416764988	25	2.11	-2.9	-1.84	1e-06	0.981	0.348	1458
AX-416798981	24	2.11	-2.48	-1.43	1e-06	0.00582	0.611	1459
AX-181448370	25	2.11	-2.9	-1.84	0.444	0.925	1e-06	1460
AX-416724033	24	2.11	-2.83	-1.78	1e-06	0.91	0.169	1461
AX-416802398	24	2.11	-2.9	-1.84	0.0367	1	0.287	1462
AX-416747096	24	2.11	-2.64	-1.58	1e-06	0.754	1e-06	1463
AX-416811845	25	2.11	-2.9	-1.84	1	0.087	0.32	1464
AX-416804251	25	2.11	-2.9	-1.85	0.271	0.196	0.987	1465
AX-181448487	24	2.11	-2.9	-1.85	0.638	0.854	1e-06	1466
AX-181170825	25	2.11	-2.62	-1.56	1e-06	0.746	1e-06	1467
AX-416747367	25	2.11	-2.54	-1.48	1e-06	0.0249	0.635	1468
AX-181173012	25	2.11	-2.9	-1.85	0.105	0.346	0.937	1469
AX-416810371	24	2.11	-2.9	-1.84	0.295	0.988	0.0627	1470
AX-181487407	24	2.1	-2.62	-1.57	1e-06	0.748	1e-06	1471
AX-181469984	24	2.1	-2.86	-1.81	0.846	0.394	1e-06	1472
AX-181193449	24	2.1	-2.88	-1.83	0.111	1	0.177	1473
AX-416795008	24	2.1	-2.89	-1.85	0.936	0.513	0.0751	1474
AX-416771514	24	2.1	-2.87	-1.81	0.945	1e-06	0.358	1475
AX-416825396	24	2.1	-2.89	-1.84	0.981	1e-06	0.479	1476
AX-416733030	24	2.1	-2.87	-1.82	0.0225	0.959	0.222	1477
AX-181157421	24	2.1	-2.74	-1.69	0.796	0.116	0.0369	1478
AX-416729877	24	2.1	-2.6	-1.55	1e-06	0.74	1e-06	1479
AX-416789376	24	2.09	-2.5	-1.45	0.0259	1e-06	0.631	1480
AX-416760620	24	2.09	-2.62	-1.57	1e-06	0.749	1e-06	1481
AX-416792805	24	2.09	-2.6	-1.55	5.87e-05	0.742	1e-06	1482
AX-181454730	24	2.09	-2.83	-1.79	0.262	0.905	1e-06	1483
AX-416735172	24	2.09	-2.61	-1.57	0.736	1e-06	0.0801	1484
AX-416817169	24	2.09	-2.68	-1.64	1e-06	0.774	0.000488	1485
AX-416824550	24	2.09	-2.55	-1.51	1e-06	0.724	1e-06	1486
AX-416804699	24	2.09	-2.55	-1.51	0.0441	1e-06	0.658	1487
AX-181147783	24	2.09	-2.62	-1.57	0.000129	0.748	1e-06	1488
AX-181482498	24	2.09	-2.88	-1.84	0.798	0.665	1e-06	1489
AX-181156235	24	2.09	-2.8	-1.75	0.843	0.211	0.0396	1490
AX-181463074	24	2.09	-2.45	-1.4	0.643	1e-06	0.0116	1491
AX-416739242	24	2.09	-2.87	-1.83	0.441	0.921	1e-06	1492
AX-181481776	24	2.09	-2.62	-1.58	1e-06	0.751	1e-06	1493
AX-181498452	24	2.09	-2.89	-1.84	1e-06	0.985	0.378	1494
AX-416762767	24	2.09	-2.71	-1.66	0.0897	0.0387	0.751	1495
AX-416776708	24	2.09	-2.69	-1.65	0.131	1e-06	0.746	1496
AX-181450793	24	2.08	-2.83	-1.79	0.838	0.406	1e-06	1497
AX-181473646	24	2.08	-2.61	-1.57	1e-06	0.748	1e-06	1498
AX-416801830	24	2.08	-2.82	-1.78	0.0925	0.921	0.088	1499
AX-416734668	24	2.08	-2.88	-1.84	1	0.378	0.149	1500
AX-416798530	24	2.08	-2.86	-1.82	0.966	1e-06	0.427	1501
AX-181488811	24	2.08	-2.88	-1.84	0.0132	1	0.413	1502
AX-181179728	24	2.08	-2.88	-1.84	0.568	1e-06	0.933	1503
AX-416802568	24	2.08	-2.74	-1.7	1e-06	0.84	0.0806	1504
AX-416795411	24	2.08	-2.8	-1.75	0.869	0.119	0.109	1505
AX-416808414	24	2.08	-2.86	-1.82	0.972	0.102	0.259	1506
AX-181446533	24	2.08	-2.86	-1.82	0.956	1e-06	0.389	1507
AX-416790820	24	2.08	-2.79	-1.74	0.819	0.293	1e-06	1508
AX-181490013	24	2.07	-2.56	-1.52	7.61e-05	0.731	1e-06	1509
AX-181490191	24	2.07	-2.83	-1.79	0.84	0.368	1e-06	1510
AX-181485570	24	2.07	-2.87	-1.84	1	0.0277	0.459	1511
AX-181489482	24	2.07	-2.78	-1.75	0.884	1e-06	0.255	1512
AX-416728265	24	2.07	-2.53	-1.49	1e-06	0.0442	0.646	1513
AX-416801141	24	2.07	-2.4	-1.37	1e-06	1e-06	0.59	1514
AX-416737249	24	2.07	-2.81	-1.78	0.0828	0.924	0.101	1515
AX-416769574	24	2.07	-2.87	-1.84	1e-06	0.985	0.438	1516
AX-416741427	24	2.07	-2.59	-1.56	1e-06	0.744	1e-06	1517
AX-416775868	24	2.07	-2.71	-1.67	0.818	1e-06	0.17	1518
AX-416760577	24	2.07	-2.87	-1.83	1e-06	0.98	0.367	1519
AX-181484701	24	2.06	-2.86	-1.83	0.0446	1	0.286	1520
AX-416762346	24	2.06	-2.59	-1.56	1e-06	0.745	1e-06	1521
AX-416749547	24	2.06	-2.83	-1.81	0.332	0.918	1e-06	1522
AX-416740565	24	2.06	-2.59	-1.56	1e-06	0.746	1e-06	1523
AX-416786731	24	2.06	-2.84	-1.81	0.944	0.0262	0.306	1524
AX-181154344	24	2.06	-2.66	-1.63	1e-06	0.786	0.0292	1525
AX-416770209	24	2.06	-2.79	-1.76	0.176	0.064	0.839	1526
AX-416734437	24	2.06	-2.58	-1.55	1e-06	0.739	1e-06	1527
AX-416817998	24	2.06	-2.57	-1.54	1e-06	0.736	1e-06	1528
AX-181485115	24	2.06	-2.72	-1.69	0.787	0.203	1e-06	1529
AX-416802290	24	2.05	-2.57	-1.55	1e-06	0.739	1e-06	1530
AX-181488794	24	2.05	-2.85	-1.83	0.145	1	0.153	1531
AX-181160260	24	2.05	-2.83	-1.81	0.916	0.322	0.0758	1532
AX-181447092	24	2.05	-2.8	-1.77	0.157	0.116	0.862	1533
AX-416815652	24	2.05	-2.81	-1.78	0.921	1e-06	0.319	1534
AX-416777370	24	2.05	-2.63	-1.61	1e-06	0.11	0.708	1535
AX-181489577	24	2.05	-2.85	-1.82	0.98	0.0412	0.366	1536
AX-181196409	24	2.04	-2.83	-1.81	1e-06	0.377	0.84	1537
AX-416821080	24	2.04	-2.63	-1.61	1e-06	0.762	0.000163	1538
AX-416765689	24	2.04	-2.61	-1.59	0.749	1e-06	0.0878	1539
AX-181447764	24	2.04	-2.85	-1.83	0.985	0.258	0.172	1540
AX-416747475	24	2.04	-2.31	-1.29	0.6	1e-06	1e-06	1541
AX-416773958	24	2.04	-2.6	-1.58	1e-06	0.75	0.000181	1542
AX-416757459	24	2.04	-2.55	-1.53	1e-06	0.734	1e-06	1543
AX-416725019	24	2.04	-2.51	-1.49	1e-06	0.719	1e-06	1544
AX-416751082	24	2.04	-2.68	-1.66	1e-06	0.805	0.0422	1545
AX-416816742	24	2.04	-2.41	-1.39	1e-06	1e-06	0.598	1546
AX-416808412	24	2.04	-2.85	-1.83	1e-06	0.982	0.433	1547
AX-416723740	24	2.04	-2.61	-1.58	0.00018	0.753	1e-06	1548
AX-416769035	24	2.04	-2.67	-1.66	0.00449	0.802	0.0357	1549
AX-416735235	24	2.04	-2.49	-1.47	0.0134	0.0149	0.634	1550
AX-181174724	24	2.04	-2.85	-1.83	0.363	1	0.0725	1551
AX-181159716	24	2.04	-2.84	-1.82	0.118	0.998	0.18	1552
AX-416737077	24	2.03	-2.38	-1.37	0.634	1e-06	0.0153	1553
AX-416805826	24	2.03	-2.58	-1.57	1e-06	0.748	0.000537	1554
AX-416796504	24	2.03	-2.81	-1.79	1e-06	0.934	0.227	1555
AX-181197979	24	2.03	-2.84	-1.83	0.127	1	0.167	1556
AX-181487246	24	2.03	-2.71	-1.7	0.19	1e-06	0.79	1557
AX-416767699	24	2.03	-2.33	-1.31	0.607	1e-06	1e-06	1558
AX-181488624	24	2.03	-2.37	-1.36	1e-06	1e-06	0.588	1559
AX-416789347	24	2.03	-2.6	-1.59	1e-06	0.759	0.00656	1560
AX-416814868	24	2.03	-2.56	-1.55	1e-06	0.74	1e-06	1561
AX-416774992	24	2.02	-2.8	-1.79	0.901	0.285	0.074	1562
AX-181471555	24	2.02	-2.83	-1.82	0.258	1	0.0983	1563
AX-416767340	24	2.02	-2.83	-1.82	0.561	0.879	1e-06	1564
AX-181458942	24	2.02	-2.83	-1.82	1	0.121	0.296	1565
AX-181489569	24	2.02	-2.71	-1.7	0.266	0.867	1e-06	1566
AX-416741507	24	2.02	-2.82	-1.81	0.0455	0.981	0.249	1567
AX-416765171	24	2.02	-2.58	-1.57	0.753	1e-06	0.107	1568
AX-181173841	24	2.02	-2.55	-1.54	1e-06	0.737	1e-06	1569
AX-416762947	24	2.02	-2.82	-1.81	0.408	1e-06	0.897	1570
AX-416775514	24	2.02	-2.8	-1.79	0.871	0.364	0.0296	1571
AX-181440822	24	2.02	-2.82	-1.81	0.971	0.197	0.188	1572
AX-181193698	24	2.01	-2.83	-1.82	1e-06	0.537	0.852	1573
AX-416766956	24	2.01	-2.82	-1.82	0.447	0.913	1e-06	1574
AX-416761945	24	2.01	-2.81	-1.81	0.0467	0.97	0.223	1575
AX-181174913	24	2.01	-2.79	-1.79	0.296	0.909	1e-06	1576
AX-181148383	24	2.01	-2.83	-1.82	1	0.0282	0.492	1577
AX-181464414	24	2.01	-2.46	-1.46	0.671	0.0562	1e-06	1578
AX-181181188	24	2.01	-2.83	-1.82	1	0.0303	0.478	1579
AX-416795518	24	2.01	-2.52	-1.51	1e-06	0.0575	0.658	1580
AX-416812026	24	2.01	-2.81	-1.81	0.838	0.486	1e-06	1581
AX-416753362	24	2.01	-2.42	-1.42	1e-06	0.0138	0.61	1582
AX-181488814	24	2.01	-2.83	-1.82	0.11	1	0.189	1583
AX-416740989	24	2.01	-2.8	-1.79	0.94	1e-06	0.369	1584
AX-181485305	24	2.01	-2.4	-1.4	0.64	0.0167	1e-06	1585
AX-416799186	24	2.01	-2.76	-1.75	1e-06	0.282	0.805	1586
AX-181474772	24	2.01	-2.59	-1.58	1e-06	0.0919	0.692	1587
AX-181492717	24	2.01	-2.8	-1.8	0.942	1e-06	0.376	1588
AX-181485000	24	2	-2.82	-1.82	0.014	0.569	0.864	1589
AX-416729688	24	2	-2.66	-1.66	0.802	0.0782	0.0822	1590
AX-181178148	24	2	-2.8	-1.8	0.148	0.981	0.133	1591
AX-416729745	24	2	-2.52	-1.52	0.0609	1e-06	0.669	1592
AX-181163484	24	2	-2.41	-1.41	0.651	1e-06	0.0237	1593
AX-416737405	24	2	-2.59	-1.59	0.116	1e-06	0.719	1594
AX-416723331	24	2	-2.57	-1.57	7.66e-05	0.748	0.000199	1595
AX-416775773	24	2	-2.54	-1.55	1e-06	0.0799	0.677	1596
AX-181464691	24	1.99	-2.81	-1.82	0.421	0.967	0.0442	1597
AX-416805847	24	1.99	-2.46	-1.47	0.674	0.0559	1e-06	1598
AX-416731952	24	1.99	-2.42	-1.43	0.0211	1e-06	0.619	1599
AX-416776224	24	1.99	-2.8	-1.8	1e-06	0.951	0.284	1600
AX-416797202	23	1.99	-2.44	-1.45	0.0345	1e-06	0.634	1601
AX-181194797	24	1.99	-2.81	-1.82	0.301	1	0.0889	1602
AX-416772979	23	1.99	-2.72	-1.73	0.868	1e-06	0.235	1603
AX-416722846	24	1.99	-2.72	-1.73	0.862	0.119	0.111	1604
AX-181459239	24	1.99	-2.79	-1.8	0.0766	0.967	0.18	1605
AX-416798486	24	1.99	-2.77	-1.77	0.334	1e-06	0.865	1606
AX-181483215	24	1.99	-2.81	-1.81	0.434	0.913	1e-06	1607
AX-181202407	23	1.99	-2.8	-1.81	0.959	1e-06	0.433	1608
AX-416742415	23	1.99	-2.69	-1.69	0.118	0.838	1e-06	1609
AX-181494010	24	1.99	-2.82	-1.82	0.98	0.0041	0.518	1610
AX-416816149	24	1.99	-2.81	-1.82	0.571	1e-06	0.922	1611
AX-416792631	23	1.98	-2.74	-1.75	1e-06	0.289	0.807	1612
AX-181147677	23	1.98	-2.27	-1.28	0.598	1e-06	1e-06	1613
AX-416752870	23	1.98	-2.77	-1.77	0.299	0.902	1e-06	1614
AX-181487845	23	1.98	-2.8	-1.81	0.497	0.899	1e-06	1615
AX-181491004	23	1.98	-2.51	-1.52	1e-06	0.074	0.667	1616
AX-181202435	23	1.98	-2.71	-1.71	0.0506	0.866	0.0719	1617
AX-181482945	23	1.98	-2.62	-1.63	0.136	1e-06	0.741	1618
AX-416780462	23	1.97	-2.8	-1.81	1	0.223	0.22	1619
AX-416811712	23	1.97	-2.69	-1.7	0.134	0.846	1e-06	1620
AX-416806542	23	1.97	-2.69	-1.7	0.113	0.848	0.011	1621
AX-181462509	23	1.97	-2.79	-1.81	0.923	0.393	0.0784	1622
AX-416759713	23	1.97	-2.78	-1.79	0.956	0.151	0.206	1623
AX-416756425	23	1.97	-2.57	-1.59	0.0842	0.017	0.712	1624
AX-181496391	23	1.97	-2.76	-1.78	0.875	0.335	0.042	1625
AX-416724186	23	1.97	-2.52	-1.54	0.0717	1e-06	0.681	1626
AX-416785925	23	1.97	-2.49	-1.5	0.000114	0.722	1e-06	1627
AX-181189631	23	1.97	-2.63	-1.65	0.768	0.185	1e-06	1628
AX-416813190	23	1.97	-2.33	-1.34	1e-06	1e-06	0.583	1629
AX-181443231	23	1.97	-2.64	-1.66	1e-06	0.175	0.746	1630
AX-181482638	23	1.97	-2.8	-1.82	1	0.038	0.465	1631
AX-416774307	23	1.97	-2.38	-1.4	1e-06	0.0207	0.608	1632
AX-416790972	23	1.97	-2.76	-1.77	0.0305	0.29	0.839	1633
AX-416722796	23	1.97	-2.45	-1.47	1e-06	0.0473	0.64	1634
AX-416736218	23	1.97	-2.78	-1.79	1e-06	0.945	0.269	1635
AX-181450063	23	1.96	-2.67	-1.69	1e-06	0.855	0.121	1636
AX-181471853	23	1.96	-2.63	-1.65	0.0926	0.0465	0.751	1637
AX-181463897	23	1.96	-2.25	-1.27	0.594	1e-06	1e-06	1638
AX-416737093	23	1.96	-2.5	-1.52	7.31e-05	0.728	1e-06	1639
AX-181186626	23	1.96	-2.77	-1.79	0.832	0.488	1e-06	1640
AX-181193512	23	1.96	-2.69	-1.7	0.0418	0.857	0.0685	1641
AX-416725624	23	1.96	-2.53	-1.55	1e-06	0.743	0.0034	1642
AX-181183518	23	1.96	-2.73	-1.75	0.902	1e-06	0.306	1643
AX-181486529	23	1.96	-2.75	-1.77	0.298	0.9	1e-06	1644
AX-416772727	23	1.96	-2.78	-1.8	0.443	1e-06	0.902	1645
AX-416792429	23	1.96	-2.31	-1.33	1e-06	1e-06	0.58	1646
AX-416728077	23	1.96	-2.59	-1.61	0.00447	0.779	0.026	1647
AX-416782376	23	1.96	-2.79	-1.81	0.973	1e-06	0.566	1648
AX-416723251	23	1.96	-2.68	-1.7	0.163	0.852	1e-06	1649
AX-181183437	23	1.96	-2.65	-1.67	1e-06	0.185	0.751	1650
AX-416820415	23	1.96	-2.78	-1.79	0.269	0.115	0.923	1651
AX-416815779	23	1.96	-2.77	-1.79	0.959	1e-06	0.469	1652
AX-416744402	23	1.96	-2.78	-1.8	1e-06	0.438	0.842	1653
AX-416758190	23	1.95	-2.5	-1.53	1e-06	0.732	1e-06	1654
AX-181452919	23	1.95	-2.73	-1.76	0.93	1e-06	0.39	1655
AX-416724121	23	1.95	-2.78	-1.81	0.975	0.0114	0.472	1656
AX-416758198	23	1.95	-2.78	-1.8	0.983	0.0578	0.365	1657
AX-416769482	23	1.95	-2.78	-1.81	1	0.0925	0.346	1658
AX-181194354	23	1.95	-2.74	-1.76	0.176	0.117	0.868	1659
AX-416762450	23	1.95	-2.26	-1.28	0.598	1e-06	1e-06	1660
AX-416972676	23	1.95	-2.79	-1.81	0.172	0.337	0.97	1661
AX-416806918	23	1.95	-2.45	-1.48	1e-06	0.714	1e-06	1662
AX-416759980	23	1.95	-2.79	-1.81	1	0.0312	0.518	1663
AX-416723828	23	1.95	-2.78	-1.81	0.196	1	0.133	1664
AX-181159401	23	1.95	-2.51	-1.54	1e-06	0.736	1e-06	1665
AX-416774590	23	1.95	-2.3	-1.33	1e-06	1e-06	0.578	1666
AX-181491434	23	1.94	-2.78	-1.81	0.354	0.999	0.0838	1667
AX-416729856	23	1.94	-2.76	-1.79	1e-06	0.431	0.839	1668
AX-181453560	23	1.94	-2.78	-1.81	0.215	1	0.123	1669
AX-181484239	23	1.94	-2.69	-1.72	0.264	1e-06	0.823	1670
AX-181485387	23	1.94	-2.75	-1.78	0.943	1e-06	0.418	1671
AX-416752874	23	1.94	-2.46	-1.49	1e-06	0.0654	0.655	1672
AX-416807760	23	1.94	-2.77	-1.8	1e-06	0.964	0.362	1673
AX-181183079	23	1.94	-2.48	-1.51	7.77e-05	0.727	1e-06	1674
AX-181484217	23	1.94	-2.76	-1.79	0.293	0.0803	0.911	1675
AX-181175130	23	1.94	-2.77	-1.81	0.596	1e-06	0.917	1676
AX-181451671	23	1.94	-2.76	-1.79	0.962	0.0267	0.38	1677
AX-416825668	23	1.94	-2.77	-1.81	1	0.205	0.235	1678
AX-181483036	23	1.94	-2.71	-1.74	0.259	0.00904	0.834	1679
AX-181451691	23	1.93	-2.47	-1.51	0.693	0.0727	1e-06	1680
AX-416744212	23	1.93	-2.72	-1.76	0.084	0.208	0.848	1681
AX-181449538	23	1.93	-2.45	-1.49	0.000192	0.717	1e-06	1682
AX-416721946	23	1.93	-2.77	-1.81	1e-06	0.58	0.84	1683
AX-181183199	23	1.93	-2.51	-1.54	1e-06	0.738	0.000189	1684
AX-181163482	23	1.93	-2.64	-1.68	0.827	0.0788	0.11	1685
AX-181448941	23	1.93	-2.5	-1.54	1e-06	0.736	5.43e-05	1686
AX-181491185	23	1.93	-2.77	-1.8	1e-06	0.968	0.394	1687
AX-416754548	23	1.93	-2.77	-1.8	0.749	0.715	1e-06	1688
AX-416801473	23	1.93	-2.43	-1.47	1e-06	0.711	1e-06	1689
AX-181184839	23	1.93	-2.77	-1.8	0.304	0.172	0.974	1690
AX-416765144	23	1.93	-2.46	-1.5	1e-06	0.722	1e-06	1691
AX-416730628	23	1.92	-2.46	-1.5	1e-06	0.721	1e-06	1692
AX-416737448	23	1.92	-2.71	-1.75	0.914	0.122	0.183	1693
AX-416769212	23	1.92	-2.71	-1.75	0.323	1e-06	0.853	1694
AX-416747371	23	1.92	-2.76	-1.8	1	0.0355	0.517	1695
AX-416815295	23	1.92	-2.75	-1.79	0.92	0.367	0.0832	1696
AX-416795631	23	1.92	-2.76	-1.8	0.999	0.291	0.192	1697
AX-181205441	23	1.92	-2.23	-1.27	0.593	1e-06	1e-06	1698
AX-416797267	23	1.92	-2.39	-1.43	1e-06	0.0334	0.623	1699
AX-416724763	23	1.92	-2.76	-1.8	1	0.2	0.242	1700
AX-416728996	23	1.92	-2.76	-1.8	0.797	0.616	1e-06	1701
AX-416817297	23	1.92	-2.75	-1.79	0.948	1e-06	0.422	1702
AX-181444806	23	1.91	-2.63	-1.68	0.135	0.055	0.786	1703
AX-181443163	23	1.91	-2.21	-1.25	0.588	1e-06	1e-06	1704
AX-416825732	23	1.91	-2.76	-1.8	0.767	0.68	1e-06	1705
AX-416775844	23	1.91	-2.48	-1.53	1e-06	0.0708	0.667	1706
AX-181468219	23	1.91	-2.75	-1.79	0.52	1e-06	0.909	1707
AX-416759913	23	1.91	-2.28	-1.33	1e-06	1e-06	0.578	1708
AX-416788374	23	1.91	-2.75	-1.8	1e-06	0.965	0.465	1709
AX-416770519	23	1.91	-2.49	-1.54	1e-06	0.737	0.000411	1710
AX-416735217	23	1.91	-2.74	-1.78	0.41	0.903	1e-06	1711
AX-181179733	23	1.91	-2.64	-1.69	0.847	0.0612	0.153	1712
AX-416786999	23	1.91	-2.66	-1.7	0.0686	0.87	0.0721	1713
AX-181183978	23	1.9	-2.72	-1.77	0.423	1e-06	0.886	1714
AX-416731197	23	1.9	-2.52	-1.57	0.0556	0.0508	0.708	1715
AX-416797831	23	1.9	-2.44	-1.49	0.000187	0.719	1e-06	1716
AX-416775708	23	1.9	-2.75	-1.8	1	0.0494	0.456	1717
AX-416782390	23	1.9	-2.69	-1.74	0.818	0.402	1e-06	1718
AX-416768796	23	1.9	-2.55	-1.6	1e-06	0.775	0.0269	1719
AX-416796675	23	1.9	-2.69	-1.73	0.141	0.123	0.842	1720
AX-181175794	23	1.9	-2.75	-1.8	0.64	1e-06	0.911	1721
AX-416784941	23	1.9	-2.42	-1.47	0.0522	1e-06	0.649	1722
AX-181148746	23	1.89	-2.73	-1.79	0.476	0.892	1e-06	1723
AX-181188517	23	1.89	-2.73	-1.78	0.822	0.502	1e-06	1724
AX-416742790	23	1.89	-2.73	-1.79	0.447	0.897	1e-06	1725
AX-181166679	23	1.89	-2.71	-1.76	0.238	0.93	0.0461	1726
AX-181447581	23	1.89	-2.42	-1.48	0.00697	0.0517	0.65	1727
AX-181451995	23	1.89	-2.7	-1.76	0.299	0.0419	0.879	1728
AX-181195824	23	1.89	-2.6	-1.65	0.775	0.213	1e-06	1729
AX-181151750	23	1.89	-2.58	-1.64	0.000399	0.169	0.736	1730
AX-181159609	23	1.89	-2.69	-1.75	0.131	0.17	0.861	1731
AX-416757789	23	1.89	-2.74	-1.8	1	0.0702	0.402	1732
AX-416782048	23	1.89	-2.48	-1.53	0.000176	0.735	1e-06	1733
AX-416727379	23	1.89	-2.74	-1.79	1	0.0822	0.378	1734
AX-181440980	23	1.88	-2.73	-1.79	0.0254	0.975	0.322	1735
AX-416724006	23	1.88	-2.24	-1.3	1e-06	1e-06	0.571	1736
AX-181487316	23	1.88	-2.73	-1.79	0.694	1e-06	0.9	1737
AX-181457004	23	1.88	-2.72	-1.78	0.425	1e-06	0.889	1738
AX-416722951	23	1.88	-2.73	-1.79	1	0.0418	0.504	1739
AX-181460909	23	1.88	-2.44	-1.5	0.00011	0.722	0.000117	1740
AX-181491973	23	1.88	-2.41	-1.46	1e-06	0.71	1e-06	1741
AX-416735167	23	1.88	-2.74	-1.8	0.599	1e-06	0.912	1742
AX-181469679	23	1.88	-2.63	-1.69	0.851	1e-06	0.229	1743
AX-416822974	23	1.88	-2.72	-1.77	0.957	0.155	0.216	1744
AX-181163292	23	1.88	-2.49	-1.55	0.743	1e-06	0.0999	1745
AX-181164267	23	1.88	-2.73	-1.79	0.0722	0.997	0.273	1746
AX-416756741	23	1.88	-2.64	-1.7	0.0256	0.865	0.107	1747
AX-416770964	23	1.88	-2.73	-1.79	0.75	0.699	1e-06	1748
AX-181195835	23	1.88	-2.73	-1.79	0.445	0.898	1e-06	1749
AX-416785856	23	1.88	-2.72	-1.77	0.895	0.371	0.0631	1750
AX-181483354	23	1.88	-2.17	-1.22	0.581	1e-06	1e-06	1751
AX-181490070	23	1.87	-2.68	-1.75	0.91	1e-06	0.333	1752
AX-181185670	23	1.87	-2.7	-1.77	0.432	1e-06	0.886	1753
AX-181183224	23	1.87	-2.66	-1.73	0.814	0.362	1e-06	1754
AX-416739996	23	1.87	-2.51	-1.57	0.737	0.166	1e-06	1755
AX-181470303	23	1.87	-2.69	-1.76	0.926	1e-06	0.37	1756
AX-181148549	23	1.87	-2.71	-1.78	0.939	0.297	0.123	1757
AX-181184331	23	1.87	-2.72	-1.79	1	0.162	0.28	1758
AX-416773330	23	1.87	-2.65	-1.72	1e-06	0.88	0.159	1759
AX-416722394	23	1.87	-2.55	-1.61	1e-06	0.165	0.726	1760
AX-416820559	23	1.87	-2.34	-1.4	1e-06	0.0265	0.612	1761
AX-416731325	23	1.87	-2.17	-1.23	0.584	1e-06	1e-06	1762
AX-416819040	23	1.87	-2.71	-1.77	0.0948	0.969	0.186	1763
AX-416816631	23	1.87	-2.15	-1.22	0.579	1e-06	1e-06	1764
AX-416752374	22	1.86	-2.38	-1.45	0.0521	1e-06	0.644	1765
AX-416762399	22	1.86	-2.71	-1.78	0.268	0.182	0.955	1766
AX-416811093	23	1.86	-2.69	-1.75	0.341	0.894	1e-06	1767
AX-416792055	22	1.86	-2.64	-1.71	1e-06	0.271	0.786	1768
AX-416755515	23	1.86	-2.72	-1.79	1	0.0972	0.361	1769
AX-181484167	22	1.86	-2.68	-1.75	0.822	0.415	1e-06	1770
AX-181176378	22	1.86	-2.71	-1.78	0.957	1e-06	0.506	1771
AX-416816586	22	1.86	-2.38	-1.45	1e-06	0.706	1e-06	1772
AX-416796703	22	1.86	-2.2	-1.28	1e-06	1e-06	0.564	1773
AX-416722591	22	1.85	-2.69	-1.77	0.385	0.898	1e-06	1774
AX-181182563	22	1.85	-2.45	-1.53	0.00018	0.733	1e-06	1775
AX-416768782	22	1.85	-2.68	-1.76	0.425	1e-06	0.882	1776
AX-416774568	22	1.85	-2.58	-1.65	0.826	1e-06	0.202	1777
AX-181490763	22	1.85	-2.25	-1.33	1e-06	1e-06	0.578	1778
AX-181473283	22	1.85	-2.57	-1.64	0.129	0.0443	0.766	1779
AX-416731161	22	1.85	-2.68	-1.76	0.0346	0.356	0.85	1780
AX-181484800	22	1.85	-2.71	-1.79	0.943	1e-06	0.673	1781
AX-181500529	22	1.85	-2.66	-1.74	0.817	0.381	1e-06	1782
AX-416731289	22	1.85	-2.45	-1.53	0.709	0.11	1e-06	1783
AX-416774879	22	1.85	-2.45	-1.53	0.751	1e-06	0.134	1784
AX-181446057	22	1.85	-2.65	-1.72	1e-06	0.31	0.799	1785
AX-416754560	22	1.85	-2.65	-1.72	0.891	1e-06	0.304	1786
AX-416764919	22	1.85	-2.65	-1.72	0.234	0.873	1e-06	1787
AX-416773537	22	1.85	-2.68	-1.75	1e-06	0.379	0.82	1788
AX-181158503	22	1.85	-2.2	-1.27	0.595	1e-06	1e-06	1789
AX-181194930	22	1.85	-2.23	-1.31	1e-06	1e-06	0.573	1790
AX-181198829	22	1.85	-2.69	-1.76	0.954	0.149	0.224	1791
AX-181452657	22	1.85	-2.43	-1.5	1e-06	0.724	0.000868	1792
AX-416750630	22	1.84	-2.39	-1.47	0.000174	0.711	1e-06	1793
AX-416761938	22	1.84	-2.7	-1.78	0.256	0.994	0.115	1794
AX-416807096	22	1.84	-2.24	-1.32	1e-06	1e-06	0.577	1795
AX-416800072	22	1.84	-2.7	-1.78	0.222	1	0.135	1796
AX-181444016	22	1.84	-2.16	-1.25	0.587	1e-06	1e-06	1797
AX-416765504	22	1.84	-2.67	-1.75	1e-06	0.919	0.243	1798
AX-181160274	22	1.84	-2.7	-1.78	0.118	1	0.216	1799
AX-416772149	22	1.84	-2.66	-1.74	0.361	1e-06	0.861	1800
AX-416805852	22	1.84	-2.58	-1.66	0.0701	0.832	0.0383	1801
AX-416799863	22	1.84	-2.38	-1.45	0.000126	0.706	1e-06	1802
AX-416813912	22	1.84	-2.37	-1.45	1e-06	0.705	1e-06	1803
AX-416780813	22	1.84	-2.21	-1.29	0.6	1e-06	1e-06	1804
AX-416781130	22	1.84	-2.71	-1.78	0.052	1	0.351	1805
AX-181482233	22	1.84	-2.14	-1.22	0.579	1e-06	1e-06	1806
AX-416722973	22	1.83	-2.26	-1.35	0.0139	1e-06	0.592	1807
AX-181188732	22	1.83	-2.34	-1.43	1e-06	0.697	1e-06	1808
AX-181487410	22	1.83	-2.62	-1.7	0.0471	0.209	0.804	1809
AX-416743363	22	1.83	-2.39	-1.48	0.702	1e-06	0.0711	1810
AX-181179754	22	1.83	-2.57	-1.66	0.0411	0.163	0.769	1811
AX-416776778	22	1.83	-2.39	-1.47	0.698	1e-06	0.0687	1812
AX-181203314	22	1.83	-2.42	-1.51	0.0669	0.0157	0.677	1813
AX-416729206	22	1.83	-2.22	-1.3	1e-06	1e-06	0.572	1814
AX-416816360	22	1.83	-2.24	-1.32	0.0178	1e-06	0.588	1815
AX-416796482	22	1.83	-2.68	-1.77	0.403	0.895	1e-06	1816
AX-416758263	22	1.83	-2.68	-1.77	0.36	0.933	0.0324	1817
AX-181470570	22	1.82	-2.4	-1.49	1e-06	0.0806	0.66	1818
AX-416725297	22	1.82	-2.32	-1.41	1e-06	0.692	1e-06	1819
AX-416769423	22	1.82	-2.69	-1.78	1	0.217	0.245	1820
AX-181485437	22	1.82	-2.6	-1.69	0.861	0.0374	0.204	1821
AX-181468829	22	1.82	-2.62	-1.71	0.887	1e-06	0.31	1822
AX-416786485	22	1.82	-2.25	-1.34	0.632	1e-06	0.0289	1823
AX-416724566	22	1.82	-2.42	-1.51	0.000164	0.726	1e-06	1824
AX-416760545	22	1.82	-2.39	-1.49	0.0137	0.0595	0.659	1825
AX-181487541	22	1.82	-2.69	-1.78	0.102	1	0.242	1826
AX-181200666	22	1.82	-2.56	-1.65	1e-06	0.208	0.751	1827
AX-416740217	22	1.82	-2.69	-1.78	1	0.143	0.308	1828
AX-181148824	22	1.82	-2.69	-1.78	0.0725	0.432	0.9	1829
AX-181485468	22	1.82	-2.29	-1.38	0.0279	1e-06	0.608	1830
AX-181188265	22	1.82	-2.68	-1.77	0.95	1e-06	0.476	1831
AX-416732452	22	1.82	-2.34	-1.43	1e-06	0.698	1e-06	1832
AX-181463708	22	1.82	-2.65	-1.74	0.924	0.112	0.212	1833
AX-181175886	22	1.81	-2.67	-1.76	0.969	0.0831	0.326	1834
AX-181200896	22	1.81	-2.58	-1.67	0.848	1e-06	0.236	1835
AX-416744841	22	1.81	-2.22	-1.31	1e-06	0.00304	0.575	1836
AX-181481626	22	1.81	-2.67	-1.77	0.952	1e-06	0.516	1837
AX-416768563	22	1.81	-2.68	-1.77	1e-06	0.954	0.424	1838
AX-181446929	22	1.81	-2.39	-1.49	1e-06	0.0835	0.66	1839
AX-416745831	22	1.81	-2.64	-1.74	1e-06	0.91	0.226	1840
AX-416739281	22	1.81	-2.35	-1.45	1e-06	0.0601	0.638	1841
AX-181485632	22	1.81	-2.68	-1.78	0.571	0.873	0.0147	1842
AX-416819181	22	1.81	-2.67	-1.77	0.552	0.855	1e-06	1843
AX-416735459	22	1.81	-2.64	-1.73	0.914	0.126	0.19	1844
AX-416788734	22	1.81	-2.41	-1.51	1e-06	0.725	0.000519	1845
AX-181186642	22	1.81	-2.68	-1.78	0.983	0.0305	0.513	1846
AX-416815350	22	1.81	-2.68	-1.77	1e-06	0.551	0.829	1847
AX-416725866	22	1.8	-2.39	-1.49	1e-06	0.721	0.00158	1848
AX-416818093	22	1.8	-2.67	-1.77	0.536	1e-06	0.9	1849
AX-416755867	22	1.8	-2.31	-1.41	0.664	0.0821	1e-06	1850
AX-181500023	22	1.8	-2.66	-1.76	0.169	0.227	0.911	1851
AX-416737758	22	1.8	-2.63	-1.73	0.909	0.0606	0.249	1852
AX-181489497	22	1.8	-2.29	-1.39	0.657	1e-06	0.0444	1853
AX-416793580	22	1.8	-2.42	-1.53	0.715	0.133	1e-06	1854
AX-416807297	22	1.8	-2.52	-1.63	0.807	0.0814	0.107	1855
AX-416805444	22	1.8	-2.64	-1.74	0.923	0.0529	0.282	1856
AX-416800445	22	1.8	-2.38	-1.49	1e-06	0.717	1e-06	1857
AX-416797114	22	1.8	-2.3	-1.4	0.666	1e-06	0.051	1858
AX-416738735	22	1.8	-2.45	-1.55	1e-06	0.761	0.035	1859
AX-181482736	22	1.79	-2.37	-1.47	1e-06	0.0859	0.656	1860
AX-416733528	22	1.79	-2.33	-1.43	0.053	1e-06	0.638	1861
AX-181184699	22	1.79	-2.66	-1.77	0.95	1e-06	0.511	1862
AX-416761288	22	1.79	-2.67	-1.77	0.941	1e-06	0.648	1863
AX-181459716	22	1.79	-2.66	-1.76	0.0333	0.971	0.327	1864
AX-181186286	22	1.79	-2.58	-1.69	1e-06	0.263	0.777	1865
AX-416809650	22	1.79	-2.46	-1.56	0.76	1e-06	0.13	1866
AX-181162368	22	1.79	-2.66	-1.77	0.201	1	0.155	1867
AX-416825877	22	1.79	-2.64	-1.74	0.405	1e-06	0.872	1868
AX-416817675	22	1.79	-2.62	-1.72	0.809	0.414	1e-06	1869
AX-181454746	22	1.79	-2.35	-1.46	0.699	1e-06	0.0783	1870
AX-416806768	22	1.79	-2.65	-1.76	0.059	0.394	0.876	1871
AX-416723917	22	1.78	-2.37	-1.48	0.695	0.11	1e-06	1872
AX-181174988	22	1.78	-2.37	-1.48	0.714	1e-06	0.0932	1873
AX-416746041	22	1.78	-2.65	-1.76	0.542	0.857	1e-06	1874
AX-416781885	22	1.78	-2.21	-1.33	1e-06	0.0156	0.585	1875
AX-416733660	22	1.78	-2.41	-1.52	0.718	0.0942	0.0217	1876
AX-181172392	22	1.78	-2.66	-1.77	1e-06	0.574	0.824	1877
AX-181500110	22	1.78	-2.34	-1.45	1e-06	0.704	1e-06	1878
AX-416817795	22	1.78	-2.35	-1.46	0.000135	0.709	1e-06	1879
AX-181494920	22	1.78	-2.34	-1.45	0.000163	0.705	1e-06	1880
AX-416805112	22	1.78	-2.37	-1.48	0.000141	0.713	1e-06	1881
AX-416808340	22	1.78	-2.47	-1.58	0.78	1e-06	0.156	1882
AX-181474557	22	1.78	-2.65	-1.76	0.0333	0.975	0.344	1883
AX-181162734	22	1.78	-2.63	-1.74	0.232	0.119	0.888	1884
AX-416735101	22	1.78	-2.63	-1.74	0.931	0.0544	0.301	1885
AX-416765420	22	1.78	-2.05	-1.17	0.564	1e-06	1e-06	1886
AX-416741746	22	1.78	-2.65	-1.76	0.435	0.906	0.0149	1887
AX-416733889	22	1.78	-2.6	-1.71	0.892	0.135	0.16	1888
AX-416739302	22	1.77	-2.62	-1.74	0.933	0.213	0.164	1889
AX-416819450	22	1.77	-2.65	-1.77	1	0.143	0.317	1890
AX-416737764	22	1.77	-2.6	-1.71	0.889	0.2	0.122	1891
AX-416822077	22	1.77	-2.65	-1.76	0.988	0.192	0.253	1892
AX-416780246	22	1.77	-2.59	-1.71	0.00304	0.335	0.8	1893
AX-181448007	22	1.77	-2.62	-1.74	0.807	0.485	1e-06	1894
AX-416722599	22	1.77	-2.35	-1.47	6.06e-05	0.71	1e-06	1895
AX-181180316	22	1.77	-2.37	-1.49	1e-06	0.0808	0.659	1896
AX-416814849	22	1.77	-2.63	-1.75	0.375	0.891	0.00167	1897
AX-181440230	22	1.77	-2.49	-1.61	1e-06	0.18	0.729	1898
AX-416740407	22	1.77	-2.65	-1.76	1	0.109	0.367	1899
AX-181205963	22	1.77	-2.43	-1.54	0.724	0.152	1e-06	1900
AX-416727024	22	1.76	-2.61	-1.73	0.00533	0.916	0.251	1901
AX-181199890	22	1.76	-2.55	-1.67	1e-06	0.856	0.149	1902
AX-416754655	22	1.76	-2.64	-1.76	0.574	1e-06	0.897	1903
AX-181181926	22	1.76	-2.63	-1.75	0.0633	0.969	0.257	1904
AX-416811660	22	1.76	-2.59	-1.71	0.107	0.193	0.842	1905
AX-181169130	22	1.76	-2.62	-1.74	0.0981	0.286	0.878	1906
AX-416773096	22	1.76	-2.64	-1.76	0.0593	1	0.368	1907
AX-416800076	22	1.76	-2.44	-1.56	0.134	0.0022	0.719	1908
AX-181158289	22	1.76	-2.51	-1.63	0.202	1e-06	0.771	1909
AX-416796784	22	1.76	-2.43	-1.55	1e-06	0.762	0.0395	1910
AX-416734344	22	1.76	-2.64	-1.76	0.0554	0.985	0.323	1911
AX-416761897	22	1.76	-2.2	-1.32	0.624	1e-06	0.0256	1912
AX-416800921	22	1.76	-2.63	-1.74	0.804	0.514	1e-06	1913
AX-416724179	22	1.76	-2.53	-1.65	0.78	0.273	1e-06	1914
AX-416776075	22	1.76	-2.6	-1.72	0.378	0.875	1e-06	1915
AX-181486407	22	1.76	-2.39	-1.51	1e-06	0.727	0.000386	1916
AX-416722594	22	1.76	-2.64	-1.76	0.949	1e-06	0.535	1917
AX-181151694	22	1.75	-2.63	-1.76	1	0.0746	0.444	1918
AX-181446357	22	1.75	-2.14	-1.27	1e-06	1e-06	0.561	1919
AX-416815632	22	1.75	-2.38	-1.51	0.00011	0.725	0.000113	1920
AX-181195831	22	1.75	-2.14	-1.26	0.592	0.00339	1e-06	1921
AX-416801976	22	1.75	-2.47	-1.6	0.756	0.226	1e-06	1922
AX-416774628	22	1.75	-2.64	-1.76	0.947	1e-06	0.542	1923
AX-416769491	22	1.75	-2.25	-1.37	0.0395	1e-06	0.613	1924
AX-416751315	22	1.75	-2.34	-1.46	0.702	1e-06	0.0829	1925
AX-181201657	22	1.75	-2.44	-1.57	1e-06	0.774	0.0528	1926
AX-181156516	22	1.75	-2.14	-1.26	1e-06	1e-06	0.561	1927
AX-416778916	22	1.75	-2.61	-1.74	1e-06	0.929	0.303	1928
AX-416734835	22	1.75	-2.63	-1.76	1e-06	0.946	0.399	1929
AX-181160333	22	1.74	-2.34	-1.46	0.000121	0.709	1e-06	1930
AX-181438156	21	1.74	-2.63	-1.76	1	0.0814	0.428	1931
AX-181206792	22	1.74	-2.55	-1.68	1e-06	0.87	0.172	1932
AX-181181404	21	1.74	-2.6	-1.73	0.358	0.88	1e-06	1933
AX-181444907	21	1.74	-2.5	-1.63	1e-06	0.835	0.129	1934
AX-181195776	21	1.74	-2.37	-1.5	1e-06	0.106	0.673	1935
AX-416760216	21	1.74	-2.32	-1.45	7.47e-05	0.705	1e-06	1936
AX-181172833	22	1.74	-2.13	-1.26	1e-06	0.00428	0.56	1937
AX-181483534	21	1.74	-2.63	-1.76	0.997	0.286	0.214	1938
AX-181183724	22	1.74	-2.63	-1.76	1	0.162	0.304	1939
AX-181147856	21	1.74	-2.63	-1.76	1	0.082	0.427	1940
AX-416772094	21	1.73	-2.32	-1.46	0.000176	0.707	1e-06	1941
AX-416744887	21	1.73	-2.33	-1.47	1e-06	0.71	0.000169	1942
AX-416824099	21	1.73	-2.59	-1.72	0.423	1e-06	0.868	1943
AX-416806218	21	1.73	-2.43	-1.57	0.783	1e-06	0.172	1944
AX-181459398	21	1.73	-2.61	-1.75	0.0229	0.448	0.843	1945
AX-416800376	21	1.73	-2.27	-1.41	0.000115	0.69	1e-06	1946
AX-181485048	21	1.73	-2.26	-1.4	0.0599	1e-06	0.632	1947
AX-416726833	21	1.73	-2.58	-1.71	0.906	1e-06	0.368	1948
AX-181497786	21	1.73	-2.58	-1.72	0.803	0.449	1e-06	1949
AX-416751988	21	1.73	-2.48	-1.62	1e-06	0.814	0.0952	1950
AX-416789806	21	1.73	-2.14	-1.28	1e-06	1e-06	0.564	1951
AX-181443587	21	1.73	-2.62	-1.75	1	0.142	0.328	1952
AX-416725040	21	1.73	-2.62	-1.75	0.585	0.829	1e-06	1953
AX-181494767	21	1.73	-2.62	-1.76	0.0336	0.579	0.857	1954
AX-181492850	21	1.73	-2.12	-1.26	1e-06	1e-06	0.558	1955
AX-416741318	21	1.73	-2.27	-1.41	1e-06	0.69	1e-06	1956
AX-181491985	21	1.73	-2.62	-1.76	1e-06	0.614	0.811	1957
AX-416823012	21	1.73	-2.61	-1.75	0.01	0.952	0.38	1958
AX-416749776	21	1.72	-2.61	-1.75	1e-06	0.942	0.446	1959
AX-181468968	21	1.72	-2.61	-1.74	0.521	0.856	1e-06	1960
AX-416798903	21	1.72	-2.29	-1.43	1e-06	0.699	1e-06	1961
AX-416808684	21	1.72	-2.54	-1.68	0.859	0.143	0.122	1962
AX-416764361	21	1.72	-2.59	-1.73	0.921	0.257	0.134	1963
AX-181160938	21	1.72	-2.56	-1.7	0.0521	0.265	0.821	1964
AX-416791160	21	1.72	-2.1	-1.24	1e-06	1e-06	0.555	1965
AX-416789448	21	1.72	-2.61	-1.75	1	0.208	0.267	1966
AX-181168441	21	1.72	-2.54	-1.68	1e-06	0.873	0.186	1967
AX-416816927	21	1.72	-2.6	-1.74	0.318	0.0927	0.91	1968
AX-416761858	21	1.72	-2.58	-1.72	1e-06	0.396	0.81	1969
AX-181174563	21	1.72	-2.55	-1.69	0.227	0.0599	0.837	1970
AX-181184587	21	1.72	-2.18	-1.32	0.0198	1e-06	0.586	1971
AX-416729601	21	1.72	-2.54	-1.68	0.797	0.345	1e-06	1972
AX-181160318	21	1.72	-2.6	-1.74	0.904	0.357	0.0901	1973
AX-416825734	21	1.72	-2.6	-1.74	0.932	1e-06	0.446	1974
AX-416728751	21	1.72	-2.1	-1.24	1e-06	1e-06	0.555	1975
AX-181195435	21	1.72	-2.48	-1.62	0.208	1e-06	0.768	1976
AX-416767553	21	1.72	-2.18	-1.32	0.64	1e-06	0.0511	1977
AX-181158353	21	1.71	-2.6	-1.75	0.0882	0.41	0.899	1978
AX-181191202	21	1.71	-2.6	-1.75	1e-06	0.942	0.429	1979
AX-181498013	21	1.71	-2.5	-1.64	0.778	0.293	1e-06	1980
AX-181188558	21	1.71	-2.41	-1.55	0.00919	0.137	0.704	1981
AX-181188954	21	1.71	-2.5	-1.65	0.823	0.16	0.0778	1982
AX-181469062	21	1.71	-2.05	-1.19	1e-06	1e-06	0.541	1983
AX-416815339	21	1.71	-2.6	-1.75	1	0.192	0.282	1984
AX-416764258	21	1.71	-2.11	-1.25	1e-06	1e-06	0.557	1985
AX-181437963	21	1.71	-2.1	-1.25	0.0066	1e-06	0.56	1986
AX-416819193	21	1.71	-2.03	-1.17	0.566	1e-06	1e-06	1987
AX-181177579	21	1.71	-2.1	-1.25	1e-06	1e-06	0.555	1988
AX-416781661	21	1.71	-2.6	-1.75	0.769	0.661	0.0127	1989
AX-416734975	21	1.71	-2.57	-1.71	0.92	1e-06	0.438	1990
AX-181483939	21	1.71	-2.53	-1.68	0.794	0.387	1e-06	1991
AX-416791753	21	1.71	-2.28	-1.43	0.000171	0.697	1e-06	1992
AX-416817088	21	1.7	-2.37	-1.52	0.041	0.745	1e-06	1993
AX-181485444	21	1.7	-2.23	-1.38	0.000171	0.68	1e-06	1994
AX-416741509	21	1.7	-2.59	-1.74	0.94	1e-06	0.541	1995
AX-181169237	21	1.7	-2.32	-1.48	0.728	1e-06	0.123	1996
AX-416783923	21	1.7	-2.56	-1.71	0.915	1e-06	0.415	1997
AX-181187656	21	1.7	-2.6	-1.75	1e-06	0.935	0.492	1998
AX-416776445	21	1.7	-2.51	-1.66	0.26	1e-06	0.801	1999
[truncated: 19,117 more rows]
