# Supplementary material for: Genetic analysis of global faba bean diversity, agronomic traits and selection signatures
Source: Theor Appl Genet. 2023 Apr 19;136(5):114. doi: 10.1007/s00122-023-04360-8 (PMC10115707; doi:10.1007/s00122-023-04360-8)
Supplement: Supplementary file 23 — Supplementary Note 1. Pretzel Instructions (CSV 1567 KB) [file 122_2023_4360_MOESM23_ESM.csv]

Trait	Trial ID	Line	Score	Plot ID	Replicate Number	Date
Branching	Dyn20	MAGIC12	1	5650	1	NA
Branching	Dyn20	MAGIC61	1.6	5651	1	NA
Branching	Dyn20	MAGIC142	1.5	5652	1	NA
Branching	Dyn20	MAGIC90	1.1	5653	1	NA
Branching	Dyn20	MAGIC119	1.2	5654	1	NA
Branching	Dyn20	MAGIC258	1.1	5655	1	NA
Branching	Dyn20	MAGIC164	1	5656	1	NA
Branching	Dyn20	MAGIC232	1.5	5657	1	NA
Branching	Dyn20	MAGIC41	1.1	5658	2	NA
Branching	Dyn20	MAGIC106	1.7	5659	2	NA
Branching	Dyn20	MAGIC187	1.2	5660	2	NA
Branching	Dyn20	MAGIC102	1.3	5661	2	NA
Branching	Dyn20	MAGIC112	1.6	5662	2	NA
Branching	Dyn20	MAGIC230	1.2	5663	2	NA
Branching	Dyn20	MAGIC59	1	5664	2	NA
Branching	Dyn20	MAGIC195	1.6	5665	2	NA
Branching	Dyn20	MAGIC89	0.9	5666	3	NA
Branching	Dyn20	MAGIC221	1	5667	3	NA
Branching	Dyn20	MAGIC210	1.3	5668	3	NA
Branching	Dyn20	MAGIC226	1.3	5669	3	NA
Branching	Dyn20	MAGIC96	2	5670	3	NA
Branching	Dyn20	MAGIC104	1.4	5671	3	NA
Branching	Dyn20	MAGIC1	1.6	5672	3	NA
Branching	Dyn20	MAGIC66	1.3	5673	3	NA
Branching	Dyn20	MAGIC121	2.3	5674	1	NA
Branching	Dyn20	MAGIC154	1.2	5676	1	NA
Branching	Dyn20	MAGIC205	1.2	5677	1	NA
Branching	Dyn20	MAGIC106	3.1	5678	1	NA
Branching	Dyn20	MAGIC144	1.3	5679	1	NA
Branching	Dyn20	MAGIC275	1.4	5680	1	NA
Branching	Dyn20	MAGIC19	1.8	5681	1	NA
Branching	Dyn20	MAGIC65	1.4	5682	2	NA
Branching	Dyn20	MAGIC68	1.2	5683	2	NA
Branching	Dyn20	MAGIC148	1.9	5684	2	NA
Branching	Dyn20	MAGIC39	1.3	5685	2	NA
Branching	Dyn20	MAGIC169	1.8	5686	2	NA
Branching	Dyn20	MAGIC244	0.9	5687	2	NA
Branching	Dyn20	MAGIC13	1.3	5688	2	NA
Branching	Dyn20	MAGIC238	1	5689	2	NA
Branching	Dyn20	MAGIC67	1.1	5690	3	NA
Branching	Dyn20	MAGIC72	1.3	5691	3	NA
Branching	Dyn20	MAGIC149	1.3	5692	3	NA
Branching	Dyn20	MAGIC76	1.8	5693	3	NA
Branching	Dyn20	MAGIC12	1	5694	3	NA
Branching	Dyn20	MAGIC120	1	5695	3	NA
Branching	Dyn20	MAGIC205	1	5696	3	NA
Branching	Dyn20	MAGIC70	1	5697	3	NA
Branching	Dyn20	MAGIC34	1	5698	1	NA
Branching	Dyn20	MAGIC187	1.5	5699	1	NA
Branching	Dyn20	MAGIC167	1.7	5700	1	NA
Branching	Dyn20	MAGIC2	1.7	5701	1	NA
Branching	Dyn20	MAGIC97	1.3	5702	1	NA
Branching	Dyn20	MAGIC256	1	5703	1	NA
Branching	Dyn20	MAGIC128	1.4	5704	1	NA
Branching	Dyn20	MAGIC176	1.3	5705	1	NA
Branching	Dyn20	MAGIC171	1.3	5706	2	NA
Branching	Dyn20	MAGIC87	1.1	5707	2	NA
Branching	Dyn20	MAGIC10	1	5708	2	NA
Branching	Dyn20	MAGIC53	1.6	5709	2	NA
Branching	Dyn20	MAGIC152	1.3	5710	2	NA
Branching	Dyn20	MAGIC210	1.2	5711	2	NA
Branching	Dyn20	MAGIC270	1.2	5712	2	NA
Branching	Dyn20	MAGIC4	0.8	5713	2	NA
Branching	Dyn20	MAGIC267	1.1	5714	3	NA
Branching	Dyn20	MAGIC247	1.1	5715	3	NA
Branching	Dyn20	MAGIC174	1.5	5716	3	NA
Branching	Dyn20	MAGIC123	1.5	5717	3	NA
Branching	Dyn20	MAGIC156	1	5718	3	NA
Branching	Dyn20	MAGIC203	1	5719	3	NA
Branching	Dyn20	MAGIC139	1.5	5720	3	NA
Branching	Dyn20	MAGIC107	1.6	5721	3	NA
Branching	Dyn20	MAGIC134	1.4	5722	1	NA
Branching	Dyn20	MAGIC277	1	5723	1	NA
Branching	Dyn20	MAGIC248	1.8	5724	1	NA
Branching	Dyn20	MAGIC255	1.4	5726	1	NA
Branching	Dyn20	MAGIC52	1	5727	1	NA
Branching	Dyn20	MAGIC68	1.5	5728	1	NA
Branching	Dyn20	MAGIC8	1.7	5729	1	NA
Branching	Dyn20	MAGIC8	1.5	5730	2	NA
Branching	Dyn20	MAGIC262	1.8	5731	2	NA
Branching	Dyn20	MAGIC163	1.5	5732	2	NA
Branching	Dyn20	MAGIC198	1.1	5733	2	NA
Branching	Dyn20	MAGIC140	1.5	5734	2	NA
Branching	Dyn20	MAGIC251	1.3	5735	2	NA
Branching	Dyn20	MAGIC199	1.4	5736	2	NA
Branching	Dyn20	MAGIC83	1.2	5737	2	NA
Branching	Dyn20	MAGIC232	1.3	5738	3	NA
Branching	Dyn20	MAGIC243	1.2	5739	3	NA
Branching	Dyn20	MAGIC73	1.8	5740	3	NA
Branching	Dyn20	MAGIC242	1	5741	3	NA
Branching	Dyn20	MAGIC204	1.3	5742	3	NA
Branching	Dyn20	MAGIC234	1.2	5743	3	NA
Branching	Dyn20	MAGIC28	1.2	5744	3	NA
Branching	Dyn20	MAGIC6	1.3	5745	3	NA
Branching	Dyn20	MAGIC190	1.4	5746	1	NA
Branching	Dyn20	MAGIC10	1.1	5747	1	NA
Branching	Dyn20	MAGIC123	1.6	5748	1	NA
Branching	Dyn20	MAGIC201	1.2	5749	1	NA
Branching	Dyn20	MAGIC243	1.3	5750	1	NA
Branching	Dyn20	MAGIC17	0.9	5751	1	NA
Branching	Dyn20	MAGIC261	1.2	5752	1	NA
Branching	Dyn20	MAGIC69	1.2	5753	1	NA
Branching	Dyn20	MAGIC29	1.2	5754	2	NA
Branching	Dyn20	MAGIC245	1.6	5755	2	NA
Branching	Dyn20	MAGIC104	2.1	5756	2	NA
Branching	Dyn20	MAGIC138	1.3	5757	2	NA
Branching	Dyn20	MAGIC78	1.5	5758	2	NA
Branching	Dyn20	MAGIC28	1.3	5759	2	NA
Branching	Dyn20	MAGIC125	1.3	5760	2	NA
Branching	Dyn20	MAGIC247	1.1	5761	2	NA
Branching	Dyn20	MAGIC178	0.9	5762	3	NA
Branching	Dyn20	MAGIC251	1.1	5763	3	NA
Branching	Dyn20	MAGIC218	1.6	5764	3	NA
Branching	Dyn20	MAGIC71	1.9	5765	3	NA
Branching	Dyn20	MAGIC63	1.2	5766	3	NA
Branching	Dyn20	MAGIC33	1.3	5767	3	NA
Branching	Dyn20	MAGIC19	1.5	5768	3	NA
Branching	Dyn20	MAGIC91	1.2	5770	1	NA
Branching	Dyn20	MAGIC39	1.2	5771	1	NA
Branching	Dyn20	MAGIC30	1.1	5772	1	NA
Branching	Dyn20	MAGIC210	1.3	5773	1	NA
Branching	Dyn20	MAGIC206	1.1	5774	1	NA
Branching	Dyn20	MAGIC118	1.1	5775	1	NA
Branching	Dyn20	MAGIC139	1.8	5776	1	NA
Branching	Dyn20	MAGIC146	1.6	5777	1	NA
Branching	Dyn20	MAGIC232	0.9	5778	2	NA
Branching	Dyn20	MAGIC175	2.2	5779	2	NA
Branching	Dyn20	MAGIC221	1.2	5780	2	NA
Branching	Dyn20	MAGIC91	1.3	5781	2	NA
Branching	Dyn20	MAGIC84	1	5782	2	NA
Branching	Dyn20	MAGIC190	1	5783	2	NA
Branching	Dyn20	MAGIC249	1.9	5784	2	NA
Branching	Dyn20	MAGIC267	1	5785	2	NA
Branching	Dyn20	MAGIC270	1.2	5786	3	NA
Branching	Dyn20	MAGIC80	1	5787	3	NA
Branching	Dyn20	MAGIC47	1.1	5788	3	NA
Branching	Dyn20	MAGIC22	1.5	5789	3	NA
Branching	Dyn20	MAGIC265	1.1	5790	3	NA
Branching	Dyn20	MAGIC263	1	5791	3	NA
Branching	Dyn20	MAGIC138	1.4	5792	3	NA
Branching	Dyn20	MAGIC30	1	5793	3	NA
Branching	Dyn20	MAGIC105	1.3	5794	1	NA
Branching	Dyn20	MAGIC21	0.9	5795	1	NA
Branching	Dyn20	MAGIC230	1.1	5796	1	NA
Branching	Dyn20	MAGIC71	1.2	5797	1	NA
Branching	Dyn20	MAGIC67	1.4	5798	1	NA
Branching	Dyn20	MAGIC240	1	5799	1	NA
Branching	Dyn20	MAGIC50	1.4	5800	1	NA
Branching	Dyn20	MAGIC77	1.6	5801	1	NA
Branching	Dyn20	MAGIC281	1.2	5802	2	NA
Branching	Dyn20	MAGIC122	1.3	5803	2	NA
Branching	Dyn20	MAGIC274	1.3	5804	2	NA
Branching	Dyn20	MAGIC97	1.1	5805	2	NA
Branching	Dyn20	MAGIC64	1.1	5806	2	NA
Branching	Dyn20	MAGIC18	1	5807	2	NA
Branching	Dyn20	MAGIC116	1.8	5809	2	NA
Branching	Dyn20	MAGIC277	1	5810	3	NA
Branching	Dyn20	MAGIC163	1.2	5811	3	NA
Branching	Dyn20	MAGIC176	1	5812	3	NA
Branching	Dyn20	MAGIC148	1.3	5813	3	NA
Branching	Dyn20	MAGIC274	1.3	5814	3	NA
Branching	Dyn20	MAGIC11	1.2	5815	3	NA
Branching	Dyn20	MAGIC195	1.3	5816	3	NA
Branching	Dyn20	MAGIC162	1.4	5817	3	NA
Branching	Dyn20	MAGIC41	1	5818	1	NA
Branching	Dyn20	MAGIC225	1.2	5819	1	NA
Branching	Dyn20	MAGIC122	1	5820	1	NA
Branching	Dyn20	MAGIC259	1.1	5821	1	NA
Branching	Dyn20	MAGIC78	1.4	5822	1	NA
Branching	Dyn20	MAGIC271	1.5	5823	1	NA
Branching	Dyn20	MAGIC253	1.4	5824	1	NA
Branching	Dyn20	MAGIC202	2.3	5825	1	NA
Branching	Dyn20	MAGIC119	1.1	5826	2	NA
Branching	Dyn20	MAGIC67	1.2	5827	2	NA
Branching	Dyn20	MAGIC208	1	5828	2	NA
Branching	Dyn20	MAGIC260	1	5829	2	NA
Branching	Dyn20	MAGIC17	1.3	5830	2	NA
Branching	Dyn20	MAGIC19	1.5	5831	2	NA
Branching	Dyn20	MAGIC128	1.1	5832	2	NA
Branching	Dyn20	MAGIC233	1.1	5833	2	NA
Branching	Dyn20	MAGIC229	1.7	5834	3	NA
Branching	Dyn20	MAGIC118	0.9	5835	3	NA
Branching	Dyn20	MAGIC150	1.1	5837	3	NA
Branching	Dyn20	MAGIC252	1.1	5838	3	NA
Branching	Dyn20	MAGIC266	1.4	5839	3	NA
Branching	Dyn20	MAGIC53	1.1	5840	3	NA
Branching	Dyn20	MAGIC225	1.5	5841	3	NA
Branching	Dyn20	MAGIC65	1.8	5842	1	NA
Branching	Dyn20	MAGIC228	1.6	5843	1	NA
Branching	Dyn20	MAGIC229	1.3	5844	1	NA
Branching	Dyn20	MAGIC227	1.2	5846	1	NA
Branching	Dyn20	MAGIC171	1.2	5847	1	NA
Branching	Dyn20	MAGIC219	1.3	5848	1	NA
Branching	Dyn20	MAGIC256	1.3	5849	1	NA
Branching	Dyn20	MAGIC11	1	5850	2	NA
Branching	Dyn20	MAGIC105	1.1	5851	2	NA
Branching	Dyn20	MAGIC81	1.1	5852	2	NA
Branching	Dyn20	MAGIC275	1.1	5853	2	NA
Branching	Dyn20	MAGIC273	1.2	5854	2	NA
Branching	Dyn20	MAGIC12	1.1	5855	2	NA
Branching	Dyn20	MAGIC33	1	5856	2	NA
Branching	Dyn20	MAGIC45	1.1	5857	2	NA
Branching	Dyn20	MAGIC170	1.1	5858	3	NA
Branching	Dyn20	MAGIC77	1.1	5859	3	NA
Branching	Dyn20	MAGIC237	1	5861	3	NA
Branching	Dyn20	MAGIC258	1.3	5862	3	NA
Branching	Dyn20	MAGIC17	1.2	5863	3	NA
Branching	Dyn20	MAGIC24	1.2	5864	3	NA
Branching	Dyn20	MAGIC107	1.8	5865	3	NA
Branching	Dyn20	MAGIC24	1.3	5866	1	NA
Branching	Dyn20	MAGIC246	1.3	5867	1	NA
Branching	Dyn20	MAGIC223	1.2	5868	1	NA
Branching	Dyn20	MAGIC141	1.1	5869	1	NA
Branching	Dyn20	MAGIC242	2.1	5870	1	NA
Branching	Dyn20	MAGIC125	1	5871	1	NA
Branching	Dyn20	MAGIC57	1.6	5872	1	NA
Branching	Dyn20	MAGIC160	1.8	5873	1	NA
Branching	Dyn20	MAGIC137	1	5874	2	NA
Branching	Dyn20	MAGIC47	1.7	5875	2	NA
Branching	Dyn20	MAGIC26	1	5876	2	NA
Branching	Dyn20	MAGIC55	1.3	5877	2	NA
Branching	Dyn20	MAGIC174	1	5878	2	NA
Branching	Dyn20	MAGIC242	1.2	5879	2	NA
Branching	Dyn20	MAGIC257	1	5880	2	NA
Branching	Dyn20	MAGIC85	1	5881	2	NA
Branching	Dyn20	MAGIC235	1.1	5882	3	NA
Branching	Dyn20	MAGIC4	1.1	5883	3	NA
Branching	Dyn20	MAGIC189	1.8	5884	3	NA
Branching	Dyn20	MAGIC91	1.2	5885	3	NA
Branching	Dyn20	MAGIC269	1.3	5886	3	NA
Branching	Dyn20	MAGIC137	1.1	5887	3	NA
Branching	Dyn20	MAGIC245	0.4	5888	3	NA
Branching	Dyn20	MAGIC124	1.8	5889	3	NA
Branching	Dyn20	MAGIC160	0.9	5890	1	NA
Branching	Dyn20	MAGIC76	1.1	5891	1	NA
Branching	Dyn20	MAGIC170	1.9	5892	1	NA
Branching	Dyn20	MAGIC3	1.3	5893	1	NA
Branching	Dyn20	MAGIC192	1.4	5894	1	NA
Branching	Dyn20	MAGIC251	1.2	5895	1	NA
Branching	Dyn20	MAGIC172	1.1	5896	1	NA
Branching	Dyn20	MAGIC278	1	5897	1	NA
Branching	Dyn20	MAGIC30	1	5898	2	NA
Branching	Dyn20	MAGIC248	1.3	5899	2	NA
Branching	Dyn20	MAGIC228	1.1	5902	2	NA
Branching	Dyn20	MAGIC75	1.1	5903	2	NA
Branching	Dyn20	MAGIC279	2	5904	2	NA
Branching	Dyn20	MAGIC66	0.9	5905	2	NA
Branching	Dyn20	MAGIC84	1	5906	3	NA
Branching	Dyn20	MAGIC211	2.3	5907	3	NA
Branching	Dyn20	MAGIC49	1	5908	3	NA
Branching	Dyn20	MAGIC172	1.2	5909	3	NA
Branching	Dyn20	MAGIC42	2.6	5910	3	NA
Branching	Dyn20	MAGIC57	1.8	5911	3	NA
Branching	Dyn20	MAGIC142	1.3	5912	3	NA
Branching	Dyn20	MAGIC69	1.8	5913	3	NA
Branching	Dyn20	MAGIC80	1	5914	1	NA
Branching	Dyn20	MAGIC96	2	5915	1	NA
Branching	Dyn20	MAGIC191	1.3	5916	1	NA
Branching	Dyn20	MAGIC29	1.2	5917	1	NA
Branching	Dyn20	MAGIC180	1.4	5918	1	NA
Branching	Dyn20	MAGIC189	1.3	5919	1	NA
Branching	Dyn20	MAGIC204	1.1	5920	1	NA
Branching	Dyn20	MAGIC174	1.2	5921	1	NA
Branching	Dyn20	MAGIC103	1.1	5922	2	NA
Branching	Dyn20	MAGIC277	1.1	5923	2	NA
Branching	Dyn20	MAGIC168	1.3	5924	2	NA
Branching	Dyn20	MAGIC185	1	5925	2	NA
Branching	Dyn20	MAGIC219	1.6	5926	2	NA
Branching	Dyn20	MAGIC143	1.1	5927	2	NA
Branching	Dyn20	MAGIC62	1.1	5928	2	NA
Branching	Dyn20	MAGIC220	1.6	5929	2	NA
Branching	Dyn20	MAGIC164	1	5930	3	NA
Branching	Dyn20	MAGIC154	1.5	5931	3	NA
Branching	Dyn20	MAGIC186	1.5	5932	3	NA
Branching	Dyn20	MAGIC208	1	5933	3	NA
Branching	Dyn20	MAGIC240	1	5934	3	NA
Branching	Dyn20	MAGIC157	1.2	5935	3	NA
Branching	Dyn20	MAGIC192	1.1	5936	3	NA
Branching	Dyn20	MAGIC147	2	5937	3	NA
Branching	Dyn20	MAGIC198	1.2	5939	1	NA
Branching	Dyn20	MAGIC148	1.5	5940	1	NA
Branching	Dyn20	MAGIC173	1.4	5941	1	NA
Branching	Dyn20	MAGIC197	1.2	5942	1	NA
Branching	Dyn20	MAGIC185	1.1	5943	1	NA
Branching	Dyn20	MAGIC178	1.1	5944	1	NA
Branching	Dyn20	MAGIC31	1.3	5945	1	NA
Branching	Dyn20	MAGIC225	1.5	5946	2	NA
Branching	Dyn20	MAGIC177	1.3	5947	2	NA
Branching	Dyn20	MAGIC189	1.5	5948	2	NA
Branching	Dyn20	MAGIC107	1.3	5949	2	NA
Branching	Dyn20	MAGIC263	1.2	5950	2	NA
Branching	Dyn20	MAGIC113	1.1	5951	2	NA
Branching	Dyn20	MAGIC224	1.5	5952	2	NA
Branching	Dyn20	MAGIC1	1.2	5953	2	NA
Branching	Dyn20	MAGIC62	1	5954	3	NA
Branching	Dyn20	MAGIC7	1	5955	3	NA
Branching	Dyn20	MAGIC268	1.2	5956	3	NA
Branching	Dyn20	MAGIC187	1.5	5957	3	NA
Branching	Dyn20	MAGIC273	1	5959	3	NA
Branching	Dyn20	MAGIC198	1.2	5960	3	NA
Branching	Dyn20	MAGIC52	1.1	5961	3	NA
Branching	Dyn20	MAGIC63	1.2	5962	1	NA
Branching	Dyn20	MAGIC233	1.3	5963	1	NA
Branching	Dyn20	MAGIC82	1.4	5964	1	NA
Branching	Dyn20	MAGIC7	1.4	5965	1	NA
Branching	Dyn20	MAGIC81	1.5	5966	1	NA
Branching	Dyn20	MAGIC274	1.3	5967	1	NA
Branching	Dyn20	MAGIC127	1.7	5968	1	NA
Branching	Dyn20	MAGIC112	1.6	5969	1	NA
Branching	Dyn20	MAGIC191	1.1	5970	2	NA
Branching	Dyn20	MAGIC156	1.1	5971	2	NA
Branching	Dyn20	MAGIC172	1.2	5972	2	NA
Branching	Dyn20	MAGIC141	1.3	5973	2	NA
Branching	Dyn20	MAGIC193	1.5	5974	2	NA
Branching	Dyn20	MAGIC132	1.9	5975	2	NA
Branching	Dyn20	MAGIC98	1	5976	2	NA
Branching	Dyn20	MAGIC73	1.2	5977	2	NA
Branching	Dyn20	MAGIC165	1	5978	3	NA
Branching	Dyn20	MAGIC201	1.1	5979	3	NA
Branching	Dyn20	MAGIC21	1.4	5980	3	NA
Branching	Dyn20	MAGIC246	1	5981	3	NA
Branching	Dyn20	MAGIC114	1.1	5982	3	NA
Branching	Dyn20	MAGIC3	1	5983	3	NA
Branching	Dyn20	MAGIC98	1.3	5984	3	NA
Branching	Dyn20	MAGIC119	1	5985	3	NA
Branching	Dyn20	MAGIC188	1	5986	1	NA
Branching	Dyn20	MAGIC195	1.3	5987	1	NA
Branching	Dyn20	MAGIC116	1.9	5989	1	NA
Branching	Dyn20	MAGIC15	1.5	5990	1	NA
Branching	Dyn20	MAGIC25	1.1	5991	1	NA
Branching	Dyn20	MAGIC5	1.6	5992	1	NA
Branching	Dyn20	MAGIC273	1.2	5993	1	NA
Branching	Dyn20	MAGIC43	1.1	5994	2	NA
Branching	Dyn20	MAGIC85	1	5995	2	NA
Branching	Dyn20	MAGIC266	1.1	5996	2	NA
Branching	Dyn20	MAGIC155	1.1	5997	2	NA
Branching	Dyn20	MAGIC226	1.3	5998	2	NA
Branching	Dyn20	MAGIC5	0.9	5999	2	NA
Branching	Dyn20	MAGIC271	1.2	6000	2	NA
Branching	Dyn20	MAGIC80	1	6001	2	NA
Branching	Dyn20	MAGIC194	1.5	6002	3	NA
Branching	Dyn20	MAGIC122	1	6003	3	NA
Branching	Dyn20	MAGIC248	1.7	6004	3	NA
Branching	Dyn20	MAGIC145	1.1	6005	3	NA
Branching	Dyn20	MAGIC65	1.3	6006	3	NA
Branching	Dyn20	MAGIC32	1.4	6008	3	NA
Branching	Dyn20	MAGIC222	1.3	6009	3	NA
Branching	Dyn20	MAGIC166	1	6010	1	NA
Branching	Dyn20	MAGIC245	1.2	6011	1	NA
Branching	Dyn20	MAGIC252	1	6012	1	NA
Branching	Dyn20	MAGIC26	1.6	6013	1	NA
Branching	Dyn20	MAGIC226	1.1	6014	1	NA
Branching	Dyn20	MAGIC156	1.1	6015	1	NA
Branching	Dyn20	MAGIC263	1.1	6016	1	NA
Branching	Dyn20	MAGIC241	1.2	6017	1	NA
Branching	Dyn20	MAGIC206	1	6018	2	NA
Branching	Dyn20	MAGIC229	1.6	6019	2	NA
Branching	Dyn20	MAGIC123	1.5	6020	2	NA
Branching	Dyn20	MAGIC61	1.1	6021	2	NA
Branching	Dyn20	MAGIC235	1.1	6022	2	NA
Branching	Dyn20	MAGIC22	1.3	6023	2	NA
Branching	Dyn20	MAGIC250	1	6024	2	NA
Branching	Dyn20	MAGIC89	1.1	6025	2	NA
Branching	Dyn20	MAGIC90	0.9	6026	3	NA
Branching	Dyn20	MAGIC223	1.1	6027	3	NA
Branching	Dyn20	MAGIC95	1.5	6028	3	NA
Branching	Dyn20	MAGIC217	1.2	6029	3	NA
Branching	Dyn20	MAGIC260	0.9	6030	3	NA
Branching	Dyn20	MAGIC160	1.1	6031	3	NA
Branching	Dyn20	MAGIC261	1.3	6032	3	NA
Branching	Dyn20	MAGIC193	1.3	6033	3	NA
Branching	Dyn20	MAGIC158	1.2	6034	1	NA
Branching	Dyn20	MAGIC168	1	6035	1	NA
Branching	Dyn20	MAGIC98	1.3	6036	1	NA
Branching	Dyn20	MAGIC186	1.4	6037	1	NA
Branching	Dyn20	MAGIC140	1.4	6038	1	NA
Branching	Dyn20	MAGIC209	1	6039	1	NA
Branching	Dyn20	MAGIC231	1.4	6040	1	NA
Branching	Dyn20	MAGIC72	1.4	6041	1	NA
Branching	Dyn20	MAGIC253	1.2	6042	2	NA
Branching	Dyn20	MAGIC188	1	6043	2	NA
Branching	Dyn20	MAGIC161	1.8	6044	2	NA
Branching	Dyn20	MAGIC2	1.6	6045	2	NA
Branching	Dyn20	MAGIC127	1.5	6046	2	NA
Branching	Dyn20	MAGIC252	1.1	6047	2	NA
Branching	Dyn20	MAGIC135	1.4	6048	2	NA
Branching	Dyn20	MAGIC222	1.2	6049	2	NA
Branching	Dyn20	MAGIC206	1.2	6050	3	NA
Branching	Dyn20	MAGIC87	1	6051	3	NA
Branching	Dyn20	MAGIC224	1	6052	3	NA
Branching	Dyn20	MAGIC132	1.9	6054	3	NA
Branching	Dyn20	MAGIC29	1.1	6055	3	NA
Branching	Dyn20	MAGIC249	2.5	6056	3	NA
Branching	Dyn20	MAGIC26	1.1	6057	3	NA
Branching	Dyn20	MAGIC45	1	6058	1	NA
Branching	Dyn20	MAGIC257	1.3	6059	1	NA
Branching	Dyn20	MAGIC157	1.4	6060	1	NA
Branching	Dyn20	MAGIC193	1.1	6061	1	NA
Branching	Dyn20	MAGIC211	2.1	6062	1	NA
Branching	Dyn20	MAGIC165	1.2	6063	1	NA
Branching	Dyn20	MAGIC28	1.1	6064	1	NA
Branching	Dyn20	MAGIC120	1.2	6065	1	NA
Branching	Dyn20	MAGIC147	1.3	6066	2	NA
Branching	Dyn20	MAGIC180	1	6067	2	NA
Branching	Dyn20	MAGIC72	1.2	6068	2	NA
Branching	Dyn20	MAGIC217	1.1	6069	2	NA
Branching	Dyn20	MAGIC57	1.3	6070	2	NA
Branching	Dyn20	MAGIC165	1	6071	2	NA
Branching	Dyn20	MAGIC170	1.3	6073	2	NA
Branching	Dyn20	MAGIC97	1	6074	3	NA
Branching	Dyn20	MAGIC15	1.9	6075	3	NA
Branching	Dyn20	MAGIC36	1.2	6076	3	NA
Branching	Dyn20	MAGIC8	1.2	6077	3	NA
Branching	Dyn20	MAGIC143	1.1	6078	3	NA
Branching	Dyn20	MAGIC127	1.6	6079	3	NA
Branching	Dyn20	MAGIC102	1.4	6080	3	NA
Branching	Dyn20	MAGIC31	1.7	6081	3	NA
Branching	Dyn20	MAGIC238	1	6082	1	NA
Branching	Dyn20	MAGIC278	1	6083	1	NA
Branching	Dyn20	MAGIC163	1.1	6084	1	NA
Branching	Dyn20	MAGIC36	1.5	6085	1	NA
Branching	Dyn20	MAGIC194	1.8	6088	1	NA
Branching	Dyn20	MAGIC152	1.5	6089	1	NA
Branching	Dyn20	MAGIC31	1.2	6091	2	NA
Branching	Dyn20	MAGIC134	1.1	6092	2	NA
Branching	Dyn20	MAGIC32	1.3	6093	2	NA
Branching	Dyn20	MAGIC126	1	6094	2	NA
Branching	Dyn20	MAGIC196	1	6095	2	NA
Branching	Dyn20	MAGIC162	1	6096	2	NA
Branching	Dyn20	MAGIC276	1	6097	2	NA
Branching	Dyn20	MAGIC23	2.1	6098	3	NA
Branching	Dyn20	MAGIC233	1.3	6099	3	NA
Branching	Dyn20	MAGIC209	1	6100	3	NA
Branching	Dyn20	MAGIC124	1	6101	3	NA
Branching	Dyn20	MAGIC59	1	6102	3	NA
Branching	Dyn20	MAGIC105	1	6103	3	NA
Branching	Dyn20	MAGIC121	2.2	6105	3	NA
Branching	Dyn20	MAGIC114	1.1	6106	1	NA
Branching	Dyn20	MAGIC95	1.3	6107	1	NA
Branching	Dyn20	MAGIC33	1.1	6108	1	NA
Branching	Dyn20	MAGIC208	1	6109	1	NA
Branching	Dyn20	MAGIC59	1	6112	1	NA
Branching	Dyn20	MAGIC84	1	6113	1	NA
Branching	Dyn20	MAGIC24	0.9	6114	2	NA
Branching	Dyn20	MAGIC209	1.2	6115	2	NA
Branching	Dyn20	MAGIC99	1.3	6116	2	NA
Branching	Dyn20	MAGIC197	1.1	6117	2	NA
Branching	Dyn20	MAGIC218	0.9	6118	2	NA
Branching	Dyn20	MAGIC52	1.7	6119	2	NA
Branching	Dyn20	MAGIC192	1.4	6120	2	NA
Branching	Dyn20	MAGIC120	1.1	6121	2	NA
Branching	Dyn20	MAGIC213	1	6122	3	NA
Branching	Dyn20	MAGIC216	1.5	6123	3	NA
Branching	Dyn20	MAGIC106	2.9	6124	3	NA
Branching	Dyn20	MAGIC197	1.5	6125	3	NA
Branching	Dyn20	MAGIC34	1.5	6128	3	NA
Branching	Dyn20	MAGIC81	1.5	6129	3	NA
Branching	Dyn20	MAGIC53	1.1	6130	1	NA
Branching	Dyn20	MAGIC32	1.3	6131	1	NA
Branching	Dyn20	MAGIC183	1.2	6132	1	NA
Branching	Dyn20	MAGIC220	1.3	6133	1	NA
Branching	Dyn20	MAGIC221	1.7	6134	1	NA
Branching	Dyn20	MAGIC22	1.1	6135	1	NA
Branching	Dyn20	MAGIC75	1.2	6136	1	NA
Branching	Dyn20	MAGIC244	1.2	6137	1	NA
Branching	Dyn20	MAGIC149	1.5	6139	2	NA
Branching	Dyn20	MAGIC164	1	6141	2	NA
Branching	Dyn20	MAGIC201	1.2	6142	2	NA
Branching	Dyn20	MAGIC71	0.7	6143	2	NA
Branching	Dyn20	MAGIC25	1.1	6144	2	NA
Branching	Dyn20	MAGIC82	1.9	6145	2	NA
Branching	Dyn20	MAGIC250	1	6146	3	NA
Branching	Dyn20	MAGIC166	1.1	6147	3	NA
Branching	Dyn20	MAGIC10	1.1	6148	3	NA
Branching	Dyn20	MAGIC125	1.3	6149	3	NA
Branching	Dyn20	MAGIC146	1.2	6150	3	NA
Branching	Dyn20	MAGIC175	1.5	6151	3	NA
Branching	Dyn20	MAGIC191	1.1	6152	3	NA
Branching	Dyn20	MAGIC55	1.2	6153	3	NA
Branching	Dyn20	MAGIC147	1.6	6154	1	NA
Branching	Dyn20	MAGIC213	1	6155	1	NA
Branching	Dyn20	MAGIC70	1.4	6157	1	NA
Branching	Dyn20	MAGIC218	1	6158	1	NA
Branching	Dyn20	MAGIC83	1.2	6159	1	NA
Branching	Dyn20	MAGIC23	1.4	6160	1	NA
Branching	Dyn20	MAGIC196	1.5	6161	1	NA
Branching	Dyn20	MAGIC158	1.6	6162	2	NA
Branching	Dyn20	MAGIC36	1.7	6163	2	NA
Branching	Dyn20	MAGIC213	1	6164	2	NA
Branching	Dyn20	MAGIC124	1.2	6165	2	NA
Branching	Dyn20	MAGIC268	1.2	6166	2	NA
Branching	Dyn20	MAGIC157	1.1	6167	2	NA
Branching	Dyn20	MAGIC173	1.1	6169	2	NA
Branching	Dyn20	MAGIC238	1	6170	3	NA
Branching	Dyn20	MAGIC64	1	6171	3	NA
Branching	Dyn20	MAGIC20	1.9	6172	3	NA
Branching	Dyn20	MAGIC5	1.2	6174	3	NA
Branching	Dyn20	MAGIC253	1	6175	3	NA
Branching	Dyn20	MAGIC255	1.5	6176	3	NA
Branching	Dyn20	MAGIC220	1.7	6177	3	NA
Branching	Dyn20	MAGIC268	1.3	6178	1	NA
Branching	Dyn20	MAGIC99	1.1	6179	1	NA
Branching	Dyn20	MAGIC143	1.2	6180	1	NA
Branching	Dyn20	MAGIC216	1.2	6181	1	NA
Branching	Dyn20	MAGIC162	1.2	6182	1	NA
Branching	Dyn20	MAGIC283	2.5	6183	1	NA
Branching	Dyn20	MAGIC262	1.2	6184	1	NA
Branching	Dyn20	MAGIC13	1.3	6185	1	NA
Branching	Dyn20	MAGIC231	1.3	6186	2	NA
Branching	Dyn20	MAGIC70	0.9	6187	2	NA
Branching	Dyn20	MAGIC166	1	6188	2	NA
Branching	Dyn20	MAGIC211	1.4	6189	2	NA
Branching	Dyn20	MAGIC223	1.2	6190	2	NA
Branching	Dyn20	MAGIC204	1	6191	2	NA
Branching	Dyn20	MAGIC3	1.3	6192	2	NA
Branching	Dyn20	MAGIC58	1.1	6193	2	NA
Branching	Dyn20	MAGIC264	1	6194	3	NA
Branching	Dyn20	MAGIC241	1	6195	3	NA
Branching	Dyn20	MAGIC43	1.2	6196	3	NA
Branching	Dyn20	MAGIC113	1.1	6197	3	NA
Branching	Dyn20	MAGIC75	1.2	6198	3	NA
Branching	Dyn20	MAGIC171	1.1	6199	3	NA
Branching	Dyn20	MAGIC39	1.3	6200	3	NA
Branching	Dyn20	MAGIC78	1.9	6201	3	NA
Branching	Dyn20	MAGIC135	1.4	6202	1	NA
Branching	Dyn20	MAGIC132	2	6203	1	NA
Branching	Dyn20	MAGIC138	1.5	6204	1	NA
Branching	Dyn20	MAGIC1	1.4	6205	1	NA
Branching	Dyn20	MAGIC18	1.3	6206	1	NA
Branching	Dyn20	MAGIC43	1.2	6207	1	NA
Branching	Dyn20	MAGIC137	1.8	6208	1	NA
Branching	Dyn20	MAGIC150	1.7	6209	1	NA
Branching	Dyn20	MAGIC90	1	6210	2	NA
Branching	Dyn20	MAGIC234	1.2	6211	2	NA
Branching	Dyn20	MAGIC237	1.1	6212	2	NA
Branching	Dyn20	MAGIC154	1.4	6213	2	NA
Branching	Dyn20	MAGIC69	1.5	6214	2	NA
Branching	Dyn20	MAGIC21	0.8	6215	2	NA
Branching	Dyn20	MAGIC139	1.2	6216	2	NA
Branching	Dyn20	MAGIC16	1.5	6217	2	NA
Branching	Dyn20	MAGIC13	1.3	6218	3	NA
Branching	Dyn20	MAGIC167	1.2	6219	3	NA
Branching	Dyn20	MAGIC134	1.1	6220	3	NA
Branching	Dyn20	MAGIC199	1.2	6221	3	NA
Branching	Dyn20	MAGIC103	1.2	6222	3	NA
Branching	Dyn20	MAGIC281	1.2	6223	3	NA
Branching	Dyn20	MAGIC188	1	6224	3	NA
Branching	Dyn20	MAGIC281	1.5	6226	1	NA
Branching	Dyn20	MAGIC11	1.1	6227	1	NA
Branching	Dyn20	MAGIC222	1.3	6228	1	NA
Branching	Dyn20	MAGIC102	1.2	6229	1	NA
Branching	Dyn20	MAGIC20	2	6230	1	NA
Branching	Dyn20	MAGIC215	1.5	6231	1	NA
Branching	Dyn20	MAGIC177	1.2	6232	1	NA
Branching	Dyn20	MAGIC155	2	6233	1	NA
Branching	Dyn20	MAGIC178	1.2	6234	2	NA
Branching	Dyn20	MAGIC42	2.5	6235	2	NA
Branching	Dyn20	MAGIC186	1.2	6236	2	NA
Branching	Dyn20	MAGIC246	1	6237	2	NA
Branching	Dyn20	MAGIC216	1	6240	2	NA
Branching	Dyn20	MAGIC23	1.1	6241	2	NA
Branching	Dyn20	MAGIC278	0.9	6242	3	NA
Branching	Dyn20	MAGIC177	0.9	6243	3	NA
Branching	Dyn20	MAGIC135	1.1	6244	3	NA
Branching	Dyn20	MAGIC227	1.1	6245	3	NA
Branching	Dyn20	MAGIC271	1.4	6246	3	NA
Branching	Dyn20	MAGIC244	1.1	6247	3	NA
Branching	Dyn20	MAGIC126	1.3	6249	3	NA
Branching	Dyn20	MAGIC260	1	6250	1	NA
Branching	Dyn20	MAGIC4	1.3	6251	1	NA
Branching	Dyn20	MAGIC207	1	6252	1	NA
Branching	Dyn20	MAGIC234	1.3	6253	1	NA
Branching	Dyn20	MAGIC250	1.4	6254	1	NA
Branching	Dyn20	MAGIC49	1.3	6255	1	NA
Branching	Dyn20	MAGIC267	1	6256	1	NA
Branching	Dyn20	MAGIC279	1.8	6257	1	NA
Branching	Dyn20	MAGIC255	0.9	6258	2	NA
Branching	Dyn20	MAGIC183	1.3	6259	2	NA
Branching	Dyn20	MAGIC283	2.9	6260	2	NA
Branching	Dyn20	MAGIC118	1	6261	2	NA
Branching	Dyn20	MAGIC215	1.5	6266	3	NA
Branching	Dyn20	MAGIC276	1.1	6267	3	NA
Branching	Dyn20	MAGIC68	1.1	6268	3	NA
Branching	Dyn20	MAGIC283	2.2	6269	3	NA
Branching	Dyn20	MAGIC219	1.1	6270	3	NA
Branching	Dyn20	MAGIC41	0.9	6271	3	NA
Branching	Dyn20	MAGIC2	1.5	6272	3	NA
Branching	Dyn20	MAGIC116	2.3	6273	3	NA
Branching	Dyn20	MAGIC269	1.3	6274	1	NA
Branching	Dyn20	MAGIC89	1.4	6275	1	NA
Branching	Dyn20	MAGIC169	1.3	6276	1	NA
Branching	Dyn20	MAGIC249	2.2	6277	1	NA
Branching	Dyn20	MAGIC264	1.1	6278	1	NA
Branching	Dyn20	MAGIC126	1.2	6279	1	NA
Branching	Dyn20	MAGIC270	1.7	6281	1	NA
Branching	Dyn20	MAGIC203	1.4	6282	2	NA
Branching	Dyn20	MAGIC77	1.3	6283	2	NA
Branching	Dyn20	MAGIC142	2.3	6284	2	NA
Branching	Dyn20	MAGIC95	2.2	6285	2	NA
Branching	Dyn20	MAGIC243	1.9	6286	2	NA
Branching	Dyn20	MAGIC269	1.3	6287	2	NA
Branching	Dyn20	MAGIC207	1	6288	2	NA
Branching	Dyn20	MAGIC146	1.7	6289	2	NA
Branching	Dyn20	MAGIC83	1.2	6290	3	NA
Branching	Dyn20	MAGIC230	1.3	6291	3	NA
Branching	Dyn20	MAGIC275	1.1	6292	3	NA
Branching	Dyn20	MAGIC173	1.4	6293	3	NA
Branching	Dyn20	MAGIC99	1	6294	3	NA
Branching	Dyn20	MAGIC128	1	6295	3	NA
Branching	Dyn20	MAGIC168	1.3	6296	3	NA
Branching	Dyn20	MAGIC82	1.8	6297	3	NA
Branching	Dyn20	MAGIC266	1	6298	1	NA
Branching	Dyn20	MAGIC47	1.1	6299	1	NA
Branching	Dyn20	MAGIC64	1.9	6300	1	NA
Branching	Dyn20	MAGIC104	2	6301	1	NA
Branching	Dyn20	MAGIC145	0.9	6302	1	NA
Branching	Dyn20	MAGIC161	1.4	6303	1	NA
Branching	Dyn20	MAGIC113	1.1	6304	1	NA
Branching	Dyn20	MAGIC240	1	6306	2	NA
Branching	Dyn20	MAGIC258	1.2	6307	2	NA
Branching	Dyn20	MAGIC49	1.3	6308	2	NA
Branching	Dyn20	MAGIC261	1.2	6309	2	NA
Branching	Dyn20	MAGIC205	1.4	6310	2	NA
Branching	Dyn20	MAGIC114	1.2	6311	2	NA
Branching	Dyn20	MAGIC63	1.2	6312	2	NA
Branching	Dyn20	MAGIC6	1.4	6313	2	NA
Branching	Dyn20	MAGIC161	1.6	6314	3	NA
Branching	Dyn20	MAGIC18	1	6315	3	NA
Branching	Dyn20	MAGIC202	1.4	6316	3	NA
Branching	Dyn20	MAGIC183	1	6317	3	NA
Branching	Dyn20	MAGIC152	1.3	6320	3	NA
Branching	Dyn20	MAGIC155	1.2	6321	3	NA
Branching	Dyn20	MAGIC16	1.6	6322	1	NA
Branching	Dyn20	MAGIC175	1.5	6323	1	NA
Branching	Dyn20	MAGIC235	1.1	6324	1	NA
Branching	Dyn20	MAGIC203	1.3	6325	1	NA
Branching	Dyn20	MAGIC87	1.2	6326	1	NA
Branching	Dyn20	MAGIC6	1.7	6327	1	NA
Branching	Dyn20	MAGIC66	1.6	6328	1	NA
Branching	Dyn20	MAGIC265	1.2	6329	1	NA
Branching	Dyn20	MAGIC176	1.2	6330	2	NA
Branching	Dyn20	MAGIC259	1.6	6331	2	NA
Branching	Dyn20	MAGIC215	1.5	6332	2	NA
Branching	Dyn20	MAGIC15	2.3	6333	2	NA
Branching	Dyn20	MAGIC7	1.1	6334	2	NA
Branching	Dyn20	MAGIC144	1.1	6335	2	NA
Branching	Dyn20	MAGIC50	0.9	6336	2	NA
Branching	Dyn20	MAGIC145	1.1	6337	2	NA
Branching	Dyn20	MAGIC144	1.2	6338	3	NA
Branching	Dyn20	MAGIC185	1	6339	3	NA
Branching	Dyn20	MAGIC256	1	6340	3	NA
Branching	Dyn20	MAGIC196	1.9	6344	3	NA
Branching	Dyn20	MAGIC112	1.6	6345	3	NA
Branching	Dyn20	MAGIC247	1	6346	1	NA
Branching	Dyn20	MAGIC217	1	6347	1	NA
Branching	Dyn20	MAGIC58	2.1	6348	1	NA
Branching	Dyn20	MAGIC55	1.2	6349	1	NA
Branching	Dyn20	MAGIC42	2.2	6350	1	NA
Branching	Dyn20	MAGIC85	1.2	6351	1	NA
Branching	Dyn20	MAGIC224	1.8	6352	1	NA
Branching	Dyn20	MAGIC73	1.9	6353	1	NA
Branching	Dyn20	MAGIC241	1.4	6354	2	NA
Branching	Dyn20	MAGIC202	2.3	6355	2	NA
Branching	Dyn20	MAGIC167	2.4	6356	2	NA
Branching	Dyn20	MAGIC20	2.1	6357	2	NA
Branching	Dyn20	MAGIC150	1.1	6358	2	NA
Branching	Dyn20	MAGIC96	2	6361	2	NA
Branching	Dyn20	MAGIC207	1.1	6362	3	NA
Branching	Dyn20	MAGIC141	1.5	6363	3	NA
Branching	Dyn20	MAGIC180	1.5	6364	3	NA
Branching	Dyn20	MAGIC58	1.2	6365	3	NA
Branching	Dyn20	MAGIC61	1.3	6368	3	NA
Branching	Dyn20	MAGIC16	1.9	6369	3	NA
Plant height	Sej20	MAGIC69	84	4930	1	09/07/2020
Plant height	Sej20	MAGIC165	96	4931	1	09/07/2020
Plant height	Sej20	MAGIC91	77	4932	1	09/07/2020
Plant height	Sej20	MAGIC188	83	4933	1	09/07/2020
Plant height	Sej20	MAGIC95	70	4934	1	09/07/2020
Plant height	Sej20	MAGIC244	87	4935	1	09/07/2020
Plant height	Sej20	MAGIC203	93	4936	1	09/07/2020
Plant height	Sej20	MAGIC265	65	4937	1	09/07/2020
Plant height	Sej20	MAGIC215	78	4938	1	09/07/2020
Plant height	Sej20	MAGIC228	83	4939	1	09/07/2020
Plant height	Sej20	MAGIC61	91	4940	1	09/07/2020
Plant height	Sej20	MAGIC116	90	4941	1	09/07/2020
Plant height	Sej20	MAGIC33	84	4942	1	09/07/2020
Plant height	Sej20	MAGIC234	107	4943	1	09/07/2020
Plant height	Sej20	MAGIC59	76	4944	1	09/07/2020
Plant height	Sej20	MAGIC178	99	4945	1	09/07/2020
Plant height	Sej20	MAGIC242	89	4946	1	09/07/2020
Plant height	Sej20	MAGIC24	87	4947	1	09/07/2020
Plant height	Sej20	MAGIC144	74	4948	1	09/07/2020
Plant height	Sej20	MAGIC259	85	4949	1	09/07/2020
Plant height	Sej20	MAGIC31	86	4950	1	09/07/2020
Plant height	Sej20	MAGIC187	82	4951	1	09/07/2020
Plant height	Sej20	MAGIC145	83	4952	1	09/07/2020
Plant height	Sej20	MAGIC135	90	4953	1	09/07/2020
Plant height	Sej20	MAGIC32	102	4954	1	09/07/2020
Plant height	Sej20	MAGIC263	97	4955	1	09/07/2020
Plant height	Sej20	MAGIC53	94	4956	1	09/07/2020
Plant height	Sej20	MAGIC83	96	4957	1	09/07/2020
Plant height	Sej20	MAGIC125	95	4958	1	09/07/2020
Plant height	Sej20	MAGIC209	96	4959	1	09/07/2020
Plant height	Sej20	MAGIC114	100	4960	1	09/07/2020
Plant height	Sej20	MAGIC30	110	4961	1	09/07/2020
Plant height	Sej20	MAGIC213	103	4962	1	09/07/2020
Plant height	Sej20	MAGIC107	103	4963	1	09/07/2020
Plant height	Sej20	MAGIC1	86	4964	1	09/07/2020
Plant height	Sej20	MAGIC190	91	4965	1	09/07/2020
Plant height	Sej20	MAGIC253	90	4966	1	09/07/2020
Plant height	Sej20	MAGIC25	85	4967	1	09/07/2020
Plant height	Sej20	MAGIC147	79	4968	1	09/07/2020
Plant height	Sej20	MAGIC75	73	4969	1	09/07/2020
Plant height	Sej20	MAGIC89	88	4970	2	09/07/2020
Plant height	Sej20	MAGIC61	96	4971	2	09/07/2020
Plant height	Sej20	MAGIC176	92	4972	2	09/07/2020
Plant height	Sej20	MAGIC232	92	4973	2	09/07/2020
Plant height	Sej20	MAGIC52	81	4974	2	09/07/2020
Plant height	Sej20	MAGIC265	70	4975	2	09/07/2020
Plant height	Sej20	MAGIC207	84	4976	2	09/07/2020
Plant height	Sej20	MAGIC241	99	4977	2	09/07/2020
Plant height	Sej20	MAGIC253	80	4979	2	09/07/2020
Plant height	Sej20	MAGIC211	62	4980	2	09/07/2020
Plant height	Sej20	MAGIC45	96	4981	2	09/07/2020
Plant height	Sej20	MAGIC139	79	4982	2	09/07/2020
Plant height	Sej20	MAGIC161	82	4983	2	09/07/2020
Plant height	Sej20	MAGIC251	104	4984	2	09/07/2020
Plant height	Sej20	MAGIC87	97	4985	2	09/07/2020
Plant height	Sej20	MAGIC67	88	4986	2	09/07/2020
Plant height	Sej20	MAGIC193	92	4987	2	09/07/2020
Plant height	Sej20	MAGIC55	77	4988	2	09/07/2020
Plant height	Sej20	MAGIC24	87	4989	2	09/07/2020
Plant height	Sej20	MAGIC237	90	4990	2	09/07/2020
Plant height	Sej20	MAGIC137	69	4991	2	09/07/2020
Plant height	Sej20	MAGIC72	84	4992	2	09/07/2020
Plant height	Sej20	MAGIC242	89	4993	2	09/07/2020
Plant height	Sej20	MAGIC11	78	4994	2	09/07/2020
Plant height	Sej20	MAGIC114	96	4995	2	09/07/2020
Plant height	Sej20	MAGIC186	94	4996	2	09/07/2020
Plant height	Sej20	MAGIC225	83	4997	2	09/07/2020
Plant height	Sej20	MAGIC171	71	4998	2	09/07/2020
Plant height	Sej20	MAGIC22	91	4999	2	09/07/2020
Plant height	Sej20	MAGIC206	87	5000	2	09/07/2020
Plant height	Sej20	MAGIC76	86	5001	2	09/07/2020
Plant height	Sej20	MAGIC258	80	5002	2	09/07/2020
Plant height	Sej20	MAGIC177	70	5003	2	09/07/2020
Plant height	Sej20	MAGIC66	70	5004	2	09/07/2020
Plant height	Sej20	MAGIC192	81	5005	2	09/07/2020
Plant height	Sej20	MAGIC260	94	5006	2	09/07/2020
Plant height	Sej20	MAGIC264	104	5007	2	09/07/2020
Plant height	Sej20	MAGIC178	85	5009	2	09/07/2020
Plant height	Sej20	MAGIC223	78	5010	3	09/07/2020
Plant height	Sej20	MAGIC57	79	5011	3	09/07/2020
Plant height	Sej20	MAGIC103	86	5012	3	09/07/2020
Plant height	Sej20	MAGIC107	85	5014	3	09/07/2020
Plant height	Sej20	MAGIC171	77	5015	3	09/07/2020
Plant height	Sej20	MAGIC81	79	5016	3	09/07/2020
Plant height	Sej20	MAGIC64	91	5017	3	09/07/2020
Plant height	Sej20	MAGIC128	87	5018	3	09/07/2020
Plant height	Sej20	MAGIC58	85	5020	3	09/07/2020
Plant height	Sej20	MAGIC228	75	5021	3	09/07/2020
Plant height	Sej20	MAGIC155	83	5022	3	09/07/2020
Plant height	Sej20	MAGIC198	85	5023	3	09/07/2020
Plant height	Sej20	MAGIC8	84	5024	3	09/07/2020
Plant height	Sej20	MAGIC158	87	5025	3	09/07/2020
Plant height	Sej20	MAGIC53	95	5026	3	09/07/2020
Plant height	Sej20	MAGIC77	94	5027	3	09/07/2020
Plant height	Sej20	MAGIC180	82	5028	3	09/07/2020
Plant height	Sej20	MAGIC85	98	5029	3	09/07/2020
Plant height	Sej20	MAGIC146	71	5030	3	09/07/2020
Plant height	Sej20	MAGIC278	89	5031	3	09/07/2020
Plant height	Sej20	MAGIC271	95	5032	3	09/07/2020
Plant height	Sej20	MAGIC169	87	5033	3	09/07/2020
Plant height	Sej20	MAGIC250	76	5034	3	09/07/2020
Plant height	Sej20	MAGIC283	85	5035	3	09/07/2020
Plant height	Sej20	MAGIC132	84	5037	3	09/07/2020
Plant height	Sej20	MAGIC102	79	5038	3	09/07/2020
Plant height	Sej20	MAGIC258	75	5039	3	09/07/2020
Plant height	Sej20	MAGIC197	73	5040	3	09/07/2020
Plant height	Sej20	MAGIC267	75	5041	3	09/07/2020
Plant height	Sej20	MAGIC150	77	5042	3	09/07/2020
Plant height	Sej20	MAGIC144	75	5043	3	09/07/2020
Plant height	Sej20	MAGIC52	81	5044	3	09/07/2020
Plant height	Sej20	MAGIC232	87	5045	3	09/07/2020
Plant height	Sej20	MAGIC137	70	5046	3	09/07/2020
Plant height	Sej20	MAGIC119	77	5047	3	09/07/2020
Plant height	Sej20	MAGIC87	95	5048	3	09/07/2020
Plant height	Sej20	MAGIC170	81	5049	3	09/07/2020
Plant height	Sej20	MAGIC175	92	5050	1	09/07/2020
Plant height	Sej20	MAGIC171	76	5051	1	09/07/2020
Plant height	Sej20	MAGIC162	103	5052	1	09/07/2020
Plant height	Sej20	MAGIC3	94	5053	1	09/07/2020
Plant height	Sej20	MAGIC16	90	5054	1	09/07/2020
Plant height	Sej20	MAGIC104	78	5055	1	09/07/2020
Plant height	Sej20	MAGIC180	79	5056	1	09/07/2020
Plant height	Sej20	MAGIC222	110	5057	1	09/07/2020
Plant height	Sej20	MAGIC226	93	5058	1	09/07/2020
Plant height	Sej20	MAGIC20	81	5059	1	09/07/2020
Plant height	Sej20	MAGIC158	99	5060	1	09/07/2020
Plant height	Sej20	MAGIC205	76	5061	1	09/07/2020
Plant height	Sej20	MAGIC267	71	5062	1	09/07/2020
Plant height	Sej20	MAGIC5	92	5063	1	09/07/2020
Plant height	Sej20	MAGIC49	98	5064	1	09/07/2020
Plant height	Sej20	MAGIC240	97	5065	1	09/07/2020
Plant height	Sej20	MAGIC197	82	5066	1	09/07/2020
Plant height	Sej20	MAGIC113	106	5067	1	09/07/2020
Plant height	Sej20	MAGIC142	84	5068	1	09/07/2020
Plant height	Sej20	MAGIC202	77	5069	1	09/07/2020
Plant height	Sej20	MAGIC146	75	5070	1	09/07/2020
Plant height	Sej20	MAGIC41	102	5071	1	09/07/2020
Plant height	Sej20	MAGIC195	67	5072	1	09/07/2020
Plant height	Sej20	MAGIC154	69	5073	1	09/07/2020
Plant height	Sej20	MAGIC81	77	5074	1	09/07/2020
Plant height	Sej20	MAGIC211	76	5075	1	09/07/2020
Plant height	Sej20	MAGIC63	98	5076	1	09/07/2020
Plant height	Sej20	MAGIC34	101	5077	1	09/07/2020
Plant height	Sej20	MAGIC15	89	5078	1	09/07/2020
Plant height	Sej20	MAGIC217	95	5079	1	09/07/2020
Plant height	Sej20	MAGIC275	91	5080	1	09/07/2020
Plant height	Sej20	MAGIC198	92	5081	1	09/07/2020
Plant height	Sej20	MAGIC11	84	5082	1	09/07/2020
Plant height	Sej20	MAGIC120	98	5083	1	09/07/2020
Plant height	Sej20	MAGIC194	77	5084	1	09/07/2020
Plant height	Sej20	MAGIC39	107	5085	1	09/07/2020
Plant height	Sej20	MAGIC233	71	5086	1	09/07/2020
Plant height	Sej20	MAGIC42	87	5087	1	09/07/2020
Plant height	Sej20	MAGIC261	101	5088	1	09/07/2020
Plant height	Sej20	MAGIC96	67	5089	1	09/07/2020
Plant height	Sej20	MAGIC274	76	5090	2	09/07/2020
Plant height	Sej20	MAGIC132	78	5091	2	09/07/2020
Plant height	Sej20	MAGIC21	64	5092	2	09/07/2020
Plant height	Sej20	MAGIC196	78	5093	2	09/07/2020
Plant height	Sej20	MAGIC169	84	5095	2	09/07/2020
Plant height	Sej20	MAGIC281	79	5096	2	09/07/2020
Plant height	Sej20	MAGIC33	78	5097	2	09/07/2020
Plant height	Sej20	MAGIC201	82	5098	2	09/07/2020
Plant height	Sej20	MAGIC199	88	5099	2	09/07/2020
Plant height	Sej20	MAGIC158	84	5100	2	09/07/2020
Plant height	Sej20	MAGIC119	74	5101	2	09/07/2020
Plant height	Sej20	MAGIC187	72	5102	2	09/07/2020
Plant height	Sej20	MAGIC188	74	5103	2	09/07/2020
Plant height	Sej20	MAGIC97	71	5104	2	09/07/2020
Plant height	Sej20	MAGIC256	73	5105	2	09/07/2020
Plant height	Sej20	MAGIC154	66	5106	2	09/07/2020
Plant height	Sej20	MAGIC107	83	5107	2	09/07/2020
Plant height	Sej20	MAGIC249	79	5108	2	09/07/2020
Plant height	Sej20	MAGIC269	79	5110	2	09/07/2020
Plant height	Sej20	MAGIC197	72	5112	2	09/07/2020
Plant height	Sej20	MAGIC15	82	5113	2	09/07/2020
Plant height	Sej20	MAGIC205	67	5114	2	09/07/2020
Plant height	Sej20	MAGIC96	68	5115	2	09/07/2020
Plant height	Sej20	MAGIC98	84	5116	2	09/07/2020
Plant height	Sej20	MAGIC32	95	5117	2	09/07/2020
Plant height	Sej20	MAGIC124	84	5118	2	09/07/2020
Plant height	Sej20	MAGIC84	98	5119	2	09/07/2020
Plant height	Sej20	MAGIC7	89	5120	2	09/07/2020
Plant height	Sej20	MAGIC271	98	5121	2	09/07/2020
Plant height	Sej20	MAGIC34	78	5122	2	09/07/2020
Plant height	Sej20	MAGIC138	83	5123	2	09/07/2020
Plant height	Sej20	MAGIC190	75	5124	2	09/07/2020
Plant height	Sej20	MAGIC215	92	5125	2	09/07/2020
Plant height	Sej20	MAGIC81	80	5126	2	09/07/2020
Plant height	Sej20	MAGIC191	89	5127	2	09/07/2020
Plant height	Sej20	MAGIC216	80	5129	2	09/07/2020
Plant height	Sej20	MAGIC120	78	5130	3	09/07/2020
Plant height	Sej20	MAGIC49	95	5131	3	09/07/2020
Plant height	Sej20	MAGIC114	95	5132	3	09/07/2020
Plant height	Sej20	MAGIC112	78	5133	3	09/07/2020
Plant height	Sej20	MAGIC145	75	5135	3	09/07/2020
Plant height	Sej20	MAGIC229	74	5136	3	09/07/2020
Plant height	Sej20	MAGIC113	101	5137	3	09/07/2020
Plant height	Sej20	MAGIC22	87	5139	3	09/07/2020
Plant height	Sej20	MAGIC29	95	5140	3	09/07/2020
Plant height	Sej20	MAGIC222	100	5141	3	09/07/2020
Plant height	Sej20	MAGIC156	77	5142	3	09/07/2020
Plant height	Sej20	MAGIC25	86	5143	3	09/07/2020
Plant height	Sej20	MAGIC227	79	5144	3	09/07/2020
Plant height	Sej20	MAGIC265	68	5145	3	09/07/2020
Plant height	Sej20	MAGIC215	85	5146	3	09/07/2020
Plant height	Sej20	MAGIC90	89	5147	3	09/07/2020
Plant height	Sej20	MAGIC152	80	5148	3	09/07/2020
Plant height	Sej20	MAGIC213	98	5149	3	09/07/2020
Plant height	Sej20	MAGIC264	100	5150	3	09/07/2020
Plant height	Sej20	MAGIC21	65	5151	3	09/07/2020
Plant height	Sej20	MAGIC98	83	5152	3	09/07/2020
Plant height	Sej20	MAGIC279	75	5153	3	09/07/2020
Plant height	Sej20	MAGIC6	76	5154	3	09/07/2020
Plant height	Sej20	MAGIC50	84	5155	3	09/07/2020
Plant height	Sej20	MAGIC259	86	5156	3	09/07/2020
Plant height	Sej20	MAGIC82	75	5157	3	09/07/2020
Plant height	Sej20	MAGIC188	88	5158	3	09/07/2020
Plant height	Sej20	MAGIC219	79	5159	3	09/07/2020
Plant height	Sej20	MAGIC139	79	5160	3	09/07/2020
Plant height	Sej20	MAGIC226	87	5161	3	09/07/2020
Plant height	Sej20	MAGIC160	79	5162	3	09/07/2020
Plant height	Sej20	MAGIC167	83	5163	3	09/07/2020
Plant height	Sej20	MAGIC126	79	5164	3	09/07/2020
Plant height	Sej20	MAGIC42	88	5165	3	09/07/2020
Plant height	Sej20	MAGIC1	85	5166	3	09/07/2020
Plant height	Sej20	MAGIC218	75	5167	3	09/07/2020
Plant height	Sej20	MAGIC116	86	5168	3	09/07/2020
Plant height	Sej20	MAGIC173	91	5169	3	09/07/2020
Plant height	Sej20	MAGIC62	96	5170	1	09/07/2020
Plant height	Sej20	MAGIC106	91	5171	1	09/07/2020
Plant height	Sej20	MAGIC105	86	5172	1	09/07/2020
Plant height	Sej20	MAGIC225	94	5173	1	09/07/2020
Plant height	Sej20	MAGIC45	96	5174	1	09/07/2020
Plant height	Sej20	MAGIC276	95	5175	1	09/07/2020
Plant height	Sej20	MAGIC29	100	5176	1	09/07/2020
Plant height	Sej20	MAGIC173	98	5177	1	09/07/2020
Plant height	Sej20	MAGIC128	89	5178	1	09/07/2020
Plant height	Sej20	MAGIC84	99	5179	1	09/07/2020
Plant height	Sej20	MAGIC278	91	5183	1	09/07/2020
Plant height	Sej20	MAGIC124	88	5184	1	09/07/2020
Plant height	Sej20	MAGIC235	95	5185	1	09/07/2020
Plant height	Sej20	MAGIC231	92	5186	1	09/07/2020
Plant height	Sej20	MAGIC57	84	5187	1	09/07/2020
Plant height	Sej20	MAGIC243	68	5188	1	09/07/2020
Plant height	Sej20	MAGIC47	78	5190	1	09/07/2020
Plant height	Sej20	MAGIC168	97	5191	1	09/07/2020
Plant height	Sej20	MAGIC262	100	5192	1	09/07/2020
Plant height	Sej20	MAGIC17	92	5193	1	09/07/2020
Plant height	Sej20	MAGIC255	90	5194	1	09/07/2020
Plant height	Sej20	MAGIC207	92	5195	1	09/07/2020
Plant height	Sej20	MAGIC7	85	5196	1	09/07/2020
Plant height	Sej20	MAGIC189	91	5197	1	09/07/2020
Plant height	Sej20	MAGIC227	80	5198	1	09/07/2020
Plant height	Sej20	MAGIC64	97	5199	1	09/07/2020
Plant height	Sej20	MAGIC90	101	5200	1	09/07/2020
Plant height	Sej20	MAGIC26	130	5201	1	09/07/2020
Plant height	Sej20	MAGIC87	97	5202	1	09/07/2020
Plant height	Sej20	MAGIC283	90	5203	1	09/07/2020
Plant height	Sej20	MAGIC191	94	5205	1	09/07/2020
Plant height	Sej20	MAGIC121	96	5206	1	09/07/2020
Plant height	Sej20	MAGIC10	90	5207	1	09/07/2020
Plant height	Sej20	MAGIC21	64	5208	1	09/07/2020
Plant height	Sej20	MAGIC164	85	5210	2	09/07/2020
Plant height	Sej20	MAGIC6	84	5211	2	09/07/2020
Plant height	Sej20	MAGIC183	100	5212	2	09/07/2020
Plant height	Sej20	MAGIC250	93	5213	2	09/07/2020
Plant height	Sej20	MAGIC198	77	5214	2	09/07/2020
Plant height	Sej20	MAGIC30	102	5215	2	09/07/2020
Plant height	Sej20	MAGIC99	68	5216	2	09/07/2020
Plant height	Sej20	MAGIC148	92	5217	2	09/07/2020
Plant height	Sej20	MAGIC226	86	5218	2	09/07/2020
Plant height	Sej20	MAGIC31	84	5219	2	09/07/2020
Plant height	Sej20	MAGIC246	62	5220	2	09/07/2020
Plant height	Sej20	MAGIC62	101	5221	2	09/07/2020
Plant height	Sej20	MAGIC143	70	5222	2	09/07/2020
Plant height	Sej20	MAGIC121	100	5223	2	09/07/2020
Plant height	Sej20	MAGIC126	82	5224	2	09/07/2020
Plant height	Sej20	MAGIC36	96	5225	2	09/07/2020
Plant height	Sej20	MAGIC210	83	5226	2	09/07/2020
Plant height	Sej20	MAGIC144	72	5227	2	09/07/2020
Plant height	Sej20	MAGIC134	62	5228	2	09/07/2020
Plant height	Sej20	MAGIC91	70	5229	2	09/07/2020
Plant height	Sej20	MAGIC244	97	5230	2	09/07/2020
Plant height	Sej20	MAGIC3	95	5231	2	09/07/2020
Plant height	Sej20	MAGIC64	92	5232	2	09/07/2020
Plant height	Sej20	MAGIC248	90	5233	2	09/07/2020
Plant height	Sej20	MAGIC77	95	5234	2	09/07/2020
Plant height	Sej20	MAGIC261	87	5235	2	09/07/2020
Plant height	Sej20	MAGIC221	93	5236	2	09/07/2020
Plant height	Sej20	MAGIC5	97	5237	2	09/07/2020
Plant height	Sej20	MAGIC142	90	5238	2	09/07/2020
Plant height	Sej20	MAGIC73	82	5239	2	09/07/2020
Plant height	Sej20	MAGIC219	80	5240	2	09/07/2020
Plant height	Sej20	MAGIC123	73	5241	2	09/07/2020
Plant height	Sej20	MAGIC85	106	5242	2	09/07/2020
Plant height	Sej20	MAGIC189	84	5243	2	09/07/2020
Plant height	Sej20	MAGIC266	85	5244	2	09/07/2020
Plant height	Sej20	MAGIC203	97	5245	2	09/07/2020
Plant height	Sej20	MAGIC162	93	5246	2	09/07/2020
Plant height	Sej20	MAGIC252	94	5247	2	09/07/2020
Plant height	Sej20	MAGIC122	83	5248	2	09/07/2020
Plant height	Sej20	MAGIC278	86	5249	2	09/07/2020
Plant height	Sej20	MAGIC59	75	5250	3	09/07/2020
Plant height	Sej20	MAGIC192	75	5251	3	09/07/2020
Plant height	Sej20	MAGIC41	95	5252	3	09/07/2020
Plant height	Sej20	MAGIC138	87	5253	3	09/07/2020
Plant height	Sej20	MAGIC242	87	5254	3	09/07/2020
Plant height	Sej20	MAGIC149	90	5255	3	09/07/2020
Plant height	Sej20	MAGIC65	85	5256	3	09/07/2020
Plant height	Sej20	MAGIC134	115	5257	3	09/07/2020
Plant height	Sej20	MAGIC142	85	5258	3	09/07/2020
Plant height	Sej20	MAGIC31	84	5259	3	09/07/2020
Plant height	Sej20	MAGIC55	77	5260	3	09/07/2020
Plant height	Sej20	MAGIC201	76	5261	3	09/07/2020
Plant height	Sej20	MAGIC45	93	5262	3	09/07/2020
Plant height	Sej20	MAGIC39	80	5263	3	09/07/2020
Plant height	Sej20	MAGIC32	93	5264	3	09/07/2020
Plant height	Sej20	MAGIC16	90	5265	3	09/07/2020
Plant height	Sej20	MAGIC206	67	5266	3	09/07/2020
Plant height	Sej20	MAGIC168	93	5267	3	09/07/2020
Plant height	Sej20	MAGIC105	82	5268	3	09/07/2020
Plant height	Sej20	MAGIC19	73	5269	3	09/07/2020
Plant height	Sej20	MAGIC193	81	5270	3	09/07/2020
Plant height	Sej20	MAGIC261	96	5271	3	09/07/2020
Plant height	Sej20	MAGIC240	77	5272	3	09/07/2020
Plant height	Sej20	MAGIC62	96	5273	3	09/07/2020
Plant height	Sej20	MAGIC243	70	5274	3	09/07/2020
Plant height	Sej20	MAGIC99	68	5275	3	09/07/2020
Plant height	Sej20	MAGIC238	83	5276	3	09/07/2020
Plant height	Sej20	MAGIC209	88	5277	3	09/07/2020
Plant height	Sej20	MAGIC122	79	5278	3	09/07/2020
Plant height	Sej20	MAGIC84	95	5279	3	09/07/2020
Plant height	Sej20	MAGIC26	105	5280	3	09/07/2020
Plant height	Sej20	MAGIC175	79	5281	3	09/07/2020
Plant height	Sej20	MAGIC174	81	5282	3	09/07/2020
Plant height	Sej20	MAGIC178	89	5283	3	09/07/2020
Plant height	Sej20	MAGIC172	71	5285	3	09/07/2020
Plant height	Sej20	MAGIC230	85	5286	3	09/07/2020
Plant height	Sej20	MAGIC141	87	5287	3	09/07/2020
Plant height	Sej20	MAGIC34	85	5288	3	09/07/2020
Plant height	Sej20	MAGIC119	75	5290	1	09/07/2020
Plant height	Sej20	MAGIC149	87	5291	1	09/07/2020
Plant height	Sej20	MAGIC210	78	5292	1	09/07/2020
Plant height	Sej20	MAGIC258	80	5293	1	09/07/2020
Plant height	Sej20	MAGIC67	89	5294	1	09/07/2020
Plant height	Sej20	MAGIC279	89	5295	1	09/07/2020
Plant height	Sej20	MAGIC274	81	5296	1	09/07/2020
Plant height	Sej20	MAGIC164	76	5297	1	09/07/2020
Plant height	Sej20	MAGIC219	79	5298	1	09/07/2020
Plant height	Sej20	MAGIC277	91	5299	1	09/07/2020
Plant height	Sej20	MAGIC143	70	5300	1	09/07/2020
Plant height	Sej20	MAGIC102	95	5301	1	09/07/2020
Plant height	Sej20	MAGIC65	92	5302	1	09/07/2020
Plant height	Sej20	MAGIC97	79	5303	1	09/07/2020
Plant height	Sej20	MAGIC98	74	5304	1	09/07/2020
Plant height	Sej20	MAGIC183	82	5305	1	09/07/2020
Plant height	Sej20	MAGIC269	76	5306	1	09/07/2020
Plant height	Sej20	MAGIC167	80	5307	1	09/07/2020
Plant height	Sej20	MAGIC112	75	5308	1	09/07/2020
Plant height	Sej20	MAGIC77	87	5309	1	09/07/2020
Plant height	Sej20	MAGIC230	84	5310	1	09/07/2020
Plant height	Sej20	MAGIC160	77	5311	1	09/07/2020
Plant height	Sej20	MAGIC55	78	5312	1	09/07/2020
Plant height	Sej20	MAGIC36	94	5313	1	09/07/2020
Plant height	Sej20	MAGIC199	92	5314	1	09/07/2020
Plant height	Sej20	MAGIC224	104	5315	1	09/07/2020
Plant height	Sej20	MAGIC264	98	5316	1	09/07/2020
Plant height	Sej20	MAGIC132	93	5317	1	09/07/2020
Plant height	Sej20	MAGIC163	84	5318	1	09/07/2020
Plant height	Sej20	MAGIC23	72	5320	1	09/07/2020
Plant height	Sej20	MAGIC204	89	5321	1	09/07/2020
Plant height	Sej20	MAGIC169	84	5322	1	09/07/2020
Plant height	Sej20	MAGIC170	86	5323	1	09/07/2020
Plant height	Sej20	MAGIC89	96	5324	1	09/07/2020
Plant height	Sej20	MAGIC141	83	5325	1	09/07/2020
Plant height	Sej20	MAGIC22	69	5326	1	09/07/2020
Plant height	Sej20	MAGIC103	71	5327	1	09/07/2020
Plant height	Sej20	MAGIC122	80	5328	1	09/07/2020
Plant height	Sej20	MAGIC245	81	5329	1	09/07/2020
Plant height	Sej20	MAGIC90	87	5330	2	09/07/2020
Plant height	Sej20	MAGIC8	83	5331	2	09/07/2020
Plant height	Sej20	MAGIC175	79	5332	2	09/07/2020
Plant height	Sej20	MAGIC263	68	5333	2	09/07/2020
Plant height	Sej20	MAGIC17	75	5334	2	09/07/2020
Plant height	Sej20	MAGIC217	89	5335	2	09/07/2020
Plant height	Sej20	MAGIC173	83	5336	2	09/07/2020
Plant height	Sej20	MAGIC140	80	5337	2	09/07/2020
Plant height	Sej20	MAGIC155	82	5338	2	09/07/2020
Plant height	Sej20	MAGIC209	76	5339	2	09/07/2020
Plant height	Sej20	MAGIC275	92	5340	2	09/07/2020
Plant height	Sej20	MAGIC106	78	5341	2	09/07/2020
Plant height	Sej20	MAGIC69	76	5342	2	09/07/2020
Plant height	Sej20	MAGIC240	76	5343	2	09/07/2020
Plant height	Sej20	MAGIC42	85	5344	2	09/07/2020
Plant height	Sej20	MAGIC65	82	5345	2	09/07/2020
Plant height	Sej20	MAGIC165	83	5346	2	09/07/2020
Plant height	Sej20	MAGIC230	87	5347	2	09/07/2020
Plant height	Sej20	MAGIC49	84	5348	2	09/07/2020
Plant height	Sej20	MAGIC135	72	5349	2	09/07/2020
Plant height	Sej20	MAGIC4	73	5350	2	09/07/2020
Plant height	Sej20	MAGIC208	70	5351	2	09/07/2020
Plant height	Sej20	MAGIC195	68	5352	2	09/07/2020
Plant height	Sej20	MAGIC25	83	5353	2	09/07/2020
Plant height	Sej20	MAGIC58	82	5354	2	09/07/2020
Plant height	Sej20	MAGIC12	87	5355	2	09/07/2020
Plant height	Sej20	MAGIC170	79	5356	2	09/07/2020
Plant height	Sej20	MAGIC68	80	5357	2	09/07/2020
Plant height	Sej20	MAGIC53	98	5358	2	09/07/2020
Plant height	Sej20	MAGIC220	73	5359	2	09/07/2020
Plant height	Sej20	MAGIC103	69	5360	2	09/07/2020
Plant height	Sej20	MAGIC167	82	5361	2	09/07/2020
Plant height	Sej20	MAGIC270	70	5362	2	09/07/2020
Plant height	Sej20	MAGIC194	68	5363	2	09/07/2020
Plant height	Sej20	MAGIC104	66	5364	2	09/07/2020
Plant height	Sej20	MAGIC238	87	5365	2	09/07/2020
Plant height	Sej20	MAGIC235	94	5366	2	09/07/2020
Plant height	Sej20	MAGIC229	93	5367	2	09/07/2020
Plant height	Sej20	MAGIC29	94	5368	2	09/07/2020
Plant height	Sej20	MAGIC168	95	5369	2	09/07/2020
Plant height	Sej20	MAGIC205	70	5370	3	09/07/2020
Plant height	Sej20	MAGIC202	76	5371	3	09/07/2020
Plant height	Sej20	MAGIC183	84	5372	3	09/07/2020
Plant height	Sej20	MAGIC28	105	5373	3	09/07/2020
Plant height	Sej20	MAGIC233	75	5374	3	09/07/2020
Plant height	Sej20	MAGIC76	85	5375	3	09/07/2020
Plant height	Sej20	MAGIC177	71	5376	3	09/07/2020
Plant height	Sej20	MAGIC274	75	5377	3	09/07/2020
Plant height	Sej20	MAGIC268	65	5378	3	09/07/2020
Plant height	Sej20	MAGIC185	68	5379	3	09/07/2020
Plant height	Sej20	MAGIC273	76	5381	3	09/07/2020
Plant height	Sej20	MAGIC33	81	5382	3	09/07/2020
Plant height	Sej20	MAGIC224	79	5383	3	09/07/2020
Plant height	Sej20	MAGIC13	71	5384	3	09/07/2020
Plant height	Sej20	MAGIC164	79	5385	3	09/07/2020
Plant height	Sej20	MAGIC147	69	5386	3	09/07/2020
Plant height	Sej20	MAGIC23	68	5387	3	09/07/2020
Plant height	Sej20	MAGIC281	68	5388	3	09/07/2020
Plant height	Sej20	MAGIC18	79	5389	3	09/07/2020
Plant height	Sej20	MAGIC225	95	5390	3	09/07/2020
Plant height	Sej20	MAGIC20	79	5391	3	09/07/2020
Plant height	Sej20	MAGIC165	85	5392	3	09/07/2020
Plant height	Sej20	MAGIC96	68	5393	3	09/07/2020
Plant height	Sej20	MAGIC83	79	5394	3	09/07/2020
Plant height	Sej20	MAGIC260	94	5395	3	09/07/2020
Plant height	Sej20	MAGIC166	81	5396	3	09/07/2020
Plant height	Sej20	MAGIC277	76	5397	3	09/07/2020
Plant height	Sej20	MAGIC244	85	5398	3	09/07/2020
Plant height	Sej20	MAGIC195	70	5399	3	09/07/2020
Plant height	Sej20	MAGIC231	89	5400	3	09/07/2020
Plant height	Sej20	MAGIC255	89	5401	3	09/07/2020
Plant height	Sej20	MAGIC237	89	5402	3	09/07/2020
Plant height	Sej20	MAGIC249	76	5403	3	09/07/2020
Plant height	Sej20	MAGIC71	74	5404	3	09/07/2020
Plant height	Sej20	MAGIC253	84	5405	3	09/07/2020
Plant height	Sej20	MAGIC91	75	5406	3	09/07/2020
Plant height	Sej20	MAGIC220	87	5407	3	09/07/2020
Plant height	Sej20	MAGIC217	87	5408	3	09/07/2020
Plant height	Sej20	MAGIC97	72	5409	3	09/07/2020
Plant height	Sej20	MAGIC221	79	5410	1	09/07/2020
Plant height	Sej20	MAGIC201	73	5411	1	09/07/2020
Plant height	Sej20	MAGIC126	68	5412	1	09/07/2020
Plant height	Sej20	MAGIC13	68	5414	1	09/07/2020
Plant height	Sej20	MAGIC281	64	5415	1	09/07/2020
Plant height	Sej20	MAGIC150	67	5416	1	09/07/2020
Plant height	Sej20	MAGIC174	79	5417	1	09/07/2020
Plant height	Sej20	MAGIC251	85	5418	1	09/07/2020
Plant height	Sej20	MAGIC66	88	5419	1	09/07/2020
Plant height	Sej20	MAGIC68	68	5420	1	09/07/2020
Plant height	Sej20	MAGIC216	83	5421	1	09/07/2020
Plant height	Sej20	MAGIC152	77	5422	1	09/07/2020
Plant height	Sej20	MAGIC80	74	5423	1	09/07/2020
Plant height	Sej20	MAGIC70	72	5424	1	09/07/2020
Plant height	Sej20	MAGIC43	91	5425	1	09/07/2020
Plant height	Sej20	MAGIC58	74	5426	1	09/07/2020
Plant height	Sej20	MAGIC249	76	5427	1	09/07/2020
Plant height	Sej20	MAGIC241	79	5428	1	09/07/2020
Plant height	Sej20	MAGIC271	83	5429	1	09/07/2020
Plant height	Sej20	MAGIC85	75	5430	1	09/07/2020
Plant height	Sej20	MAGIC247	76	5431	1	09/07/2020
Plant height	Sej20	MAGIC257	58	5432	1	09/07/2020
Plant height	Sej20	MAGIC238	80	5433	1	09/07/2020
Plant height	Sej20	MAGIC252	76	5434	1	09/07/2020
Plant height	Sej20	MAGIC8	84	5435	1	09/07/2020
Plant height	Sej20	MAGIC19	79	5436	1	09/07/2020
Plant height	Sej20	MAGIC99	81	5437	1	09/07/2020
Plant height	Sej20	MAGIC248	77	5438	1	09/07/2020
Plant height	Sej20	MAGIC270	78	5439	1	09/07/2020
Plant height	Sej20	MAGIC186	77	5440	1	09/07/2020
Plant height	Sej20	MAGIC156	75	5441	1	09/07/2020
Plant height	Sej20	MAGIC155	80	5442	1	09/07/2020
Plant height	Sej20	MAGIC2	76	5443	1	09/07/2020
Plant height	Sej20	MAGIC166	79	5444	1	09/07/2020
Plant height	Sej20	MAGIC246	80	5445	1	09/07/2020
Plant height	Sej20	MAGIC220	85	5446	1	09/07/2020
Plant height	Sej20	MAGIC76	83	5447	1	09/07/2020
Plant height	Sej20	MAGIC73	66	5449	1	09/07/2020
Plant height	Sej20	MAGIC180	73	5450	2	09/07/2020
Plant height	Sej20	MAGIC43	85	5451	2	09/07/2020
Plant height	Sej20	MAGIC116	86	5452	2	09/07/2020
Plant height	Sej20	MAGIC147	69	5453	2	09/07/2020
Plant height	Sej20	MAGIC224	76	5454	2	09/07/2020
Plant height	Sej20	MAGIC277	72	5455	2	09/07/2020
Plant height	Sej20	MAGIC113	83	5456	2	09/07/2020
Plant height	Sej20	MAGIC59	63	5458	2	09/07/2020
Plant height	Sej20	MAGIC279	75	5459	2	09/07/2020
Plant height	Sej20	MAGIC28	111	5461	2	09/07/2020
Plant height	Sej20	MAGIC152	88	5462	2	09/07/2020
Plant height	Sej20	MAGIC157	79	5463	2	09/07/2020
Plant height	Sej20	MAGIC95	60	5464	2	09/07/2020
Plant height	Sej20	MAGIC243	59	5465	2	09/07/2020
Plant height	Sej20	MAGIC141	75	5466	2	09/07/2020
Plant height	Sej20	MAGIC41	90	5467	2	09/07/2020
Plant height	Sej20	MAGIC273	71	5468	2	09/07/2020
Plant height	Sej20	MAGIC1	77	5469	2	09/07/2020
Plant height	Sej20	MAGIC247	72	5470	2	09/07/2020
Plant height	Sej20	MAGIC120	69	5471	2	09/07/2020
Plant height	Sej20	MAGIC128	76	5472	2	09/07/2020
Plant height	Sej20	MAGIC83	75	5473	2	09/07/2020
Plant height	Sej20	MAGIC13	70	5474	2	09/07/2020
Plant height	Sej20	MAGIC63	85	5475	2	09/07/2020
Plant height	Sej20	MAGIC213	78	5476	2	09/07/2020
Plant height	Sej20	MAGIC23	68	5477	2	09/07/2020
Plant height	Sej20	MAGIC70	73	5478	2	09/07/2020
Plant height	Sej20	MAGIC218	77	5479	2	09/07/2020
Plant height	Sej20	MAGIC50	82	5480	2	09/07/2020
Plant height	Sej20	MAGIC172	77	5481	2	09/07/2020
Plant height	Sej20	MAGIC2	66	5482	2	09/07/2020
Plant height	Sej20	MAGIC202	76	5483	2	09/07/2020
Plant height	Sej20	MAGIC145	64	5484	2	09/07/2020
Plant height	Sej20	MAGIC185	66	5485	2	09/07/2020
Plant height	Sej20	MAGIC82	73	5486	2	09/07/2020
Plant height	Sej20	MAGIC102	75	5487	2	09/07/2020
Plant height	Sej20	MAGIC105	70	5488	2	09/07/2020
Plant height	Sej20	MAGIC20	70	5489	2	09/07/2020
Plant height	Sej20	MAGIC124	89	5490	3	09/07/2020
Plant height	Sej20	MAGIC127	79	5491	3	09/07/2020
Plant height	Sej20	MAGIC95	63	5492	3	09/07/2020
Plant height	Sej20	MAGIC189	90	5493	3	09/07/2020
Plant height	Sej20	MAGIC176	89	5494	3	09/07/2020
Plant height	Sej20	MAGIC251	87	5495	3	09/07/2020
Plant height	Sej20	MAGIC118	78	5496	3	09/07/2020
Plant height	Sej20	MAGIC80	71	5497	3	09/07/2020
Plant height	Sej20	MAGIC211	85	5499	3	09/07/2020
Plant height	Sej20	MAGIC208	80	5500	3	09/07/2020
Plant height	Sej20	MAGIC121	101	5501	3	09/07/2020
Plant height	Sej20	MAGIC75	71	5502	3	09/07/2020
Plant height	Sej20	MAGIC12	86	5503	3	09/07/2020
Plant height	Sej20	MAGIC241	95	5504	3	09/07/2020
Plant height	Sej20	MAGIC72	75	5505	3	09/07/2020
Plant height	Sej20	MAGIC154	65	5506	3	09/07/2020
Plant height	Sej20	MAGIC235	90	5507	3	09/07/2020
Plant height	Sej20	MAGIC161	85	5508	3	09/07/2020
Plant height	Sej20	MAGIC163	83	5509	3	09/07/2020
Plant height	Sej20	MAGIC186	88	5510	3	09/07/2020
Plant height	Sej20	MAGIC276	76	5511	3	09/07/2020
Plant height	Sej20	MAGIC245	80	5512	3	09/07/2020
Plant height	Sej20	MAGIC207	87	5513	3	09/07/2020
Plant height	Sej20	MAGIC89	89	5514	3	09/07/2020
Plant height	Sej20	MAGIC4	74	5515	3	09/07/2020
Plant height	Sej20	MAGIC10	84	5516	3	09/07/2020
Plant height	Sej20	MAGIC216	80	5517	3	09/07/2020
Plant height	Sej20	MAGIC199	85	5518	3	09/07/2020
Plant height	Sej20	MAGIC24	85	5519	3	09/07/2020
Plant height	Sej20	MAGIC123	87	5520	3	09/07/2020
Plant height	Sej20	MAGIC210	78	5521	3	09/07/2020
Plant height	Sej20	MAGIC262	89	5522	3	09/07/2020
Plant height	Sej20	MAGIC270	76	5523	3	09/07/2020
Plant height	Sej20	MAGIC30	110	5524	3	09/07/2020
Plant height	Sej20	MAGIC162	99	5525	3	09/07/2020
Plant height	Sej20	MAGIC7	85	5526	3	09/07/2020
Plant height	Sej20	MAGIC73	68	5527	3	09/07/2020
Plant height	Sej20	MAGIC140	79	5528	3	09/07/2020
Plant height	Sej20	MAGIC275	89	5529	3	09/07/2020
Plant height	Sej20	MAGIC196	75	5530	1	09/07/2020
Plant height	Sej20	MAGIC273	77	5531	1	09/07/2020
Plant height	Sej20	MAGIC172	76	5532	1	09/07/2020
Plant height	Sej20	MAGIC71	77	5533	1	09/07/2020
Plant height	Sej20	MAGIC208	76	5534	1	09/07/2020
Plant height	Sej20	MAGIC232	88	5535	1	09/07/2020
Plant height	Sej20	MAGIC72	73	5536	1	09/07/2020
Plant height	Sej20	MAGIC18	79	5537	1	09/07/2020
Plant height	Sej20	MAGIC268	80	5538	1	09/07/2020
Plant height	Sej20	MAGIC192	70	5540	1	09/07/2020
Plant height	Sej20	MAGIC137	67	5541	1	09/07/2020
Plant height	Sej20	MAGIC50	77	5542	1	09/07/2020
Plant height	Sej20	MAGIC161	69	5543	1	09/07/2020
Plant height	Sej20	MAGIC4	77	5544	1	09/07/2020
Plant height	Sej20	MAGIC118	81	5545	1	09/07/2020
Plant height	Sej20	MAGIC185	68	5546	1	09/07/2020
Plant height	Sej20	MAGIC177	65	5547	1	09/07/2020
Plant height	Sej20	MAGIC193	70	5548	1	09/07/2020
Plant height	Sej20	MAGIC6	76	5549	1	09/07/2020
Plant height	Sej20	MAGIC12	71	5550	1	09/07/2020
Plant height	Sej20	MAGIC237	70	5551	1	09/07/2020
Plant height	Sej20	MAGIC218	74	5552	1	09/07/2020
Plant height	Sej20	MAGIC52	80	5553	1	09/07/2020
Plant height	Sej20	MAGIC138	87	5554	1	09/07/2020
Plant height	Sej20	MAGIC157	61	5555	1	09/07/2020
Plant height	Sej20	MAGIC176	70	5556	1	09/07/2020
Plant height	Sej20	MAGIC223	65	5557	1	09/07/2020
Plant height	Sej20	MAGIC134	120	5558	1	09/07/2020
Plant height	Sej20	MAGIC256	76	5559	1	09/07/2020
Plant height	Sej20	MAGIC250	73	5560	1	09/07/2020
Plant height	Sej20	MAGIC28	70	5561	1	09/07/2020
Plant height	Sej20	MAGIC139	81	5562	1	09/07/2020
Plant height	Sej20	MAGIC82	83	5563	1	09/07/2020
Plant height	Sej20	MAGIC123	85	5564	1	09/07/2020
Plant height	Sej20	MAGIC260	79	5565	1	09/07/2020
Plant height	Sej20	MAGIC229	72	5566	1	09/07/2020
Plant height	Sej20	MAGIC206	66	5567	1	09/07/2020
Plant height	Sej20	MAGIC148	83	5568	1	09/07/2020
Plant height	Sej20	MAGIC140	80	5569	1	09/07/2020
Plant height	Sej20	MAGIC276	75	5570	2	09/07/2020
Plant height	Sej20	MAGIC228	77	5571	2	09/07/2020
Plant height	Sej20	MAGIC231	86	5572	2	09/07/2020
Plant height	Sej20	MAGIC16	89	5573	2	09/07/2020
Plant height	Sej20	MAGIC227	66	5574	2	09/07/2020
Plant height	Sej20	MAGIC75	64	5575	2	09/07/2020
Plant height	Sej20	MAGIC47	58	5576	2	09/07/2020
Plant height	Sej20	MAGIC80	69	5577	2	09/07/2020
Plant height	Sej20	MAGIC160	64	5578	2	09/07/2020
Plant height	Sej20	MAGIC10	65	5579	2	09/07/2020
Plant height	Sej20	MAGIC71	73	5580	2	09/07/2020
Plant height	Sej20	MAGIC149	77	5581	2	09/07/2020
Plant height	Sej20	MAGIC163	64	5582	2	09/07/2020
Plant height	Sej20	MAGIC118	76	5583	2	09/07/2020
Plant height	Sej20	MAGIC234	77	5584	2	09/07/2020
Plant height	Sej20	MAGIC150	75	5585	2	09/07/2020
Plant height	Sej20	MAGIC262	76	5586	2	09/07/2020
Plant height	Sej20	MAGIC127	73	5587	2	09/07/2020
Plant height	Sej20	MAGIC57	73	5588	2	09/07/2020
Plant height	Sej20	MAGIC26	104	5589	2	09/07/2020
Plant height	Sej20	MAGIC112	73	5590	2	09/07/2020
Plant height	Sej20	MAGIC125	69	5591	2	09/07/2020
Plant height	Sej20	MAGIC267	74	5592	2	09/07/2020
Plant height	Sej20	MAGIC166	70	5593	2	09/07/2020
Plant height	Sej20	MAGIC156	60	5594	2	09/07/2020
Plant height	Sej20	MAGIC39	75	5595	2	09/07/2020
Plant height	Sej20	MAGIC233	65	5596	2	09/07/2020
Plant height	Sej20	MAGIC257	67	5597	2	09/07/2020
Plant height	Sej20	MAGIC146	69	5598	2	09/07/2020
Plant height	Sej20	MAGIC259	73	5599	2	09/07/2020
Plant height	Sej20	MAGIC204	76	5600	2	09/07/2020
Plant height	Sej20	MAGIC283	72	5601	2	09/07/2020
Plant height	Sej20	MAGIC18	70	5602	2	09/07/2020
Plant height	Sej20	MAGIC268	66	5603	2	09/07/2020
Plant height	Sej20	MAGIC174	73	5604	2	09/07/2020
Plant height	Sej20	MAGIC223	80	5605	2	09/07/2020
Plant height	Sej20	MAGIC19	75	5606	2	09/07/2020
Plant height	Sej20	MAGIC245	76	5607	2	09/07/2020
Plant height	Sej20	MAGIC255	63	5608	2	09/07/2020
Plant height	Sej20	MAGIC222	76	5609	2	09/07/2020
Plant height	Sej20	MAGIC234	73	5610	3	09/07/2020
Plant height	Sej20	MAGIC67	87	5611	3	09/07/2020
Plant height	Sej20	MAGIC68	81	5612	3	09/07/2020
Plant height	Sej20	MAGIC221	86	5613	3	09/07/2020
Plant height	Sej20	MAGIC69	77	5614	3	09/07/2020
Plant height	Sej20	MAGIC36	96	5615	3	09/07/2020
Plant height	Sej20	MAGIC191	89	5616	3	09/07/2020
Plant height	Sej20	MAGIC256	75	5617	3	09/07/2020
Plant height	Sej20	MAGIC269	80	5618	3	09/07/2020
Plant height	Sej20	MAGIC247	75	5619	3	09/07/2020
Plant height	Sej20	MAGIC135	75	5620	3	09/07/2020
Plant height	Sej20	MAGIC2	73	5621	3	09/07/2020
Plant height	Sej20	MAGIC125	78	5622	3	09/07/2020
Plant height	Sej20	MAGIC11	79	5623	3	09/07/2020
Plant height	Sej20	MAGIC47	71	5624	3	09/07/2020
Plant height	Sej20	MAGIC248	79	5625	3	09/07/2020
Plant height	Sej20	MAGIC148	96	5626	3	09/07/2020
Plant height	Sej20	MAGIC17	83	5627	3	09/07/2020
Plant height	Sej20	MAGIC70	70	5628	3	09/07/2020
Plant height	Sej20	MAGIC104	81	5629	3	09/07/2020
Plant height	Sej20	MAGIC157	77	5630	3	09/07/2020
Plant height	Sej20	MAGIC204	87	5631	3	09/07/2020
Plant height	Sej20	MAGIC190	80	5632	3	09/07/2020
Plant height	Sej20	MAGIC196	80	5633	3	09/07/2020
Plant height	Sej20	MAGIC203	96	5634	3	09/07/2020
Plant height	Sej20	MAGIC43	88	5635	3	09/07/2020
Plant height	Sej20	MAGIC66	72	5636	3	09/07/2020
Plant height	Sej20	MAGIC63	91	5637	3	09/07/2020
Plant height	Sej20	MAGIC246	78	5638	3	09/07/2020
Plant height	Sej20	MAGIC252	93	5639	3	09/07/2020
Plant height	Sej20	MAGIC5	93	5640	3	09/07/2020
Plant height	Sej20	MAGIC106	86	5641	3	09/07/2020
Plant height	Sej20	MAGIC263	78	5642	3	09/07/2020
Plant height	Sej20	MAGIC187	84	5643	3	09/07/2020
Plant height	Sej20	MAGIC143	71	5644	3	09/07/2020
Plant height	Sej20	MAGIC194	76	5645	3	09/07/2020
Plant height	Sej20	MAGIC257	65	5646	3	09/07/2020
Plant height	Sej20	MAGIC15	86	5647	3	09/07/2020
Plant height	Sej20	MAGIC3	90	5648	3	09/07/2020
Plant height	Sej20	MAGIC61	96	5649	3	09/07/2020
Plant height	Dyn20	MAGIC12	90	5650	1	NA
Plant height	Dyn20	MAGIC61	95	5651	1	NA
Plant height	Dyn20	MAGIC142	85	5652	1	NA
Plant height	Dyn20	MAGIC90	105	5653	1	NA
Plant height	Dyn20	MAGIC119	115	5654	1	NA
Plant height	Dyn20	MAGIC258	110	5655	1	NA
Plant height	Dyn20	MAGIC164	125	5656	1	NA
Plant height	Dyn20	MAGIC232	120	5657	1	NA
Plant height	Dyn20	MAGIC41	120	5658	2	NA
Plant height	Dyn20	MAGIC106	105	5659	2	NA
Plant height	Dyn20	MAGIC187	90	5660	2	NA
Plant height	Dyn20	MAGIC102	115	5661	2	NA
Plant height	Dyn20	MAGIC112	95	5662	2	NA
Plant height	Dyn20	MAGIC230	100	5663	2	NA
Plant height	Dyn20	MAGIC59	80	5664	2	NA
Plant height	Dyn20	MAGIC195	70	5665	2	NA
Plant height	Dyn20	MAGIC89	85	5666	3	NA
Plant height	Dyn20	MAGIC221	85	5667	3	NA
Plant height	Dyn20	MAGIC210	85	5668	3	NA
Plant height	Dyn20	MAGIC226	100	5669	3	NA
Plant height	Dyn20	MAGIC96	65	5670	3	NA
Plant height	Dyn20	MAGIC104	75	5671	3	NA
Plant height	Dyn20	MAGIC1	75	5672	3	NA
Plant height	Dyn20	MAGIC66	95	5673	3	NA
Plant height	Dyn20	MAGIC121	90	5674	1	NA
Plant height	Dyn20	MAGIC154	95	5676	1	NA
Plant height	Dyn20	MAGIC205	95	5677	1	NA
Plant height	Dyn20	MAGIC106	100	5678	1	NA
Plant height	Dyn20	MAGIC144	100	5679	1	NA
Plant height	Dyn20	MAGIC275	125	5680	1	NA
Plant height	Dyn20	MAGIC19	105	5681	1	NA
Plant height	Dyn20	MAGIC65	110	5682	2	NA
Plant height	Dyn20	MAGIC68	90	5683	2	NA
Plant height	Dyn20	MAGIC148	100	5684	2	NA
Plant height	Dyn20	MAGIC39	105	5685	2	NA
Plant height	Dyn20	MAGIC169	75	5686	2	NA
Plant height	Dyn20	MAGIC244	90	5687	2	NA
Plant height	Dyn20	MAGIC13	85	5688	2	NA
Plant height	Dyn20	MAGIC238	95	5689	2	NA
Plant height	Dyn20	MAGIC67	90	5690	3	NA
Plant height	Dyn20	MAGIC72	80	5691	3	NA
Plant height	Dyn20	MAGIC149	95	5692	3	NA
Plant height	Dyn20	MAGIC76	100	5693	3	NA
Plant height	Dyn20	MAGIC12	100	5694	3	NA
Plant height	Dyn20	MAGIC120	75	5695	3	NA
Plant height	Dyn20	MAGIC205	70	5696	3	NA
Plant height	Dyn20	MAGIC70	75	5697	3	NA
Plant height	Dyn20	MAGIC34	90	5698	1	NA
Plant height	Dyn20	MAGIC187	80	5699	1	NA
Plant height	Dyn20	MAGIC167	100	5700	1	NA
Plant height	Dyn20	MAGIC2	95	5701	1	NA
Plant height	Dyn20	MAGIC97	130	5702	1	NA
Plant height	Dyn20	MAGIC256	115	5703	1	NA
Plant height	Dyn20	MAGIC128	125	5704	1	NA
Plant height	Dyn20	MAGIC176	130	5705	1	NA
Plant height	Dyn20	MAGIC171	100	5706	2	NA
Plant height	Dyn20	MAGIC87	115	5707	2	NA
Plant height	Dyn20	MAGIC10	110	5708	2	NA
Plant height	Dyn20	MAGIC53	90	5709	2	NA
Plant height	Dyn20	MAGIC152	95	5710	2	NA
Plant height	Dyn20	MAGIC210	90	5711	2	NA
Plant height	Dyn20	MAGIC270	85	5712	2	NA
Plant height	Dyn20	MAGIC4	95	5713	2	NA
Plant height	Dyn20	MAGIC267	90	5714	3	NA
Plant height	Dyn20	MAGIC247	110	5715	3	NA
Plant height	Dyn20	MAGIC174	90	5716	3	NA
Plant height	Dyn20	MAGIC123	75	5717	3	NA
Plant height	Dyn20	MAGIC156	70	5718	3	NA
Plant height	Dyn20	MAGIC203	100	5719	3	NA
Plant height	Dyn20	MAGIC139	95	5720	3	NA
Plant height	Dyn20	MAGIC107	95	5721	3	NA
Plant height	Dyn20	MAGIC134	100	5722	1	NA
Plant height	Dyn20	MAGIC277	80	5723	1	NA
Plant height	Dyn20	MAGIC248	85	5724	1	NA
Plant height	Dyn20	MAGIC255	100	5726	1	NA
Plant height	Dyn20	MAGIC52	120	5727	1	NA
Plant height	Dyn20	MAGIC68	90	5728	1	NA
Plant height	Dyn20	MAGIC8	130	5729	1	NA
Plant height	Dyn20	MAGIC8	115	5730	2	NA
Plant height	Dyn20	MAGIC262	95	5731	2	NA
Plant height	Dyn20	MAGIC163	100	5732	2	NA
Plant height	Dyn20	MAGIC198	115	5733	2	NA
Plant height	Dyn20	MAGIC140	90	5734	2	NA
Plant height	Dyn20	MAGIC251	110	5735	2	NA
Plant height	Dyn20	MAGIC199	115	5736	2	NA
Plant height	Dyn20	MAGIC83	95	5737	2	NA
Plant height	Dyn20	MAGIC232	90	5738	3	NA
Plant height	Dyn20	MAGIC243	60	5739	3	NA
Plant height	Dyn20	MAGIC73	75	5740	3	NA
Plant height	Dyn20	MAGIC242	95	5741	3	NA
Plant height	Dyn20	MAGIC204	95	5742	3	NA
Plant height	Dyn20	MAGIC234	115	5743	3	NA
Plant height	Dyn20	MAGIC28	120	5744	3	NA
Plant height	Dyn20	MAGIC6	85	5745	3	NA
Plant height	Dyn20	MAGIC190	85	5746	1	NA
Plant height	Dyn20	MAGIC10	80	5747	1	NA
Plant height	Dyn20	MAGIC123	80	5748	1	NA
Plant height	Dyn20	MAGIC201	100	5749	1	NA
Plant height	Dyn20	MAGIC243	70	5750	1	NA
Plant height	Dyn20	MAGIC17	105	5751	1	NA
Plant height	Dyn20	MAGIC261	105	5752	1	NA
Plant height	Dyn20	MAGIC69	110	5753	1	NA
Plant height	Dyn20	MAGIC29	135	5754	2	NA
Plant height	Dyn20	MAGIC245	110	5755	2	NA
Plant height	Dyn20	MAGIC104	85	5756	2	NA
Plant height	Dyn20	MAGIC138	115	5757	2	NA
Plant height	Dyn20	MAGIC78	95	5758	2	NA
Plant height	Dyn20	MAGIC28	130	5759	2	NA
Plant height	Dyn20	MAGIC125	85	5760	2	NA
Plant height	Dyn20	MAGIC247	110	5761	2	NA
Plant height	Dyn20	MAGIC178	90	5762	3	NA
Plant height	Dyn20	MAGIC251	95	5763	3	NA
Plant height	Dyn20	MAGIC218	90	5764	3	NA
Plant height	Dyn20	MAGIC71	95	5765	3	NA
Plant height	Dyn20	MAGIC63	105	5766	3	NA
Plant height	Dyn20	MAGIC33	120	5767	3	NA
Plant height	Dyn20	MAGIC19	95	5768	3	NA
Plant height	Dyn20	MAGIC158	105	5769	3	NA
Plant height	Dyn20	MAGIC91	75	5770	1	NA
Plant height	Dyn20	MAGIC39	85	5771	1	NA
Plant height	Dyn20	MAGIC30	110	5772	1	NA
Plant height	Dyn20	MAGIC210	95	5773	1	NA
Plant height	Dyn20	MAGIC206	110	5774	1	NA
Plant height	Dyn20	MAGIC118	120	5775	1	NA
Plant height	Dyn20	MAGIC139	95	5776	1	NA
Plant height	Dyn20	MAGIC146	95	5777	1	NA
Plant height	Dyn20	MAGIC232	85	5778	2	NA
Plant height	Dyn20	MAGIC175	100	5779	2	NA
Plant height	Dyn20	MAGIC221	95	5780	2	NA
Plant height	Dyn20	MAGIC91	80	5781	2	NA
Plant height	Dyn20	MAGIC84	85	5782	2	NA
Plant height	Dyn20	MAGIC190	70	5783	2	NA
Plant height	Dyn20	MAGIC249	95	5784	2	NA
Plant height	Dyn20	MAGIC267	90	5785	2	NA
Plant height	Dyn20	MAGIC270	80	5786	3	NA
Plant height	Dyn20	MAGIC80	90	5787	3	NA
Plant height	Dyn20	MAGIC47	80	5788	3	NA
Plant height	Dyn20	MAGIC22	85	5789	3	NA
Plant height	Dyn20	MAGIC265	55	5790	3	NA
Plant height	Dyn20	MAGIC263	90	5791	3	NA
Plant height	Dyn20	MAGIC138	110	5792	3	NA
Plant height	Dyn20	MAGIC30	115	5793	3	NA
Plant height	Dyn20	MAGIC105	85	5794	1	NA
Plant height	Dyn20	MAGIC21	80	5795	1	NA
Plant height	Dyn20	MAGIC230	120	5796	1	NA
Plant height	Dyn20	MAGIC71	80	5797	1	NA
Plant height	Dyn20	MAGIC67	100	5798	1	NA
Plant height	Dyn20	MAGIC240	110	5799	1	NA
Plant height	Dyn20	MAGIC50	115	5800	1	NA
Plant height	Dyn20	MAGIC77	110	5801	1	NA
Plant height	Dyn20	MAGIC281	85	5802	2	NA
Plant height	Dyn20	MAGIC122	115	5803	2	NA
Plant height	Dyn20	MAGIC274	100	5804	2	NA
Plant height	Dyn20	MAGIC97	110	5805	2	NA
Plant height	Dyn20	MAGIC64	90	5806	2	NA
Plant height	Dyn20	MAGIC18	85	5807	2	NA
Plant height	Dyn20	MAGIC116	100	5809	2	NA
Plant height	Dyn20	MAGIC277	85	5810	3	NA
Plant height	Dyn20	MAGIC163	90	5811	3	NA
Plant height	Dyn20	MAGIC176	115	5812	3	NA
Plant height	Dyn20	MAGIC148	95	5813	3	NA
Plant height	Dyn20	MAGIC274	90	5814	3	NA
Plant height	Dyn20	MAGIC11	95	5815	3	NA
Plant height	Dyn20	MAGIC195	70	5816	3	NA
Plant height	Dyn20	MAGIC162	95	5817	3	NA
Plant height	Dyn20	MAGIC41	95	5818	1	NA
Plant height	Dyn20	MAGIC225	75	5819	1	NA
Plant height	Dyn20	MAGIC122	100	5820	1	NA
Plant height	Dyn20	MAGIC259	95	5821	1	NA
Plant height	Dyn20	MAGIC78	100	5822	1	NA
Plant height	Dyn20	MAGIC271	95	5823	1	NA
Plant height	Dyn20	MAGIC253	110	5824	1	NA
Plant height	Dyn20	MAGIC202	105	5825	1	NA
Plant height	Dyn20	MAGIC119	100	5826	2	NA
Plant height	Dyn20	MAGIC67	90	5827	2	NA
Plant height	Dyn20	MAGIC208	95	5828	2	NA
Plant height	Dyn20	MAGIC260	115	5829	2	NA
Plant height	Dyn20	MAGIC17	85	5830	2	NA
Plant height	Dyn20	MAGIC19	95	5831	2	NA
Plant height	Dyn20	MAGIC128	100	5832	2	NA
Plant height	Dyn20	MAGIC233	75	5833	2	NA
Plant height	Dyn20	MAGIC229	105	5834	3	NA
Plant height	Dyn20	MAGIC118	100	5835	3	NA
Plant height	Dyn20	MAGIC150	95	5837	3	NA
Plant height	Dyn20	MAGIC252	105	5838	3	NA
Plant height	Dyn20	MAGIC266	86	5839	3	NA
Plant height	Dyn20	MAGIC53	100	5840	3	NA
Plant height	Dyn20	MAGIC225	90	5841	3	NA
Plant height	Dyn20	MAGIC65	95	5842	1	NA
Plant height	Dyn20	MAGIC228	95	5843	1	NA
Plant height	Dyn20	MAGIC229	105	5844	1	NA
Plant height	Dyn20	MAGIC227	115	5846	1	NA
Plant height	Dyn20	MAGIC171	115	5847	1	NA
Plant height	Dyn20	MAGIC219	95	5848	1	NA
Plant height	Dyn20	MAGIC256	95	5849	1	NA
Plant height	Dyn20	MAGIC11	100	5850	2	NA
Plant height	Dyn20	MAGIC105	100	5851	2	NA
Plant height	Dyn20	MAGIC81	90	5852	2	NA
Plant height	Dyn20	MAGIC275	105	5853	2	NA
Plant height	Dyn20	MAGIC273	100	5854	2	NA
Plant height	Dyn20	MAGIC12	75	5855	2	NA
Plant height	Dyn20	MAGIC33	95	5856	2	NA
Plant height	Dyn20	MAGIC45	75	5857	2	NA
Plant height	Dyn20	MAGIC170	100	5858	3	NA
Plant height	Dyn20	MAGIC77	95	5859	3	NA
Plant height	Dyn20	MAGIC231	105	5860	3	NA
Plant height	Dyn20	MAGIC237	115	5861	3	NA
Plant height	Dyn20	MAGIC258	90	5862	3	NA
Plant height	Dyn20	MAGIC17	90	5863	3	NA
Plant height	Dyn20	MAGIC24	95	5864	3	NA
Plant height	Dyn20	MAGIC107	90	5865	3	NA
Plant height	Dyn20	MAGIC24	100	5866	1	NA
Plant height	Dyn20	MAGIC246	85	5867	1	NA
Plant height	Dyn20	MAGIC223	100	5868	1	NA
Plant height	Dyn20	MAGIC141	105	5869	1	NA
Plant height	Dyn20	MAGIC242	80	5870	1	NA
Plant height	Dyn20	MAGIC125	90	5871	1	NA
Plant height	Dyn20	MAGIC57	100	5872	1	NA
Plant height	Dyn20	MAGIC160	100	5873	1	NA
Plant height	Dyn20	MAGIC137	95	5874	2	NA
Plant height	Dyn20	MAGIC47	80	5875	2	NA
Plant height	Dyn20	MAGIC26	80	5876	2	NA
Plant height	Dyn20	MAGIC55	130	5877	2	NA
Plant height	Dyn20	MAGIC174	85	5878	2	NA
Plant height	Dyn20	MAGIC242	85	5879	2	NA
Plant height	Dyn20	MAGIC257	90	5880	2	NA
Plant height	Dyn20	MAGIC85	75	5881	2	NA
Plant height	Dyn20	MAGIC235	100	5882	3	NA
Plant height	Dyn20	MAGIC4	100	5883	3	NA
Plant height	Dyn20	MAGIC189	90	5884	3	NA
Plant height	Dyn20	MAGIC91	90	5885	3	NA
Plant height	Dyn20	MAGIC269	75	5886	3	NA
Plant height	Dyn20	MAGIC137	65	5887	3	NA
Plant height	Dyn20	MAGIC245	90	5888	3	NA
Plant height	Dyn20	MAGIC124	100	5889	3	NA
Plant height	Dyn20	MAGIC160	100	5890	1	NA
Plant height	Dyn20	MAGIC76	90	5891	1	NA
Plant height	Dyn20	MAGIC170	90	5892	1	NA
Plant height	Dyn20	MAGIC3	120	5893	1	NA
Plant height	Dyn20	MAGIC192	100	5894	1	NA
Plant height	Dyn20	MAGIC251	105	5895	1	NA
Plant height	Dyn20	MAGIC172	100	5896	1	NA
Plant height	Dyn20	MAGIC278	85	5897	1	NA
Plant height	Dyn20	MAGIC30	95	5898	2	NA
Plant height	Dyn20	MAGIC248	115	5899	2	NA
Plant height	Dyn20	MAGIC228	95	5902	2	NA
Plant height	Dyn20	MAGIC75	85	5903	2	NA
Plant height	Dyn20	MAGIC279	85	5904	2	NA
Plant height	Dyn20	MAGIC66	90	5905	2	NA
Plant height	Dyn20	MAGIC84	85	5906	3	NA
Plant height	Dyn20	MAGIC211	70	5907	3	NA
Plant height	Dyn20	MAGIC49	100	5908	3	NA
Plant height	Dyn20	MAGIC172	100	5909	3	NA
Plant height	Dyn20	MAGIC42	80	5910	3	NA
Plant height	Dyn20	MAGIC57	105	5911	3	NA
Plant height	Dyn20	MAGIC142	100	5912	3	NA
Plant height	Dyn20	MAGIC69	95	5913	3	NA
Plant height	Dyn20	MAGIC80	80	5914	1	NA
Plant height	Dyn20	MAGIC96	70	5915	1	NA
Plant height	Dyn20	MAGIC191	95	5916	1	NA
Plant height	Dyn20	MAGIC29	125	5917	1	NA
Plant height	Dyn20	MAGIC180	95	5918	1	NA
Plant height	Dyn20	MAGIC189	100	5919	1	NA
Plant height	Dyn20	MAGIC204	105	5920	1	NA
Plant height	Dyn20	MAGIC174	110	5921	1	NA
Plant height	Dyn20	MAGIC103	85	5922	2	NA
Plant height	Dyn20	MAGIC277	95	5923	2	NA
Plant height	Dyn20	MAGIC168	100	5924	2	NA
Plant height	Dyn20	MAGIC185	85	5925	2	NA
Plant height	Dyn20	MAGIC219	75	5926	2	NA
Plant height	Dyn20	MAGIC143	75	5927	2	NA
Plant height	Dyn20	MAGIC62	115	5928	2	NA
Plant height	Dyn20	MAGIC220	100	5929	2	NA
Plant height	Dyn20	MAGIC164	100	5930	3	NA
Plant height	Dyn20	MAGIC154	80	5931	3	NA
Plant height	Dyn20	MAGIC186	90	5932	3	NA
Plant height	Dyn20	MAGIC208	95	5933	3	NA
Plant height	Dyn20	MAGIC240	90	5934	3	NA
Plant height	Dyn20	MAGIC157	100	5935	3	NA
Plant height	Dyn20	MAGIC192	80	5936	3	NA
Plant height	Dyn20	MAGIC147	100	5937	3	NA
Plant height	Dyn20	MAGIC198	90	5939	1	NA
Plant height	Dyn20	MAGIC148	100	5940	1	NA
Plant height	Dyn20	MAGIC173	115	5941	1	NA
Plant height	Dyn20	MAGIC197	95	5942	1	NA
Plant height	Dyn20	MAGIC185	100	5943	1	NA
Plant height	Dyn20	MAGIC178	90	5944	1	NA
Plant height	Dyn20	MAGIC31	85	5945	1	NA
Plant height	Dyn20	MAGIC225	80	5946	2	NA
Plant height	Dyn20	MAGIC177	85	5947	2	NA
Plant height	Dyn20	MAGIC189	85	5948	2	NA
Plant height	Dyn20	MAGIC107	100	5949	2	NA
Plant height	Dyn20	MAGIC263	75	5950	2	NA
Plant height	Dyn20	MAGIC113	100	5951	2	NA
Plant height	Dyn20	MAGIC224	100	5952	2	NA
Plant height	Dyn20	MAGIC1	100	5953	2	NA
Plant height	Dyn20	MAGIC62	100	5954	3	NA
Plant height	Dyn20	MAGIC7	80	5955	3	NA
Plant height	Dyn20	MAGIC268	95	5956	3	NA
Plant height	Dyn20	MAGIC187	80	5957	3	NA
Plant height	Dyn20	MAGIC273	75	5959	3	NA
Plant height	Dyn20	MAGIC198	90	5960	3	NA
Plant height	Dyn20	MAGIC52	95	5961	3	NA
Plant height	Dyn20	MAGIC63	110	5962	1	NA
Plant height	Dyn20	MAGIC233	90	5963	1	NA
Plant height	Dyn20	MAGIC82	90	5964	1	NA
Plant height	Dyn20	MAGIC7	110	5965	1	NA
Plant height	Dyn20	MAGIC81	100	5966	1	NA
Plant height	Dyn20	MAGIC274	110	5967	1	NA
Plant height	Dyn20	MAGIC127	110	5968	1	NA
Plant height	Dyn20	MAGIC112	105	5969	1	NA
Plant height	Dyn20	MAGIC191	95	5970	2	NA
Plant height	Dyn20	MAGIC156	80	5971	2	NA
Plant height	Dyn20	MAGIC172	105	5972	2	NA
Plant height	Dyn20	MAGIC141	85	5973	2	NA
Plant height	Dyn20	MAGIC193	95	5974	2	NA
Plant height	Dyn20	MAGIC132	85	5975	2	NA
Plant height	Dyn20	MAGIC98	90	5976	2	NA
Plant height	Dyn20	MAGIC73	75	5977	2	NA
Plant height	Dyn20	MAGIC165	100	5978	3	NA
Plant height	Dyn20	MAGIC201	85	5979	3	NA
Plant height	Dyn20	MAGIC21	75	5980	3	NA
Plant height	Dyn20	MAGIC246	90	5981	3	NA
Plant height	Dyn20	MAGIC114	95	5982	3	NA
Plant height	Dyn20	MAGIC3	90	5983	3	NA
Plant height	Dyn20	MAGIC98	95	5984	3	NA
Plant height	Dyn20	MAGIC119	95	5985	3	NA
Plant height	Dyn20	MAGIC188	100	5986	1	NA
Plant height	Dyn20	MAGIC116	115	5989	1	NA
Plant height	Dyn20	MAGIC15	95	5990	1	NA
Plant height	Dyn20	MAGIC25	90	5991	1	NA
Plant height	Dyn20	MAGIC5	105	5992	1	NA
Plant height	Dyn20	MAGIC273	90	5993	1	NA
Plant height	Dyn20	MAGIC85	115	5995	2	NA
Plant height	Dyn20	MAGIC266	95	5996	2	NA
Plant height	Dyn20	MAGIC155	100	5997	2	NA
Plant height	Dyn20	MAGIC226	100	5998	2	NA
Plant height	Dyn20	MAGIC5	85	5999	2	NA
Plant height	Dyn20	MAGIC271	90	6000	2	NA
Plant height	Dyn20	MAGIC80	90	6001	2	NA
Plant height	Dyn20	MAGIC194	80	6002	3	NA
Plant height	Dyn20	MAGIC122	95	6003	3	NA
Plant height	Dyn20	MAGIC248	85	6004	3	NA
Plant height	Dyn20	MAGIC145	100	6005	3	NA
Plant height	Dyn20	MAGIC65	90	6006	3	NA
Plant height	Dyn20	MAGIC32	100	6008	3	NA
Plant height	Dyn20	MAGIC222	110	6009	3	NA
Plant height	Dyn20	MAGIC166	100	6010	1	NA
Plant height	Dyn20	MAGIC245	100	6011	1	NA
Plant height	Dyn20	MAGIC252	115	6012	1	NA
Plant height	Dyn20	MAGIC26	135	6013	1	NA
Plant height	Dyn20	MAGIC226	100	6014	1	NA
Plant height	Dyn20	MAGIC156	90	6015	1	NA
Plant height	Dyn20	MAGIC263	95	6016	1	NA
Plant height	Dyn20	MAGIC241	105	6017	1	NA
Plant height	Dyn20	MAGIC206	90	6018	2	NA
Plant height	Dyn20	MAGIC229	105	6019	2	NA
Plant height	Dyn20	MAGIC123	70	6020	2	NA
Plant height	Dyn20	MAGIC61	110	6021	2	NA
Plant height	Dyn20	MAGIC235	105	6022	2	NA
Plant height	Dyn20	MAGIC22	80	6023	2	NA
Plant height	Dyn20	MAGIC250	75	6024	2	NA
Plant height	Dyn20	MAGIC89	95	6025	2	NA
Plant height	Dyn20	MAGIC90	70	6026	3	NA
Plant height	Dyn20	MAGIC223	95	6027	3	NA
Plant height	Dyn20	MAGIC95	75	6028	3	NA
Plant height	Dyn20	MAGIC217	90	6029	3	NA
Plant height	Dyn20	MAGIC260	95	6030	3	NA
Plant height	Dyn20	MAGIC160	85	6031	3	NA
Plant height	Dyn20	MAGIC261	105	6032	3	NA
Plant height	Dyn20	MAGIC193	100	6033	3	NA
Plant height	Dyn20	MAGIC158	100	6034	1	NA
Plant height	Dyn20	MAGIC168	90	6035	1	NA
Plant height	Dyn20	MAGIC98	100	6036	1	NA
Plant height	Dyn20	MAGIC186	110	6037	1	NA
Plant height	Dyn20	MAGIC140	100	6038	1	NA
Plant height	Dyn20	MAGIC209	105	6039	1	NA
Plant height	Dyn20	MAGIC231	110	6040	1	NA
Plant height	Dyn20	MAGIC72	100	6041	1	NA
Plant height	Dyn20	MAGIC253	90	6042	2	NA
Plant height	Dyn20	MAGIC188	95	6043	2	NA
Plant height	Dyn20	MAGIC161	95	6044	2	NA
Plant height	Dyn20	MAGIC2	90	6045	2	NA
Plant height	Dyn20	MAGIC127	90	6046	2	NA
Plant height	Dyn20	MAGIC252	90	6047	2	NA
Plant height	Dyn20	MAGIC135	85	6048	2	NA
Plant height	Dyn20	MAGIC222	100	6049	2	NA
Plant height	Dyn20	MAGIC206	95	6050	3	NA
Plant height	Dyn20	MAGIC87	110	6051	3	NA
Plant height	Dyn20	MAGIC224	95	6052	3	NA
Plant height	Dyn20	MAGIC279	85	6053	3	NA
Plant height	Dyn20	MAGIC132	70	6054	3	NA
Plant height	Dyn20	MAGIC29	115	6055	3	NA
Plant height	Dyn20	MAGIC249	85	6056	3	NA
Plant height	Dyn20	MAGIC26	125	6057	3	NA
Plant height	Dyn20	MAGIC45	110	6058	1	NA
Plant height	Dyn20	MAGIC157	100	6060	1	NA
Plant height	Dyn20	MAGIC193	115	6061	1	NA
Plant height	Dyn20	MAGIC211	90	6062	1	NA
Plant height	Dyn20	MAGIC165	110	6063	1	NA
Plant height	Dyn20	MAGIC28	135	6064	1	NA
Plant height	Dyn20	MAGIC120	85	6065	1	NA
Plant height	Dyn20	MAGIC147	85	6066	2	NA
Plant height	Dyn20	MAGIC180	90	6067	2	NA
Plant height	Dyn20	MAGIC72	100	6068	2	NA
Plant height	Dyn20	MAGIC217	105	6069	2	NA
Plant height	Dyn20	MAGIC57	90	6070	2	NA
Plant height	Dyn20	MAGIC165	90	6071	2	NA
Plant height	Dyn20	MAGIC170	95	6073	2	NA
Plant height	Dyn20	MAGIC97	95	6074	3	NA
Plant height	Dyn20	MAGIC15	85	6075	3	NA
Plant height	Dyn20	MAGIC36	95	6076	3	NA
Plant height	Dyn20	MAGIC8	100	6077	3	NA
Plant height	Dyn20	MAGIC143	75	6078	3	NA
Plant height	Dyn20	MAGIC102	100	6080	3	NA
Plant height	Dyn20	MAGIC31	90	6081	3	NA
Plant height	Dyn20	MAGIC238	105	6082	1	NA
Plant height	Dyn20	MAGIC278	90	6083	1	NA
Plant height	Dyn20	MAGIC163	125	6084	1	NA
Plant height	Dyn20	MAGIC36	110	6085	1	NA
Plant height	Dyn20	MAGIC194	85	6088	1	NA
Plant height	Dyn20	MAGIC152	110	6089	1	NA
Plant height	Dyn20	MAGIC31	95	6091	2	NA
Plant height	Dyn20	MAGIC134	85	6092	2	NA
Plant height	Dyn20	MAGIC32	110	6093	2	NA
Plant height	Dyn20	MAGIC126	80	6094	2	NA
Plant height	Dyn20	MAGIC196	90	6095	2	NA
Plant height	Dyn20	MAGIC162	95	6096	2	NA
Plant height	Dyn20	MAGIC276	100	6097	2	NA
Plant height	Dyn20	MAGIC23	70	6098	3	NA
Plant height	Dyn20	MAGIC233	70	6099	3	NA
Plant height	Dyn20	MAGIC209	90	6100	3	NA
Plant height	Dyn20	MAGIC124	95	6101	3	NA
Plant height	Dyn20	MAGIC59	80	6102	3	NA
Plant height	Dyn20	MAGIC105	95	6103	3	NA
Plant height	Dyn20	MAGIC121	105	6105	3	NA
Plant height	Dyn20	MAGIC114	105	6106	1	NA
Plant height	Dyn20	MAGIC33	85	6108	1	NA
Plant height	Dyn20	MAGIC208	100	6109	1	NA
Plant height	Dyn20	MAGIC59	90	6112	1	NA
Plant height	Dyn20	MAGIC84	105	6113	1	NA
Plant height	Dyn20	MAGIC24	95	6114	2	NA
Plant height	Dyn20	MAGIC209	100	6115	2	NA
Plant height	Dyn20	MAGIC99	80	6116	2	NA
Plant height	Dyn20	MAGIC197	90	6117	2	NA
Plant height	Dyn20	MAGIC218	85	6118	2	NA
Plant height	Dyn20	MAGIC52	100	6119	2	NA
Plant height	Dyn20	MAGIC192	90	6120	2	NA
Plant height	Dyn20	MAGIC120	80	6121	2	NA
Plant height	Dyn20	MAGIC213	105	6122	3	NA
Plant height	Dyn20	MAGIC216	85	6123	3	NA
Plant height	Dyn20	MAGIC106	80	6124	3	NA
Plant height	Dyn20	MAGIC197	85	6125	3	NA
Plant height	Dyn20	MAGIC34	90	6128	3	NA
Plant height	Dyn20	MAGIC81	90	6129	3	NA
Plant height	Dyn20	MAGIC53	85	6130	1	NA
Plant height	Dyn20	MAGIC32	105	6131	1	NA
Plant height	Dyn20	MAGIC183	120	6132	1	NA
Plant height	Dyn20	MAGIC220	110	6133	1	NA
Plant height	Dyn20	MAGIC221	95	6134	1	NA
Plant height	Dyn20	MAGIC22	100	6135	1	NA
Plant height	Dyn20	MAGIC75	95	6136	1	NA
Plant height	Dyn20	MAGIC244	105	6137	1	NA
Plant height	Dyn20	MAGIC121	105	6138	2	NA
Plant height	Dyn20	MAGIC149	105	6139	2	NA
Plant height	Dyn20	MAGIC34	110	6140	2	NA
Plant height	Dyn20	MAGIC164	100	6141	2	NA
Plant height	Dyn20	MAGIC201	85	6142	2	NA
Plant height	Dyn20	MAGIC71	85	6143	2	NA
Plant height	Dyn20	MAGIC25	75	6144	2	NA
Plant height	Dyn20	MAGIC82	90	6145	2	NA
Plant height	Dyn20	MAGIC250	80	6146	3	NA
Plant height	Dyn20	MAGIC166	90	6147	3	NA
Plant height	Dyn20	MAGIC10	85	6148	3	NA
Plant height	Dyn20	MAGIC125	85	6149	3	NA
Plant height	Dyn20	MAGIC146	70	6150	3	NA
Plant height	Dyn20	MAGIC175	90	6151	3	NA
Plant height	Dyn20	MAGIC191	80	6152	3	NA
Plant height	Dyn20	MAGIC55	90	6153	3	NA
Plant height	Dyn20	MAGIC147	90	6154	1	NA
Plant height	Dyn20	MAGIC213	100	6155	1	NA
Plant height	Dyn20	MAGIC62	115	6156	1	NA
Plant height	Dyn20	MAGIC70	100	6157	1	NA
Plant height	Dyn20	MAGIC218	105	6158	1	NA
Plant height	Dyn20	MAGIC83	115	6159	1	NA
Plant height	Dyn20	MAGIC23	105	6160	1	NA
Plant height	Dyn20	MAGIC196	90	6161	1	NA
Plant height	Dyn20	MAGIC158	105	6162	2	NA
Plant height	Dyn20	MAGIC36	110	6163	2	NA
Plant height	Dyn20	MAGIC213	110	6164	2	NA
Plant height	Dyn20	MAGIC124	120	6165	2	NA
Plant height	Dyn20	MAGIC268	90	6166	2	NA
Plant height	Dyn20	MAGIC157	95	6167	2	NA
Plant height	Dyn20	MAGIC173	90	6169	2	NA
Plant height	Dyn20	MAGIC238	105	6170	3	NA
Plant height	Dyn20	MAGIC64	110	6171	3	NA
Plant height	Dyn20	MAGIC20	85	6172	3	NA
Plant height	Dyn20	MAGIC5	80	6174	3	NA
Plant height	Dyn20	MAGIC253	85	6175	3	NA
Plant height	Dyn20	MAGIC255	85	6176	3	NA
Plant height	Dyn20	MAGIC220	85	6177	3	NA
Plant height	Dyn20	MAGIC268	95	6178	1	NA
Plant height	Dyn20	MAGIC99	80	6179	1	NA
Plant height	Dyn20	MAGIC143	100	6180	1	NA
Plant height	Dyn20	MAGIC216	105	6181	1	NA
Plant height	Dyn20	MAGIC162	110	6182	1	NA
Plant height	Dyn20	MAGIC283	90	6183	1	NA
Plant height	Dyn20	MAGIC262	115	6184	1	NA
Plant height	Dyn20	MAGIC13	90	6185	1	NA
Plant height	Dyn20	MAGIC231	105	6186	2	NA
Plant height	Dyn20	MAGIC70	95	6187	2	NA
Plant height	Dyn20	MAGIC166	105	6188	2	NA
Plant height	Dyn20	MAGIC211	95	6189	2	NA
Plant height	Dyn20	MAGIC223	100	6190	2	NA
Plant height	Dyn20	MAGIC204	85	6191	2	NA
Plant height	Dyn20	MAGIC3	90	6192	2	NA
Plant height	Dyn20	MAGIC58	100	6193	2	NA
Plant height	Dyn20	MAGIC264	95	6194	3	NA
Plant height	Dyn20	MAGIC241	100	6195	3	NA
Plant height	Dyn20	MAGIC43	120	6196	3	NA
Plant height	Dyn20	MAGIC113	85	6197	3	NA
Plant height	Dyn20	MAGIC75	80	6198	3	NA
Plant height	Dyn20	MAGIC171	85	6199	3	NA
Plant height	Dyn20	MAGIC39	105	6200	3	NA
Plant height	Dyn20	MAGIC78	90	6201	3	NA
Plant height	Dyn20	MAGIC135	100	6202	1	NA
Plant height	Dyn20	MAGIC132	90	6203	1	NA
Plant height	Dyn20	MAGIC138	110	6204	1	NA
Plant height	Dyn20	MAGIC1	100	6205	1	NA
Plant height	Dyn20	MAGIC18	105	6206	1	NA
Plant height	Dyn20	MAGIC43	125	6207	1	NA
Plant height	Dyn20	MAGIC137	90	6208	1	NA
Plant height	Dyn20	MAGIC150	100	6209	1	NA
Plant height	Dyn20	MAGIC90	105	6210	2	NA
Plant height	Dyn20	MAGIC234	115	6211	2	NA
Plant height	Dyn20	MAGIC237	105	6212	2	NA
Plant height	Dyn20	MAGIC154	80	6213	2	NA
Plant height	Dyn20	MAGIC69	85	6214	2	NA
Plant height	Dyn20	MAGIC21	70	6215	2	NA
Plant height	Dyn20	MAGIC139	90	6216	2	NA
Plant height	Dyn20	MAGIC16	120	6217	2	NA
Plant height	Dyn20	MAGIC13	80	6218	3	NA
Plant height	Dyn20	MAGIC167	105	6219	3	NA
Plant height	Dyn20	MAGIC134	90	6220	3	NA
Plant height	Dyn20	MAGIC199	105	6221	3	NA
Plant height	Dyn20	MAGIC103	75	6222	3	NA
Plant height	Dyn20	MAGIC281	75	6223	3	NA
Plant height	Dyn20	MAGIC188	80	6224	3	NA
Plant height	Dyn20	MAGIC259	85	6225	3	NA
Plant height	Dyn20	MAGIC281	95	6226	1	NA
Plant height	Dyn20	MAGIC11	90	6227	1	NA
Plant height	Dyn20	MAGIC222	120	6228	1	NA
Plant height	Dyn20	MAGIC102	105	6229	1	NA
Plant height	Dyn20	MAGIC20	100	6230	1	NA
Plant height	Dyn20	MAGIC215	120	6231	1	NA
Plant height	Dyn20	MAGIC177	100	6232	1	NA
Plant height	Dyn20	MAGIC155	115	6233	1	NA
Plant height	Dyn20	MAGIC178	105	6234	2	NA
Plant height	Dyn20	MAGIC42	110	6235	2	NA
Plant height	Dyn20	MAGIC186	105	6236	2	NA
Plant height	Dyn20	MAGIC246	100	6237	2	NA
Plant height	Dyn20	MAGIC76	90	6238	2	NA
Plant height	Dyn20	MAGIC45	105	6239	2	NA
Plant height	Dyn20	MAGIC216	95	6240	2	NA
Plant height	Dyn20	MAGIC23	80	6241	2	NA
Plant height	Dyn20	MAGIC278	85	6242	3	NA
Plant height	Dyn20	MAGIC177	90	6243	3	NA
Plant height	Dyn20	MAGIC135	80	6244	3	NA
Plant height	Dyn20	MAGIC227	75	6245	3	NA
Plant height	Dyn20	MAGIC271	85	6246	3	NA
Plant height	Dyn20	MAGIC244	85	6247	3	NA
Plant height	Dyn20	MAGIC126	95	6249	3	NA
Plant height	Dyn20	MAGIC260	105	6250	1	NA
Plant height	Dyn20	MAGIC4	90	6251	1	NA
Plant height	Dyn20	MAGIC207	110	6252	1	NA
Plant height	Dyn20	MAGIC234	120	6253	1	NA
Plant height	Dyn20	MAGIC250	110	6254	1	NA
Plant height	Dyn20	MAGIC49	110	6255	1	NA
Plant height	Dyn20	MAGIC267	115	6256	1	NA
Plant height	Dyn20	MAGIC279	105	6257	1	NA
Plant height	Dyn20	MAGIC255	100	6258	2	NA
Plant height	Dyn20	MAGIC183	115	6259	2	NA
Plant height	Dyn20	MAGIC283	95	6260	2	NA
Plant height	Dyn20	MAGIC118	120	6261	2	NA
Plant height	Dyn20	MAGIC194	80	6262	2	NA
Plant height	Dyn20	MAGIC227	90	6263	2	NA
Plant height	Dyn20	MAGIC265	70	6264	2	NA
Plant height	Dyn20	MAGIC264	105	6265	2	NA
Plant height	Dyn20	MAGIC215	90	6266	3	NA
Plant height	Dyn20	MAGIC276	100	6267	3	NA
Plant height	Dyn20	MAGIC68	85	6268	3	NA
Plant height	Dyn20	MAGIC283	90	6269	3	NA
Plant height	Dyn20	MAGIC219	75	6270	3	NA
Plant height	Dyn20	MAGIC41	100	6271	3	NA
Plant height	Dyn20	MAGIC2	90	6272	3	NA
Plant height	Dyn20	MAGIC116	100	6273	3	NA
Plant height	Dyn20	MAGIC269	70	6274	1	NA
Plant height	Dyn20	MAGIC89	105	6275	1	NA
Plant height	Dyn20	MAGIC169	100	6276	1	NA
Plant height	Dyn20	MAGIC249	115	6277	1	NA
Plant height	Dyn20	MAGIC264	130	6278	1	NA
Plant height	Dyn20	MAGIC126	90	6279	1	NA
Plant height	Dyn20	MAGIC270	100	6281	1	NA
Plant height	Dyn20	MAGIC203	110	6282	2	NA
Plant height	Dyn20	MAGIC77	115	6283	2	NA
Plant height	Dyn20	MAGIC142	100	6284	2	NA
Plant height	Dyn20	MAGIC95	95	6285	2	NA
Plant height	Dyn20	MAGIC243	65	6286	2	NA
Plant height	Dyn20	MAGIC269	80	6287	2	NA
Plant height	Dyn20	MAGIC207	100	6288	2	NA
Plant height	Dyn20	MAGIC146	90	6289	2	NA
Plant height	Dyn20	MAGIC83	100	6290	3	NA
Plant height	Dyn20	MAGIC230	105	6291	3	NA
Plant height	Dyn20	MAGIC275	110	6292	3	NA
Plant height	Dyn20	MAGIC173	100	6293	3	NA
Plant height	Dyn20	MAGIC99	80	6294	3	NA
Plant height	Dyn20	MAGIC128	105	6295	3	NA
Plant height	Dyn20	MAGIC168	105	6296	3	NA
Plant height	Dyn20	MAGIC82	75	6297	3	NA
Plant height	Dyn20	MAGIC266	100	6298	1	NA
Plant height	Dyn20	MAGIC47	75	6299	1	NA
Plant height	Dyn20	MAGIC64	115	6300	1	NA
Plant height	Dyn20	MAGIC104	100	6301	1	NA
Plant height	Dyn20	MAGIC145	105	6302	1	NA
Plant height	Dyn20	MAGIC161	90	6303	1	NA
Plant height	Dyn20	MAGIC113	120	6304	1	NA
Plant height	Dyn20	MAGIC240	115	6306	2	NA
Plant height	Dyn20	MAGIC258	130	6307	2	NA
Plant height	Dyn20	MAGIC49	105	6308	2	NA
Plant height	Dyn20	MAGIC261	100	6309	2	NA
Plant height	Dyn20	MAGIC205	65	6310	2	NA
Plant height	Dyn20	MAGIC114	90	6311	2	NA
Plant height	Dyn20	MAGIC63	95	6312	2	NA
[truncated: 29,652 more rows]
